# Supplementary material for: Fine-grained simulations of the microenvironment of vascularized tumours
Source: Sci Rep. 2019 Aug 12;9:11698. doi: 10.1038/s41598-019-48252-8 (PMC6690935; doi:10.1038/s41598-019-48252-8)
Supplement: Supplementary file 2 — Virtual Biology Lab (VBL) source files [file 41598_2019_48252_MOESM2_ESM.zip]

Archive with 83 entries (68 files):
- VBL-master/
- VBL-master/.DS_Store
- VBL-master/.gitattributes
- VBL-master/.gitignore
- VBL-master/CMakeLists.txt
- VBL-master/LICENSE
- VBL-master/README.md
- VBL-master/compile-v3.txt
- VBL-master/doc/
- VBL-master/doc/Doxyfile
- VBL-master/include/
- VBL-master/include/vbl.h
- VBL-master/include/vbl/
- VBL-master/include/vbl/BloodVessel.h
- VBL-master/include/vbl/CellType.h
- VBL-master/include/vbl/CellsSystem.h
- VBL-master/include/vbl/Environment.h
- VBL-master/include/vbl/EnvironmentalSignals.h
- VBL-master/include/vbl/InputFromFile.h
- VBL-master/include/vbl/Utilities.h
- VBL-master/include/vbl/geometry.h
- VBL-master/include/vbl/sim.h
- VBL-master/include/vbl_build_info.h.in
- VBL-master/parameters/
- VBL-master/parameters/CellType.txt
- VBL-master/parameters/Environment.txt
- VBL-master/parameters/commands.txt
- VBL-master/parameters/commands_explain.txt
- VBL-master/spack/
- VBL-master/spack/package.py
- VBL-master/src/
- VBL-master/src/BloodVessel.cpp
- VBL-master/src/CMakeLists.txt
- VBL-master/src/CellType.cpp
- VBL-master/src/CellsSystem-A.cpp
- VBL-master/src/CellsSystem-B.cpp
- VBL-master/src/CellsSystem-C.cpp
- VBL-master/src/CellsSystem-D.cpp
- VBL-master/src/CellsSystem-E.cpp
- VBL-master/src/CellsSystem-F.cpp
- VBL-master/src/CellsSystem.cpp
- VBL-master/src/Environment.cpp
- VBL-master/src/EnvironmentalSignals.cpp
- VBL-master/src/Utilities.cpp
- VBL-master/src/main.cpp
- VBL-master/tools/
- VBL-master/tools/CMakeLists.txt
- VBL-master/tools/ReadBinaryFile-new.nb
- VBL-master/tools/bico/
- VBL-master/tools/bico/CMakeLists.txt
- VBL-master/tools/bico/test_bico.cpp
- VBL-master/tools/configure/
- VBL-master/tools/configure/do-configure-vbl-ubuntu-16.sh
- VBL-master/tools/configure/do-configure-vbl-ubuntu-18.sh
- VBL-master/tools/notes.txt
- VBL-master/tools/readBin.py
- VBL-master/tools/simple_slurm.sh
- VBL-master/tools/tests/
- VBL-master/tools/tests/CGAL/
- VBL-master/tools/tests/CGAL/CMakeLists.txt
- VBL-master/tools/tests/CGAL/info_insert_with_iterator_parallel.h
- VBL-master/tools/tests/CGAL/info_insert_with_pair_iterator.cpp
- VBL-master/tools/tests/CGAL/info_insert_with_pair_iterator_parallel.cpp
- VBL-master/tools/tests/CGAL/linear_interpolation.cpp
- VBL-master/tools/tests/CGAL/max_neighbor.cpp
- VBL-master/tools/tests/CGAL/parallel_insertion_in_delaunay_3.cpp
- VBL-master/tools/tests/CGAL/parallel_insertion_in_delaunay_3b.cpp
- VBL-master/tools/tests/CGAL/test_delauny.cpp
- VBL-master/tools/tests/CGAL/test_delauny_parallel.cpp
- VBL-master/tools/tests/CGAL/test_regular_triangulation_parallel.cpp
- VBL-master/tools/tests/CGAL/test_thread.cpp
- VBL-master/tools/tests/CMakeLists.txt
- VBL-master/tools/tests/boost/
- VBL-master/tools/tests/boost/CMakeLists.txt
- VBL-master/tools/tests/boost/check_random.cpp
- VBL-master/tools/tests/slurm/
- VBL-master/tools/tests/slurm/CMakeLists.txt
- VBL-master/tools/tests/slurm/submit_script.sh
- VBL-master/tools/tests/slurm/test_omp_slurm.cpp
- VBL-master/tools/tests/tbb/
- VBL-master/tools/tests/tbb/CMakeLists.txt
- VBL-master/tools/tests/tbb/parallel_do.cpp
- VBL-master/tools/tests/tbb/test_tbb_for.cpp
