# Supplementary material for: Fine-grained simulations of the microenvironment of vascularized tumours
Source: Sci Rep. 2019 Aug 12;9:11698. doi: 10.1038/s41598-019-48252-8 (PMC6690935; doi:10.1038/s41598-019-48252-8)
Supplement: Supplementary file 2 — Virtual Biology Lab (VBL) source files [file 41598_2019_48252_MOESM2_ESM.zip › VBL-master/compile-v3.txt]

Compile instructions

g++-mp-6 -fopenmp -frounding-math -O2 -DNDEBUG -I/opt/local/include -I/usr/local/include -L/opt/local/lib -lCGAL -lgmpxx -lmpfr -lgmp -lmpfi -lboost_thread-mt -lm main.cpp Environment.cpp EnvironmentalSignals.cpp CellType.cpp CellsSystem.cpp CellsSystem-A.cpp CellsSystem-B.cpp CellsSystem-C.cpp CellsSystem-D-2.cpp CellsSystem-E.cpp CellsSystem-F.cpp Utilities.cpp -o Sim3D-v3.2-gcc
