# Supplementary material for: Fine-grained simulations of the microenvironment of vascularized tumours
Source: Sci Rep. 2019 Aug 12;9:11698. doi: 10.1038/s41598-019-48252-8 (PMC6690935; doi:10.1038/s41598-019-48252-8)
Supplement: Supplementary file 2 — Virtual Biology Lab (VBL) source files [file 41598_2019_48252_MOESM2_ESM.zip › VBL-master/include/vbl/BloodVessel.h]

#ifndef BLOODVESSEL_H
#define BLOODVESSEL_H  // header guard
//
//  BloodVessel.h
//  Sim3D-v3-S
//
//  Created by Edoardo Milotti on 25/7/2017.
//
//
#include <ANN/ANN.h>
#include <array>
namespace vbl{
class CellsSystem; //forward declaration
class BloodVessel
{
    // friends
    
    friend class CellsSystem;
    
    // printout function
    friend std::ostream& operator<<(std::ostream& s, BloodVessel& cBloodVessel);
    
private:
    
    std::array<double,3> a;           // starting position (start)
    std::array<double,3> b;           // end position (end)
    std::array<double,3> va;          // velocità della posizione di inizio
    std::array<double,3> vb;          // velocità della posizione di fine
    double R;                   // raggio
    double vR;                  // velocità del raggio
    double O2start;				// O2 concentration at start
    double O2end;				// O2 concentration at end
    double CO2start;			// CO2 concentration at start
    double CO2end;				// CO2 concentration at end
    double G;					// glucose concentration
    double A;					// other nutrients concentration 
    double AcL;					// lactate concentration 
    
public:
    
    // costruttori
    // costruttore di default (nessun attributo specificato)
    BloodVessel();
    // costruttore con valori specificati
    BloodVessel(const std::array<double,3> ca, const std::array<double,3> cb, const std::array<double,3> cva, const std::array<double,3> cvb, const double cR, const double cvR, const double cO2start, const double cO2end, const double cCO2start, const double cCO2end, const double cG, const double cA, const double cAcL);
    // costruttore copia
    BloodVessel(const BloodVessel& bv);
    
    // nessun distruttore, utilizzo il default del compilatore
    
    // overloaded =
//     BloodVessel& operator=(const BloodVessel& bv);
    
    // setters
    void SetBloodVesselR(const double newR) { R = newR; };
    void SetBloodVesselvR(const double newvR) { vR = newvR; };
    void SetBloodVessela(const std::array<double,3> newa) { a = newa; };
    void SetBloodVesselb(const std::array<double,3> newb) { b = newb; };
    void SetBloodVesselva(const std::array<double,3> newva) { va = newva; };
    void SetBloodVesselvb(const std::array<double,3> newvb) { vb = newvb; };
    void SetBloodVesselak( const double newak, const int k ) { a[k] = newak; };
    void SetBloodVesselbk( const double newbk, const int k ) { b[k] = newbk; };
    void SetBloodVesselvak( const double newvak, const int k ) { va[k] = newvak; };
    void SetBloodVesselvbk( const double newvbk, const int k ) { vb[k] = newvbk; };
    void SetBloodVesselO2start(const double newO2start) { O2start = newO2start; };
    void SetBloodVesselO2end(const double newO2end) { O2end = newO2end; };
    void SetBloodVesselCO2start(const double newCO2start) { CO2start = newCO2start; };
    void SetBloodVesselCO2end(const double newCO2end) { CO2end = newCO2end; };
    void SetBloodVesselG(const double newG) { G = newG; };
    void SetBloodVesselA(const double newA) { A = newA; };
    void SetBloodVesselAcL(const double newAcL) { AcL = newAcL; };
    
    // getters
    std::array<double,3> GetBloodVessela() { return a; };
    std::array<double,3> GetBloodVesselb() { return b; };
    std::array<double,3> GetBloodVesselva() { return va; };
    std::array<double,3> GetBloodVesselvb() { return vb; };
    double GetBloodVesselR() 
    { 
      return R; 
    };
    double GetBloodVesselvR() 
    { 
      return vR; 
    };
    double GetBloodVesselO2start() 
    { 
      return O2start; 
    };
    double GetBloodVesselO2end() 
    { 
      return O2end; 
    };
    double GetBloodVesselCO2start() 
    { 
      return CO2start; 
    };
    double GetBloodVesselCO2end() 
    { 
      return CO2end; 
    };
    double GetBloodVesselG() 
    { 
      return G; 
    };
    double GetBloodVesselA() 
    { 
      return A; 
    };
    double GetBloodVesselAcL() 
    { 
      return AcL; 
    };
    
    
    // altri metodi
    double GetBloodVesselLength() { return sqrt( (a[0]-b[0])*(a[0]-b[0])+(a[1]-b[1])*(a[1]-b[1])+(a[2]-b[2])*(a[2]-b[2]) ); };
    double GetBloodVesselVolume() { return M_PI * R * R * sqrt( (a[0]-b[0])*(a[0]-b[0])+(a[1]-b[1])*(a[1]-b[1])+(a[2]-b[2])*(a[2]-b[2]) ); };
    double DistanceFromVessel( const std::array<double,3> y, double* x0 );
    double DistanceFromVessel( const ANNpoint &y );
    // read and write binario
        
    
};

}//namespace vbl{
#endif //#ifndef BLOODVESSEL_H
