# Supplementary material for: Fine-grained simulations of the microenvironment of vascularized tumours
Source: Sci Rep. 2019 Aug 12;9:11698. doi: 10.1038/s41598-019-48252-8 (PMC6690935; doi:10.1038/s41598-019-48252-8)
Supplement: Supplementary file 2 — Virtual Biology Lab (VBL) source files [file 41598_2019_48252_MOESM2_ESM.zip › VBL-master/include/vbl/InputFromFile.h]

//
// funzioni di input da files che hanno il formato standard
// le linee nel file hanno tutte la forma 
// name(string) \t value(number) \t description(string) 
//
// EM 19/1/2008
//
// **********************************************************************************

#ifndef INPUT_FROM_FILE_H
#define INPUT_FROM_FILE_H  // header guard

#include <fstream>

inline int InputIntPar(std::ifstream& ParameterFile)
{
	int ivalue;
	std::string name, description;

	getline(ParameterFile,name,'\t');
	ParameterFile >> ivalue;
	getline(ParameterFile,description,'\n');	
	
	return ivalue;
}

inline double InputRealPar(std::ifstream& ParameterFile)
{
	double value;
	std::string name, description;

	getline(ParameterFile,name,'\t');
	ParameterFile >> value;
	getline(ParameterFile,description,'\n');	
	
	return value;
}

#endif //#ifndef INPUT_FROM_FILE_H
