# Supplementary material for: Fine-grained simulations of the microenvironment of vascularized tumours
Source: Sci Rep. 2019 Aug 12;9:11698. doi: 10.1038/s41598-019-48252-8 (PMC6690935; doi:10.1038/s41598-019-48252-8)
Supplement: Supplementary file 2 — Virtual Biology Lab (VBL) source files [file 41598_2019_48252_MOESM2_ESM.zip › VBL-master/include/vbl_build_info.h.in]

#ifndef VBL_BUILD_INFO_H
#define VBL_BUILD_INFO_H  // header guard

// the configured options and settings from cmake
#define VBL_VERSION_MAJOR @VBL_VERSION_MAJOR@
#define VBL_VERSION_MINOR @VBL_VERSION_MINOR@

#define VBL_USE_TUMORCODE @VBL_USE_TUMORCODE@

#endif // header guard
