# Supplementary material for: Fine-grained simulations of the microenvironment of vascularized tumours
Source: Sci Rep. 2019 Aug 12;9:11698. doi: 10.1038/s41598-019-48252-8 (PMC6690935; doi:10.1038/s41598-019-48252-8)
Supplement: Supplementary file 2 — Virtual Biology Lab (VBL) source files [file 41598_2019_48252_MOESM2_ESM.zip › VBL-master/parameters/CellType.txt]

VMAX_1					4e-6 // pg/(s·µm^2) facilatated diffusion MM model
VMAX_2					2.4e-4 // pg/s
VMAX_22					2.4e-3 // pg/s
VMAX_A					1.e-6 // pg/(s·µm^2) 
VMAX_P					3.e-4 // pg/s  
VMAX_P_A				1.018e-5 // pg/s
VMAX_P_ATP				1.81e-3 // pg/s 
VMAX_DNA				5.e-5 // molecole/s 
VMAX_DNA_A				5.847e-5 // pg/s 
VMAX_DNA_ATP			9.01e-5 // pg/s
VMAX_M					2e-3 // mitocondri/s 
VMAX_M_A				7.3e-8 // pg/s 
VMAX_M_ATP				1.125e-7 // pg/s 
Km1						0.27024e-3 // pg/µm^3
Km2						1.80e-3 // pg/µm^3
Km22					1.80e-5 // pg/µm^3
KmA						0.023798e-3 // pg/µm^3
Ka						0.054e-3 // pg/µm^3
Kmc						0.096e-3 // pg/µm^3
Kmd						1.8e-5 // pg/µm^3
KmO2					7.e-7 // pg/µm^3
Kmp						0.0067e-6 // (pg/µm^3)^2  
KmDNA					0.00045e-6 // (pg/µm^3)^2  
KmM						1.46e-8 // (pg/µm^3)^2  
coeffg1					0.0075 // s^-1   
coeffg2					0.00108 // s^-1   
coeffg3					0.00067 // s^-1  
coeffr1					3.e-5 // pg/s
ATPSt					2.3e-3 // pg/s
Vmin					90 // µm^3
DVap					3e-6 // s^-1
fATPmin					1.2 // 
pHimin					6.8 // 
VmaxAL0					9.583585e-5 // pg/(s·µm^2) 
KmAL					0.40536e-3 // pg/µm^3
M_T_MEAN				1800. // s
DNA_MAX_SPREAD			0.1 // 
v_WORK					1.5e-5 // pg/(s·µm^3) 
PHASE_SPREAD			0.5 // 
k_pRb					10 // 
N_pRb					16 // 
pRb_ONOFFratio			1.e-6 // 
pRb_fraction			1.5e-2 // 
cyclinD_fraction		10.e-3 // 
cyclinE_fraction		3.e-3 // 
cyclinX_fraction		14.e-3 // 
ConcS_0					0.001 // 
Thresh_S_start			0.8 // 
Thresh_S_stop			0.05 // 
k3MM					1.e4 // 
KmMM					1.e-3 // 
NUCLEAR_OBJ				46 // 
ClusteringFactor		15 // 
CycXThr					0.08 // pg
Vrif					-0.021 // V
HPumpEff				0.1 // 
DiffH					1.40e2 // µm^2/s
C1						100 // µm^3/pg
C2						0.2 // µm^3
a_R						5.e-2 // µm^3/(pg s)
alpha_R[G0_phase]		0. // radiation parameters from old experiments, in different phases
alpha_R[G1m_phase]		0.43 // 
alpha_R[G1p_phase]		0.43 // 
alpha_R[S_phase]		0.17 // 
alpha_R[G2_phase]		0.77 // 
alpha_R[M_phase]		0.77 // 
beta_R[G0_phase]		0. // 
beta_R[G1m_phase]		0.017 // 
beta_R[G1p_phase]		0.017 // 
beta_R[S_phase]			0.02 // 
beta_R[G2_phase]		0. // 
beta_R[M_phase]			0. // 
YoungMod				1e12 // pg/(µm·s^2)
PoissonRatio			0.5 // 
density					1.070 // pg/µm^3
viscosity				2e11 // pg/(µm·s)
Mphase_correction		1.1 // 
adhesion_range			-0.5 // 
adhesion_decay			2. // 
packing_factor			0.9047 // 
extension_coeff			1.1 // 
extvolume_thickness		0.1 // µm
extvolume_compression	0.25 // µm-1
extvolume_fraction		0.3 // 
tph_slope				2.727273 // 
tph_thr					6.55 // 
tp11_slope				10.90909 // 
tp11_thr				6.9625 // 
a2c_slope				2.419355 // 
a2c_thr					6.92 // 
c2a_slope				2.419355 // 
c2a_thr					6.92 // 
a2cA_slope				2.419355 // 
a2cA_thr				6.92 // 
c2aA_slope				2.419355 // 
c2aA_thr				6.92 // 
a2cAcL_slope			1.5 // 
a2cAcL_thr				6.8 // 
c2aAcL_slope			1.5 // 
c2aAcL_thr				6.8 // 
