# Supplementary material for: Fine-grained simulations of the microenvironment of vascularized tumours
Source: Sci Rep. 2019 Aug 12;9:11698. doi: 10.1038/s41598-019-48252-8 (PMC6690935; doi:10.1038/s41598-019-48252-8)
Supplement: Supplementary file 2 — Virtual Biology Lab (VBL) source files [file 41598_2019_48252_MOESM2_ESM.zip › VBL-master/parameters/Environment.txt]

XMIN		-5000 // µm
XMAX		5000 // µm
YMIN		-5000 // µm
YMAX		5000 // µm
ZMIN		-15000 // µm
ZMAX		5000 // µm
T 			37 // deg C, not used at the moment
G			0.9e-4 // pg/µm3, glucose concentration of culture well, 10 times less
O2 			7e-7 // pg/µm-3, oxygen at atmopheric pressure, 10 times less
CO2			3.4e-7 // pg/µm3, not used at the moment
A			0.4e-4 // pg/µm3, concentration of amino acids.... nutrients --> dna syntesis, 10 times less
AcL			0. // pg/µm3, lactate ion
DoseRate	0. // Gy/s, radiation delivery, background radioactivity, cellular death
