# Supplementary material for: Fine-grained simulations of the microenvironment of vascularized tumours
Source: Sci Rep. 2019 Aug 12;9:11698. doi: 10.1038/s41598-019-48252-8 (PMC6690935; doi:10.1038/s41598-019-48252-8)
Supplement: Supplementary file 2 — Virtual Biology Lab (VBL) source files [file 41598_2019_48252_MOESM2_ESM.zip › VBL-master/parameters/commands.txt]

1
1
1
100 100 100
50
1e-2
-1
1e6
5e6
0
0
0
0
360
360
0
