# Supplementary material for: Fine-grained simulations of the microenvironment of vascularized tumours
Source: Sci Rep. 2019 Aug 12;9:11698. doi: 10.1038/s41598-019-48252-8 (PMC6690935; doi:10.1038/s41598-019-48252-8)
Supplement: Supplementary file 2 — Virtual Biology Lab (VBL) source files [file 41598_2019_48252_MOESM2_ESM.zip › VBL-master/parameters/commands_explain.txt]

1       #simulation type 1 is full 3d
1       #initial number of cells
1       # set customized position for the first cell
100 100 -200  # (x,y,z) position
10      #time steps
-1      #// precisione relativa
-1      #delta_vmax
1e5     #initialization time 
500000  # simulation duration tmax 5e6 = 1400h
0       # Massimo CPU time per una frazione di run (s
0       #step size per slow motion
0       # flow on off
0       # radioactive dose
360     #nprint Numero di passi da " << dt << " secondi tra due record su file
360     #nscreen
1       #eventON special events?


#### nice starting position for file 

vessels-default-typeI-11x15L130-sample00.h5 (in common coordinates!!!)
vein:   360 180 -310
artery: 240 400 -310
