# Supplementary material for: Fine-grained simulations of the microenvironment of vascularized tumours
Source: Sci Rep. 2019 Aug 12;9:11698. doi: 10.1038/s41598-019-48252-8 (PMC6690935; doi:10.1038/s41598-019-48252-8)
Supplement: Supplementary file 2 — Virtual Biology Lab (VBL) source files [file 41598_2019_48252_MOESM2_ESM.zip › VBL-master/tools/ReadBinaryFile-new.nb]

(* Content-type: application/mathematica *)

(*** Wolfram Notebook File ***)
(* http://www.wolfram.com/nb *)

(* CreatedBy='Mathematica 7.0' *)

(*CacheID: 234*)
(* Internal cache information:
NotebookFileLineBreakTest
NotebookFileLineBreakTest
NotebookDataPosition[       145,          7]
NotebookDataLength[   2013949,      43298]
NotebookOptionsPosition[   1882865,      40522]
NotebookOutlinePosition[   1883387,      40541]
CellTagsIndexPosition[   1883344,      40538]
WindowFrame->Normal*)

(* Beginning of Notebook Content *)
Notebook[{
Cell[BoxData[
 RowBox[{
  RowBox[{"$HistoryLength", "=", "0"}], ";"}]], "Input",
 CellChangeTimes->{{3.413901735564678*^9, 3.413901738059045*^9}, 
   3.416161785967122*^9},ExpressionUUID->"32c1d7eb-223f-4bf4-88b4-\
bb07a37e4846"],

Cell[BoxData[
 RowBox[{"Needs", "[", "\"\<ErrorBarPlots`\>\"", "]"}]], "Input",ExpressionUUID->"12665cec-8905-4eb1-b293-082873982fc6"],

Cell[CellGroupData[{

Cell[BoxData[
 RowBox[{
  RowBox[{"Print", "[", 
   RowBox[{
   "\"\<Byte ordering su questa macchina: \>\"", ",", "$ByteOrdering"}], 
   "]"}], ";"}]], "Input",
 CellChangeTimes->{{3.466574470798071*^9, 
  3.4665744984984903`*^9}},ExpressionUUID->"f1194b3b-d5e5-4676-a523-\
62bf83709c08"],

Cell[BoxData[
 InterpretationBox[
  RowBox[{"\<\"Byte ordering su questa macchina: \"\>", "\[InvisibleSpace]", 
   RowBox[{"-", "1"}]}],
  SequenceForm["Byte ordering su questa macchina: ", -1],
  Editable->False]], "Print",
 CellChangeTimes->CompressedData["
1:eJxTTMoPSmVkYGAwBeHLD0O+X37pGLDW5B6I/qOR9f8/kI5IYetfcOWloxKD
6p9/V1861jH+uDPjxkvHju1Le7jvvHQ8dEny6da7Lx0/nng0OfLeS8fJl60+
rwDSBwseJxncB+qfK6DG9/Cl4zz3OIZYIK1WyrWu/NFLR+OqQNFKIH0sodRw
HZC+ltDVHPH4peMv52Otn4H0rrt+iXmvXjpatD2wfgGk3d5b7/v7Bqg+34X5
/LeXjkXsm2ZNVn7laJUp2Nao9cpxg93k1XP1XzmqTxXnfGXwyvFf4lLTGs9X
jlfq3fbOBdLTDIXSFgJp9Skt5tuAdFtB77TPQPrUu9iob0D6ib2S0ncgfcjM
YsEvIG0R9+Emu9crx7s5538pAWmLG58nqwDpIGcRjxAg3VT08NA5IO0+30zq
PJB2uVvdpub9yvHX3NeibUGvHE2O2h3ZAqTlws6oT776yjF+G/vO7QtfO87U
/j91J5Bm4EqfDaJvPUpdBqJ7c/sVdwHpX4VVOXuANJumaRGI5lqS9CtvF1C+
pp0pH0gDAPV65lA=
  "],ExpressionUUID->"39f4a2e7-ff30-45c4-ac2c-ae2db339f39d"]
}, Open  ]],

Cell[CellGroupData[{

Cell["Display dei risultati della simulazione", "Section",
 CellChangeTimes->{{3.454157166299251*^9, 3.454157172789379*^9}, {
  3.4541572050701838`*^9, 3.454157208475535*^9}, {3.5083133022815533`*^9, 
  3.508313304344273*^9}},ExpressionUUID->"3e0a9b74-3db3-4bb5-92dc-\
f3a39712618c"],

Cell[CellGroupData[{

Cell["Lettura del file", "Subsection",
 CellChangeTimes->{{3.45035514214168*^9, 
  3.4503551449135323`*^9}},ExpressionUUID->"ddcaab2c-1a34-4b35-bd85-\
f2ea21cfbc5e"],

Cell[BoxData[{
 RowBox[{
  StyleBox[
   RowBox[{
    RowBox[{"dir", "=", " ", "\"\</tmp/bla_vbl2/runs\>\""}], ";"}],
   FontSize->16], 
  StyleBox[" ",
   FontSize->16]}], "\[IndentingNewLine]", 
 StyleBox[
  RowBox[{
   RowBox[{"RunNumber", "=", "\"\<run_12-name\>\""}], ";"}],
  FontSize->16]}], "Input",
 CellChangeTimes->{{3.460133140282064*^9, 3.460133178309243*^9}, {
   3.460906642427005*^9, 3.460906642867573*^9}, {3.4611626865909147`*^9, 
   3.4611626869529943`*^9}, {3.461936797163398*^9, 3.4619367974960957`*^9}, {
   3.462193869771551*^9, 3.462193870172545*^9}, {3.4625879135925303`*^9, 
   3.4625879141935368`*^9}, {3.462587962569916*^9, 3.462588003808876*^9}, {
   3.462588052130823*^9, 3.462588055359474*^9}, {3.4626819705046864`*^9, 
   3.462681975111182*^9}, {3.462724641600842*^9, 3.462724644935833*^9}, 
   3.462724700756364*^9, 3.4627642907703867`*^9, {3.462789459231876*^9, 
   3.462789459516468*^9}, {3.462791368260807*^9, 3.462791368571652*^9}, {
   3.462794022076696*^9, 3.4627940224950666`*^9}, {3.4627971572212963`*^9, 
   3.4627971576313953`*^9}, {3.4627973552272577`*^9, 3.462797365914772*^9}, {
   3.462798242768157*^9, 3.4627982805348263`*^9}, {3.462798474086651*^9, 
   3.462798474243553*^9}, 3.462798718892866*^9, {3.4628036858230124`*^9, 
   3.4628036862978897`*^9}, {3.462805890844051*^9, 3.4628058922234583`*^9}, {
   3.4628921118144827`*^9, 3.4628921124080963`*^9}, {3.462898139826922*^9, 
   3.462898140184718*^9}, {3.46289818518924*^9, 3.462898185675289*^9}, {
   3.462899577807172*^9, 3.462899578287533*^9}, {3.4629001070587463`*^9, 
   3.462900107522764*^9}, {3.4629014259001007`*^9, 3.4629014263728313`*^9}, {
   3.462902969344387*^9, 3.462902970255287*^9}, {3.46305001020747*^9, 
   3.4630500102556963`*^9}, {3.4641715010773487`*^9, 3.464171501813115*^9}, {
   3.464186596939781*^9, 3.464186597282076*^9}, {3.464201445047761*^9, 
   3.4642014455654707`*^9}, {3.464238922008931*^9, 3.4642389223898687`*^9}, {
   3.466495689360276*^9, 3.4664956899338303`*^9}, 3.466574410097397*^9, {
   3.466575616922699*^9, 3.4665756176013393`*^9}, {3.4665898795767517`*^9, 
   3.466589879870079*^9}, {3.466835505810864*^9, 3.466835506144535*^9}, {
   3.4669210737157917`*^9, 3.466921073911433*^9}, {3.467020432962829*^9, 
   3.4670204346701403`*^9}, {3.467021198106482*^9, 3.4670211986560793`*^9}, {
   3.467638723720161*^9, 3.467638724040544*^9}, {3.4680633658077927`*^9, 
   3.468063367885028*^9}, {3.468229783913851*^9, 3.4682297847408752`*^9}, {
   3.468811666846711*^9, 3.468811667228175*^9}, {3.4688362829515753`*^9, 
   3.468836323374691*^9}, {3.469002466531907*^9, 3.469002466674245*^9}, {
   3.470809675930871*^9, 3.47080971409089*^9}, {3.470809787086814*^9, 
   3.470809847264*^9}, {3.4716833618201733`*^9, 3.471683362255889*^9}, {
   3.472018601658391*^9, 3.47201860256728*^9}, {3.472181101605297*^9, 
   3.472181111203824*^9}, {3.47245848890874*^9, 3.4724585071699257`*^9}, {
   3.473436780653998*^9, 3.473436780790523*^9}, {3.473598407960989*^9, 
   3.473598409023538*^9}, {3.4735995376119623`*^9, 3.473599538074654*^9}, {
   3.473601294167412*^9, 3.473601294508873*^9}, {3.4736020230819883`*^9, 
   3.4736020233434258`*^9}, {3.473651305296805*^9, 3.47365130564879*^9}, {
   3.473657524215109*^9, 3.473657527751747*^9}, {3.473699733765862*^9, 
   3.47369973662*^9}, {3.473734920099678*^9, 3.4737349245044727`*^9}, {
   3.4737674162450657`*^9, 3.4737674168020277`*^9}, {3.473827503098762*^9, 
   3.473827506287115*^9}, {3.474177375173607*^9, 3.474177375350389*^9}, {
   3.474184822055612*^9, 3.474184822347933*^9}, {3.4783526315734997`*^9, 
   3.478352632209948*^9}, {3.478495618268353*^9, 3.478495623739146*^9}, {
   3.4786021767605953`*^9, 3.478602179940243*^9}, {3.479694838353403*^9, 
   3.4796948411976624`*^9}, {3.508313287130595*^9, 3.5083132971990557`*^9}, {
   3.511946187828257*^9, 3.511946330094699*^9}, {3.514625358219108*^9, 
   3.514625363434867*^9}, {3.528188305271*^9, 3.528188306069292*^9}, {
   3.528256973379676*^9, 3.528256973514003*^9}, {3.528264492891877*^9, 
   3.528264493192451*^9}, {3.528307125824296*^9, 3.528307126228866*^9}, {
   3.528432808426918*^9, 3.52843280872935*^9}, {3.528438479345196*^9, 
   3.528438479799139*^9}, {3.528440071544484*^9, 3.5284400722708263`*^9}, {
   3.5284472294327927`*^9, 3.5284472300626287`*^9}, {3.528474315512554*^9, 
   3.528474315966598*^9}, {3.5285298762649384`*^9, 3.528529876614979*^9}, {
   3.52853314748559*^9, 3.52853314829165*^9}, {3.5286308426939774`*^9, 
   3.528630842835987*^9}, {3.528881667173128*^9, 3.528881667343865*^9}, {
   3.5288823819401617`*^9, 3.5288823822600307`*^9}, {3.529061422506113*^9, 
   3.529061423296254*^9}, {3.532927155248529*^9, 3.532927190727298*^9}, {
   3.533022735700934*^9, 3.533022736593482*^9}, {3.601634295569899*^9, 
   3.6016343192882967`*^9}, {3.7086653103656816`*^9, 3.708665315638719*^9}, {
   3.708665346514872*^9, 3.7086653701018543`*^9}, {3.7086690878238783`*^9, 
   3.708669096042389*^9}, 3.708669220475462*^9, {3.708669495587153*^9, 
   3.708669498370986*^9}, {3.7086749296863327`*^9, 3.708674930061345*^9}, {
   3.708773113343823*^9, 3.708773114703668*^9}, {3.721623471855266*^9, 
   3.721623483078961*^9}},ExpressionUUID->"ed0707cb-e18e-404f-9b7f-\
7af3224dd843"],

Cell[BoxData[
 RowBox[{
  RowBox[{
   RowBox[{"BO", " ", "=", " ", "$ByteOrdering"}], ";"}], " ", 
  RowBox[{"(*", " ", 
   RowBox[{
   "qui", " ", "si", " ", "definisce", " ", "il", " ", "ByteOrdering", " ", 
    "del", " ", "file", " ", "rispetto", " ", "quello", " ", "della", " ", 
    "macchina", " ", "attuale"}], " ", "*)"}]}]], "Input",
 CellChangeTimes->{{3.466574519454626*^9, 3.4665745600178623`*^9}, 
   3.466575604250288*^9},ExpressionUUID->"5c2b84d4-62e7-401f-ad20-\
6d622a820a44"],

Cell[CellGroupData[{

Cell[BoxData[{
 RowBox[{
  RowBox[{"RecordNumberMin", "=", "340"}], ";", " ", 
  RowBox[{"(*", " ", 
   RowBox[{"record", " ", "iniziale"}], " ", "*)"}], "\[IndentingNewLine]", 
  RowBox[{"RecordNumberMax", " ", "=", " ", "350"}], ";", " ", 
  RowBox[{"(*", " ", 
   RowBox[{
    RowBox[{
     RowBox[{"record", " ", "finale"}], ";", " ", 
     RowBox[{"NB", ":", " ", 
      RowBox[{
      "se", " ", "RecordNumberMax", " ", "\[EGrave]", " ", "minore", " ", 
       "di", " ", "RecordNumberMin"}]}]}], ",", " ", 
    RowBox[{
    "vengono", " ", "letti", " ", "tutti", " ", "i", " ", "records", " ", "a",
      " ", "partire", " ", "da", " ", "RecordNumberMin"}]}], " ", "*)"}], 
  "\[IndentingNewLine]", 
  RowBox[{"RecordStep", " ", "=", " ", "1"}], ";", " ", 
  RowBox[{"(*", " ", 
   RowBox[{"passo", " ", "di", " ", "lettura", " ", "dei", " ", "records"}], 
   " ", "*)"}], "\[IndentingNewLine]", "\[IndentingNewLine]", 
  RowBox[{"t", " ", "=", " ", 
   RowBox[{"{", "}"}]}], ";"}], "\[IndentingNewLine]", 
 RowBox[{
  RowBox[{"ncells", " ", "=", " ", 
   RowBox[{"{", "}"}]}], ";"}], "\[IndentingNewLine]", 
 RowBox[{
  RowBox[{"EnvVolume", " ", "=", " ", 
   RowBox[{"{", "}"}]}], ";"}], "\[IndentingNewLine]", 
 RowBox[{
  RowBox[{"GenvConc", " ", "=", " ", 
   RowBox[{"{", "}"}]}], ";"}], "\[IndentingNewLine]", 
 RowBox[{
  RowBox[{"O2envConc", " ", "=", " ", 
   RowBox[{"{", "}"}]}], ";"}], "\[IndentingNewLine]", 
 RowBox[{
  RowBox[{"AenvConc", " ", "=", " ", 
   RowBox[{"{", "}"}]}], ";"}], "\[IndentingNewLine]", 
 RowBox[{
  RowBox[{"AcLenvConc", " ", "=", " ", 
   RowBox[{"{", "}"}]}], ";"}], "\[IndentingNewLine]", 
 RowBox[{
  RowBox[{"x", "=", 
   RowBox[{"{", "}"}]}], ";"}], "\[IndentingNewLine]", 
 RowBox[{
  RowBox[{"v", "=", 
   RowBox[{"{", "}"}]}], ";"}], "\[IndentingNewLine]", 
 RowBox[{
  RowBox[{"links", "=", 
   RowBox[{"{", "}"}]}], ";"}], "\[IndentingNewLine]", 
 RowBox[{
  RowBox[{"isonCH", " ", "=", 
   RowBox[{"{", "}"}]}], ";"}], "\[IndentingNewLine]", 
 RowBox[{
  RowBox[{"isonAS", " ", "=", 
   RowBox[{"{", "}"}]}], ";"}], "\[IndentingNewLine]", 
 RowBox[{
  RowBox[{"r", " ", "=", " ", 
   RowBox[{"{", "}"}]}], ";"}], "\[IndentingNewLine]", 
 RowBox[{
  RowBox[{"phase", " ", "=", " ", 
   RowBox[{"{", "}"}]}], ";"}], "\[IndentingNewLine]", 
 RowBox[{
  RowBox[{"G", " ", "=", " ", 
   RowBox[{"{", "}"}]}], ";"}], "\[IndentingNewLine]", 
 RowBox[{
  RowBox[{"Gextra", " ", "=", " ", 
   RowBox[{"{", "}"}]}], ";"}], "\[IndentingNewLine]", 
 RowBox[{
  RowBox[{"GAbsRate", " ", "=", " ", 
   RowBox[{"{", "}"}]}], ";"}], "\[IndentingNewLine]", 
 RowBox[{
  RowBox[{"GConsRate", " ", "=", " ", 
   RowBox[{"{", "}"}]}], ";"}], "\[IndentingNewLine]", 
 RowBox[{
  RowBox[{"G6P", " ", "=", " ", 
   RowBox[{"{", "}"}]}], ";"}], "\[IndentingNewLine]", 
 RowBox[{
  RowBox[{"O2", " ", "=", " ", 
   RowBox[{"{", "}"}]}], ";"}], "\[IndentingNewLine]", 
 RowBox[{
  RowBox[{"Store", " ", "=", " ", 
   RowBox[{"{", "}"}]}], ";"}], "\[IndentingNewLine]", 
 RowBox[{
  RowBox[{"A", " ", "=", " ", 
   RowBox[{"{", "}"}]}], ";"}], "\[IndentingNewLine]", 
 RowBox[{
  RowBox[{"Aextra", " ", "=", " ", 
   RowBox[{"{", "}"}]}], ";"}], "\[IndentingNewLine]", 
 RowBox[{
  RowBox[{"AAbsRate", " ", "=", " ", 
   RowBox[{"{", "}"}]}], ";"}], "\[IndentingNewLine]", 
 RowBox[{
  RowBox[{"AConsRate", " ", "=", " ", 
   RowBox[{"{", "}"}]}], ";"}], "\[IndentingNewLine]", 
 RowBox[{
  RowBox[{"AcL", " ", "=", " ", 
   RowBox[{"{", "}"}]}], ";"}], "\[IndentingNewLine]", 
 RowBox[{
  RowBox[{"AcLextra", " ", "=", " ", 
   RowBox[{"{", "}"}]}], ";"}], "\[IndentingNewLine]", 
 RowBox[{
  RowBox[{"ATPp", " ", "=", " ", 
   RowBox[{"{", "}"}]}], ";"}], "\[IndentingNewLine]", 
 RowBox[{
  RowBox[{"Mit", " ", "=", " ", 
   RowBox[{"{", "}"}]}], ";"}], "\[IndentingNewLine]", 
 RowBox[{
  RowBox[{"pH", " ", "=", " ", 
   RowBox[{"{", "}"}]}], ";"}], "\[IndentingNewLine]", 
 RowBox[{
  RowBox[{"protein", " ", "=", " ", 
   RowBox[{"{", "}"}]}], ";"}], "\[IndentingNewLine]", 
 RowBox[{
  RowBox[{"protRate", " ", "=", " ", 
   RowBox[{"{", "}"}]}], ";"}], "\[IndentingNewLine]", 
 RowBox[{
  RowBox[{"pRb", " ", "=", " ", 
   RowBox[{"{", "}"}]}], ";"}], "\[IndentingNewLine]", 
 RowBox[{
  RowBox[{"ConcS", " ", "=", " ", 
   RowBox[{"{", "}"}]}], ";"}], "\[IndentingNewLine]", 
 RowBox[{
  RowBox[{"DNArate", " ", "=", " ", 
   RowBox[{"{", "}"}]}], ";"}], "\[IndentingNewLine]", 
 RowBox[{
  RowBox[{"age", " ", "=", " ", 
   RowBox[{"{", "}"}]}], ";"}], "\[IndentingNewLine]", 
 RowBox[{
  RowBox[{
   RowBox[{"phaseage", "=", 
    RowBox[{"{", "}"}]}], ";"}], 
  "\[IndentingNewLine]"}], "\[IndentingNewLine]", 
 RowBox[{
  RowBox[{"fO2", " ", "=", " ", 
   RowBox[{"{", "}"}]}], ";"}], "\[IndentingNewLine]", 
 RowBox[{
  RowBox[{"fG", " ", "=", " ", 
   RowBox[{"{", "}"}]}], ";"}], "\[IndentingNewLine]", 
 RowBox[{
  RowBox[{"fA", " ", "=", " ", 
   RowBox[{"{", "}"}]}], ";"}], "\[IndentingNewLine]", 
 RowBox[{
  RowBox[{
   RowBox[{"fAcL", " ", "=", " ", 
    RowBox[{"{", "}"}]}], ";"}], 
  "\[IndentingNewLine]"}], "\[IndentingNewLine]", 
 RowBox[{
  RowBox[{
   RowBox[{"RecordNumber", " ", "=", " ", "RecordNumberMin"}], ";"}], 
  "\[IndentingNewLine]"}], "\[IndentingNewLine]", 
 RowBox[{
  RowBox[{
   RowBox[{"While", "[", " ", 
    RowBox[{
     RowBox[{
      RowBox[{
       RowBox[{"ToString", "[", 
        RowBox[{"(", 
         RowBox[{"stream", "=", 
          RowBox[{"Quiet", "[", 
           RowBox[{"OpenRead", "[", 
            RowBox[{
             RowBox[{
             "dir", "<>", "RunNumber", "<>", "\"\</configuration_b/\>\"", "<>", 
              RowBox[{"ToString", "[", "RecordNumber", "]"}], "<>", 
              "\"\<.bin\>\""}], ",", 
             RowBox[{"BinaryFormat", "\[Rule]", "True"}]}], "]"}], "]"}]}], 
         ")"}], "]"}], " ", "!=", " ", 
       RowBox[{"ToString", "[", "$Failed", "]"}]}], "  ", "&&", " ", 
      RowBox[{"(", 
       RowBox[{
        RowBox[{"RecordNumber", " ", "\[LessEqual]", " ", "RecordNumberMax"}],
         " ", "||", " ", 
        RowBox[{"RecordNumberMin", " ", ">", " ", "RecordNumberMax"}]}], 
       ")"}]}], ",", "\[IndentingNewLine]", "\[IndentingNewLine]", 
     RowBox[{
      RowBox[{"SimType", " ", "=", " ", 
       RowBox[{"BinaryRead", "[", 
        RowBox[{"stream", ",", "\"\<Integer32\>\"", ",", " ", 
         RowBox[{"ByteOrdering", "\[Rule]", "BO"}]}], "]"}]}], ";", 
      "\[IndentingNewLine]", 
      RowBox[{"(*", " ", 
       RowBox[{
        RowBox[{"Which", "[", 
         RowBox[{
          RowBox[{"SimType", "\[Equal]", "0"}], ",", 
          RowBox[{
           RowBox[{
           "Print", "[", "\"\<Simulazione con cellule disperse\>\"", "]"}], 
           ";", 
           RowBox[{"Visualize", "=", "False"}]}], ",", "\[IndentingNewLine]", 
          
          RowBox[{"SimType", "\[Equal]", "1"}], ",", 
          RowBox[{
           RowBox[{"Print", "[", "\"\<Simulazione Full3D\>\"", "]"}], ";", 
           RowBox[{"Visualize", "=", "True"}]}], ",", "\[IndentingNewLine]", 
          RowBox[{"SimType", "\[Equal]", "2"}], ",", 
          RowBox[{
           RowBox[{
           "Print", "[", "\"\<Simulazione con configurazione fissa\>\"", 
            "]"}], ";", 
           RowBox[{"Visualize", "=", "True"}]}]}], "]"}], ";"}], " ", "*)"}], 
      "\[IndentingNewLine]", "\[IndentingNewLine]", "\[IndentingNewLine]", 
      RowBox[{"step", " ", "=", " ", 
       RowBox[{"BinaryRead", "[", 
        RowBox[{"stream", ",", "\"\<Integer64\>\"", ",", " ", 
         RowBox[{"ByteOrdering", "\[Rule]", "BO"}]}], "]"}]}], ";", 
      "\[IndentingNewLine]", 
      RowBox[{"treal", " ", "=", " ", 
       RowBox[{"BinaryRead", "[", 
        RowBox[{"stream", ",", "\"\<Real64\>\"", ",", " ", 
         RowBox[{"ByteOrdering", "\[Rule]", "BO"}]}], "]"}]}], ";", 
      "\[IndentingNewLine]", 
      RowBox[{"ncell", " ", "=", " ", 
       RowBox[{"BinaryRead", "[", 
        RowBox[{"stream", ",", "\"\<Integer64\>\"", ",", " ", 
         RowBox[{"ByteOrdering", "\[Rule]", "BO"}]}], "]"}]}], ";", 
      "\[IndentingNewLine]", 
      RowBox[{"AppendTo", "[", 
       RowBox[{"ncells", ",", "ncell"}], "]"}], ";", "\[IndentingNewLine]", 
      "\[IndentingNewLine]", 
      RowBox[{"PrintTemporary", "[", 
       RowBox[{"\"\<Record \>\"", "<>", 
        RowBox[{"ToString", "[", "RecordNumber", "]"}], "<>", "\"\< has \>\"",
         "<>", 
        RowBox[{"ToString", "[", "ncell", "]"}], "<>", "\"\< cells\>\""}], 
       "]"}], ";", "\[IndentingNewLine]", "\[IndentingNewLine]", 
      RowBox[{"EnvVolumenow", " ", "=", " ", 
       RowBox[{"BinaryRead", "[", 
        RowBox[{"stream", ",", "\"\<Real64\>\"", ",", " ", 
         RowBox[{"ByteOrdering", "\[Rule]", "BO"}]}], "]"}]}], ";", 
      "\[IndentingNewLine]", 
      RowBox[{"GenvConcnow", " ", "=", " ", 
       RowBox[{"BinaryRead", "[", 
        RowBox[{"stream", ",", "\"\<Real64\>\"", ",", " ", 
         RowBox[{"ByteOrdering", "\[Rule]", "BO"}]}], "]"}]}], ";", 
      "\[IndentingNewLine]", 
      RowBox[{"O2envConcnow", " ", "=", " ", 
       RowBox[{"BinaryRead", "[", 
        RowBox[{"stream", ",", "\"\<Real64\>\"", ",", " ", 
         RowBox[{"ByteOrdering", "\[Rule]", "BO"}]}], "]"}]}], ";", 
      "\[IndentingNewLine]", 
      RowBox[{"AenvConcnow", " ", "=", " ", 
       RowBox[{"BinaryRead", "[", 
        RowBox[{"stream", ",", "\"\<Real64\>\"", ",", " ", 
         RowBox[{"ByteOrdering", "\[Rule]", "BO"}]}], "]"}]}], ";", 
      "\[IndentingNewLine]", 
      RowBox[{"AcLenvConcnow", " ", "=", " ", 
       RowBox[{"BinaryRead", "[", 
        RowBox[{"stream", ",", "\"\<Real64\>\"", ",", " ", 
         RowBox[{"ByteOrdering", "\[Rule]", "BO"}]}], "]"}]}], ";", 
      "\[IndentingNewLine]", "\[IndentingNewLine]", 
      RowBox[{"xs", "=", 
       RowBox[{"vs", "=", 
        RowBox[{"Table", "[", 
         RowBox[{
          RowBox[{"{", "}"}], ",", 
          RowBox[{"{", "ncell", "}"}]}], "]"}]}]}], ";", 
      "\[IndentingNewLine]", 
      RowBox[{"For", "[", 
       RowBox[{
        RowBox[{"j", "=", "1"}], ",", 
        RowBox[{"j", "\[LessEqual]", "ncell"}], ",", "\[IndentingNewLine]", 
        RowBox[{
         RowBox[{
          RowBox[{"xs", "[", 
           RowBox[{"[", "j", "]"}], "]"}], "=", 
          RowBox[{"BinaryRead", "[", 
           RowBox[{"stream", ",", 
            RowBox[{"{", 
             RowBox[{
             "\"\<Real64\>\"", ",", "\"\<Real64\>\"", ",", "\"\<Real64\>\""}],
              "}"}], ",", " ", 
            RowBox[{"ByteOrdering", "\[Rule]", "BO"}]}], "]"}]}], ";", 
         "\[IndentingNewLine]", 
         RowBox[{
          RowBox[{"vs", "[", 
           RowBox[{"[", "j", "]"}], "]"}], "=", 
          RowBox[{"BinaryRead", "[", 
           RowBox[{"stream", ",", 
            RowBox[{"{", 
             RowBox[{
             "\"\<Real64\>\"", ",", "\"\<Real64\>\"", ",", "\"\<Real64\>\""}],
              "}"}], ",", " ", 
            RowBox[{"ByteOrdering", "\[Rule]", "BO"}]}], "]"}]}], ";", 
         "\[IndentingNewLine]", 
         RowBox[{"j", "++"}]}]}], "]"}], ";", "\[IndentingNewLine]", 
      "\[IndentingNewLine]", 
      RowBox[{"linkstemp", "=", 
       RowBox[{"Table", "[", 
        RowBox[{
         RowBox[{"{", "}"}], ",", 
         RowBox[{"{", "ncell", "}"}]}], "]"}]}], ";", "\[IndentingNewLine]", 
      RowBox[{"For", "[", 
       RowBox[{
        RowBox[{"j", "=", "1"}], ",", 
        RowBox[{"j", "\[LessEqual]", "ncell"}], ",", "\[IndentingNewLine]", 
        RowBox[{
         RowBox[{"nlinks", "=", 
          RowBox[{"BinaryRead", "[", 
           RowBox[{"stream", ",", "\"\<Integer32\>\"", ",", " ", 
            RowBox[{"ByteOrdering", "\[Rule]", "BO"}]}], "]"}]}], ";", 
         "\[IndentingNewLine]", 
         RowBox[{"If", "[", 
          RowBox[{
           RowBox[{"nlinks", ">", "0"}], ",", 
           RowBox[{
            RowBox[{"linkstemp", "[", 
             RowBox[{"[", "j", "]"}], "]"}], " ", "=", 
            RowBox[{"BinaryRead", "[", 
             RowBox[{"stream", ",", 
              RowBox[{"Table", "[", 
               RowBox[{"\"\<Integer32\>\"", ",", 
                RowBox[{"{", "nlinks", "}"}]}], "]"}], ",", " ", 
              RowBox[{"ByteOrdering", "\[Rule]", "BO"}]}], "]"}]}]}], " ", 
          "]"}], ";", "\[IndentingNewLine]", 
         RowBox[{"j", "++"}]}]}], "]"}], ";", "\[IndentingNewLine]", 
      "\[IndentingNewLine]", 
      RowBox[{"isonCHnow", " ", "=", "  ", 
       RowBox[{"BinaryRead", "[", 
        RowBox[{"stream", ",", 
         RowBox[{"Table", "[", 
          RowBox[{"\"\<Byte\>\"", ",", 
           RowBox[{"{", "ncell", "}"}]}], "]"}], ",", " ", 
         RowBox[{"ByteOrdering", "\[Rule]", "BO"}]}], "]"}]}], ";", 
      "\[IndentingNewLine]", 
      RowBox[{"isonASnow", " ", "=", "  ", 
       RowBox[{"BinaryRead", "[", 
        RowBox[{"stream", ",", 
         RowBox[{"Table", "[", 
          RowBox[{"\"\<Byte\>\"", ",", 
           RowBox[{"{", "ncell", "}"}]}], "]"}], ",", " ", 
         RowBox[{"ByteOrdering", "\[Rule]", "BO"}]}], "]"}]}], ";", 
      "\[IndentingNewLine]", 
      RowBox[{"rnow", " ", "=", "  ", 
       RowBox[{"BinaryRead", "[", 
        RowBox[{"stream", ",", 
         RowBox[{"Table", "[", 
          RowBox[{"\"\<Real64\>\"", ",", 
           RowBox[{"{", "ncell", "}"}]}], "]"}], ",", " ", 
         RowBox[{"ByteOrdering", "\[Rule]", "BO"}]}], "]"}]}], ";", " ", 
      RowBox[{"(*", " ", 
       RowBox[{"conversione", " ", "in", " ", 
        RowBox[{
         RowBox[{"micron", " ", "!!"}], "!"}]}], " ", "*)"}], 
      "\[IndentingNewLine]", 
      RowBox[{"phasenow", " ", "=", "  ", 
       RowBox[{"BinaryRead", "[", 
        RowBox[{"stream", ",", 
         RowBox[{"Table", "[", 
          RowBox[{"\"\<Integer32\>\"", ",", 
           RowBox[{"{", "ncell", "}"}]}], "]"}], ",", " ", 
         RowBox[{"ByteOrdering", "\[Rule]", "BO"}]}], "]"}]}], ";", 
      "\[IndentingNewLine]", 
      RowBox[{"Gnow", " ", "=", " ", 
       RowBox[{"BinaryRead", "[", 
        RowBox[{"stream", ",", 
         RowBox[{"Table", "[", 
          RowBox[{"\"\<Real64\>\"", ",", 
           RowBox[{"{", "ncell", "}"}]}], "]"}], ",", " ", 
         RowBox[{"ByteOrdering", "\[Rule]", "BO"}]}], "]"}]}], ";", 
      "\[IndentingNewLine]", 
      RowBox[{"Gextranow", " ", "=", " ", 
       RowBox[{"BinaryRead", "[", 
        RowBox[{"stream", ",", 
         RowBox[{"Table", "[", 
          RowBox[{"\"\<Real64\>\"", ",", 
           RowBox[{"{", "ncell", "}"}]}], "]"}], ",", " ", 
         RowBox[{"ByteOrdering", "\[Rule]", "BO"}]}], "]"}]}], ";", 
      "\[IndentingNewLine]", 
      RowBox[{"GAbsRatenow", " ", "=", " ", 
       RowBox[{"BinaryRead", "[", 
        RowBox[{"stream", ",", 
         RowBox[{"Table", "[", 
          RowBox[{"\"\<Real64\>\"", ",", 
           RowBox[{"{", "ncell", "}"}]}], "]"}], ",", " ", 
         RowBox[{"ByteOrdering", "\[Rule]", "BO"}]}], "]"}]}], ";", 
      "\[IndentingNewLine]", 
      RowBox[{"GConsRatenow", " ", "=", " ", 
       RowBox[{"BinaryRead", "[", 
        RowBox[{"stream", ",", 
         RowBox[{"Table", "[", 
          RowBox[{"\"\<Real64\>\"", ",", 
           RowBox[{"{", "ncell", "}"}]}], "]"}], ",", " ", 
         RowBox[{"ByteOrdering", "\[Rule]", "BO"}]}], "]"}]}], ";", 
      "\[IndentingNewLine]", 
      RowBox[{"G6Pnow", " ", "=", " ", 
       RowBox[{"BinaryRead", "[", 
        RowBox[{"stream", ",", 
         RowBox[{"Table", "[", 
          RowBox[{"\"\<Real64\>\"", ",", 
           RowBox[{"{", "ncell", "}"}]}], "]"}], ",", " ", 
         RowBox[{"ByteOrdering", "\[Rule]", "BO"}]}], "]"}]}], ";", 
      "\[IndentingNewLine]", 
      RowBox[{"O2now", " ", "=", " ", 
       RowBox[{"BinaryRead", "[", 
        RowBox[{"stream", ",", 
         RowBox[{"Table", "[", 
          RowBox[{"\"\<Real64\>\"", ",", 
           RowBox[{"{", "ncell", "}"}]}], "]"}], ",", " ", 
         RowBox[{"ByteOrdering", "\[Rule]", "BO"}]}], "]"}]}], ";", 
      "\[IndentingNewLine]", 
      RowBox[{"Storenow", " ", "=", " ", 
       RowBox[{"BinaryRead", "[", 
        RowBox[{"stream", ",", 
         RowBox[{"Table", "[", 
          RowBox[{"\"\<Real64\>\"", ",", 
           RowBox[{"{", "ncell", "}"}]}], "]"}], ",", " ", 
         RowBox[{"ByteOrdering", "\[Rule]", "BO"}]}], "]"}]}], ";", 
      "\[IndentingNewLine]", 
      RowBox[{"Anow", " ", "=", " ", 
       RowBox[{"BinaryRead", "[", 
        RowBox[{"stream", ",", 
         RowBox[{"Table", "[", 
          RowBox[{"\"\<Real64\>\"", ",", 
           RowBox[{"{", "ncell", "}"}]}], "]"}], ",", " ", 
         RowBox[{"ByteOrdering", "\[Rule]", "BO"}]}], "]"}]}], ";", 
      "\[IndentingNewLine]", 
      RowBox[{"Aextranow", " ", "=", " ", 
       RowBox[{"BinaryRead", "[", 
        RowBox[{"stream", ",", 
         RowBox[{"Table", "[", 
          RowBox[{"\"\<Real64\>\"", ",", 
           RowBox[{"{", "ncell", "}"}]}], "]"}], ",", " ", 
         RowBox[{"ByteOrdering", "\[Rule]", "BO"}]}], "]"}]}], ";", 
      "\[IndentingNewLine]", 
      RowBox[{"AAbsRatenow", " ", "=", " ", 
       RowBox[{"BinaryRead", "[", 
        RowBox[{"stream", ",", 
         RowBox[{"Table", "[", 
          RowBox[{"\"\<Real64\>\"", ",", 
           RowBox[{"{", "ncell", "}"}]}], "]"}], ",", " ", 
         RowBox[{"ByteOrdering", "\[Rule]", "BO"}]}], "]"}]}], ";", 
      "\[IndentingNewLine]", 
      RowBox[{"AConsRatenow", " ", "=", " ", 
       RowBox[{"BinaryRead", "[", 
        RowBox[{"stream", ",", 
         RowBox[{"Table", "[", 
          RowBox[{"\"\<Real64\>\"", ",", 
           RowBox[{"{", "ncell", "}"}]}], "]"}], ",", " ", 
         RowBox[{"ByteOrdering", "\[Rule]", "BO"}]}], "]"}]}], ";", 
      "\[IndentingNewLine]", 
      RowBox[{"AcLnow", " ", "=", " ", 
       RowBox[{"BinaryRead", "[", 
        RowBox[{"stream", ",", 
         RowBox[{"Table", "[", 
          RowBox[{"\"\<Real64\>\"", ",", 
           RowBox[{"{", "ncell", "}"}]}], "]"}], ",", " ", 
         RowBox[{"ByteOrdering", "\[Rule]", "BO"}]}], "]"}]}], ";", 
      "\[IndentingNewLine]", 
      RowBox[{"AcLextranow", " ", "=", " ", 
       RowBox[{"BinaryRead", "[", 
        RowBox[{"stream", ",", 
         RowBox[{"Table", "[", 
          RowBox[{"\"\<Real64\>\"", ",", 
           RowBox[{"{", "ncell", "}"}]}], "]"}], ",", " ", 
         RowBox[{"ByteOrdering", "\[Rule]", "BO"}]}], "]"}]}], ";", 
      "\[IndentingNewLine]", 
      RowBox[{"ATPpnow", " ", "=", " ", 
       RowBox[{"BinaryRead", "[", 
        RowBox[{"stream", ",", 
         RowBox[{"Table", "[", 
          RowBox[{"\"\<Real64\>\"", ",", 
           RowBox[{"{", "ncell", "}"}]}], "]"}], ",", " ", 
         RowBox[{"ByteOrdering", "\[Rule]", "BO"}]}], "]"}]}], ";", 
      "\[IndentingNewLine]", 
      RowBox[{"Mitnow", " ", "=", " ", 
       RowBox[{"BinaryRead", "[", 
        RowBox[{"stream", ",", 
         RowBox[{"Table", "[", 
          RowBox[{"\"\<Real64\>\"", ",", 
           RowBox[{"{", "ncell", "}"}]}], "]"}], ",", " ", 
         RowBox[{"ByteOrdering", "\[Rule]", "BO"}]}], "]"}]}], ";", 
      "\[IndentingNewLine]", 
      RowBox[{"pHnow", " ", "=", " ", 
       RowBox[{"BinaryRead", "[", 
        RowBox[{"stream", ",", 
         RowBox[{"Table", "[", 
          RowBox[{"\"\<Real64\>\"", ",", 
           RowBox[{"{", "ncell", "}"}]}], "]"}], ",", " ", 
         RowBox[{"ByteOrdering", "\[Rule]", "BO"}]}], "]"}]}], ";", 
      "\[IndentingNewLine]", 
      RowBox[{"proteinnow", " ", "=", " ", 
       RowBox[{"BinaryRead", "[", 
        RowBox[{"stream", ",", 
         RowBox[{"Table", "[", 
          RowBox[{"\"\<Real64\>\"", ",", 
           RowBox[{"{", "ncell", "}"}]}], "]"}], ",", " ", 
         RowBox[{"ByteOrdering", "\[Rule]", "BO"}]}], "]"}]}], ";", 
      "\[IndentingNewLine]", 
      RowBox[{"protRatenow", " ", "=", " ", 
       RowBox[{"BinaryRead", "[", 
        RowBox[{"stream", ",", 
         RowBox[{"Table", "[", 
          RowBox[{"\"\<Real64\>\"", ",", 
           RowBox[{"{", "ncell", "}"}]}], "]"}], ",", " ", 
         RowBox[{"ByteOrdering", "\[Rule]", "BO"}]}], "]"}]}], ";", 
      "\[IndentingNewLine]", 
      RowBox[{"pRbnow", " ", "=", " ", 
       RowBox[{"BinaryRead", "[", 
        RowBox[{"stream", ",", 
         RowBox[{"Table", "[", 
          RowBox[{"\"\<Real64\>\"", ",", 
           RowBox[{"{", "ncell", "}"}]}], "]"}], ",", " ", 
         RowBox[{"ByteOrdering", "\[Rule]", "BO"}]}], "]"}]}], ";", 
      "\[IndentingNewLine]", 
      RowBox[{"ConcSnow", " ", "=", " ", 
       RowBox[{"BinaryRead", "[", 
        RowBox[{"stream", ",", 
         RowBox[{"Table", "[", 
          RowBox[{"\"\<Real64\>\"", ",", 
           RowBox[{"{", "ncell", "}"}]}], "]"}], ",", " ", 
         RowBox[{"ByteOrdering", "\[Rule]", "BO"}]}], "]"}]}], ";", 
      "\[IndentingNewLine]", 
      RowBox[{"DNAratenow", " ", "=", " ", 
       RowBox[{"BinaryRead", "[", 
        RowBox[{"stream", ",", 
         RowBox[{"Table", "[", 
          RowBox[{"\"\<Real64\>\"", ",", 
           RowBox[{"{", "ncell", "}"}]}], "]"}], ",", " ", 
         RowBox[{"ByteOrdering", "\[Rule]", "BO"}]}], "]"}]}], ";", 
      "\[IndentingNewLine]", 
      RowBox[{"agenow", " ", "=", " ", 
       RowBox[{"BinaryRead", "[", 
        RowBox[{"stream", ",", 
         RowBox[{"Table", "[", 
          RowBox[{"\"\<Real32\>\"", ",", 
           RowBox[{"{", "ncell", "}"}]}], "]"}], ",", " ", 
         RowBox[{"ByteOrdering", "\[Rule]", "BO"}]}], "]"}]}], ";", 
      "\[IndentingNewLine]", 
      RowBox[{"phaseagenow", " ", "=", " ", 
       RowBox[{"BinaryRead", "[", 
        RowBox[{"stream", ",", 
         RowBox[{"Table", "[", 
          RowBox[{"\"\<Real32\>\"", ",", 
           RowBox[{"{", "ncell", "}"}]}], "]"}], ",", " ", 
         RowBox[{"ByteOrdering", "\[Rule]", "BO"}]}], "]"}]}], ";", 
      "\[IndentingNewLine]", "\[IndentingNewLine]", 
      RowBox[{"AppendTo", "[", 
       RowBox[{"t", ",", "treal"}], "]"}], ";", "\[IndentingNewLine]", 
      "\[IndentingNewLine]", 
      RowBox[{"AppendTo", "[", 
       RowBox[{"EnvVolume", ",", "EnvVolumenow"}], "]"}], ";", 
      "\[IndentingNewLine]", 
      RowBox[{"AppendTo", "[", 
       RowBox[{"GenvConc", ",", "GenvConcnow"}], "]"}], ";", 
      "\[IndentingNewLine]", 
      RowBox[{"AppendTo", "[", 
       RowBox[{"O2envConc", ",", "O2envConcnow"}], "]"}], ";", 
      "\[IndentingNewLine]", 
      RowBox[{"AppendTo", "[", 
       RowBox[{"AenvConc", ",", "AenvConcnow"}], "]"}], ";", 
      "\[IndentingNewLine]", 
      RowBox[{"AppendTo", "[", 
       RowBox[{"AcLenvConc", ",", "AcLenvConcnow"}], "]"}], ";", 
      "\[IndentingNewLine]", "\[IndentingNewLine]", 
      RowBox[{"AppendTo", "[", 
       RowBox[{"x", ",", "xs"}], "]"}], ";", "\[IndentingNewLine]", 
      RowBox[{"AppendTo", "[", 
       RowBox[{"v", ",", "vs"}], "]"}], ";", "\[IndentingNewLine]", 
      RowBox[{"AppendTo", "[", 
       RowBox[{"links", ",", "linkstemp"}], "]"}], ";", "\[IndentingNewLine]", 
      RowBox[{"AppendTo", "[", 
       RowBox[{"isonCH", " ", ",", " ", "isonCHnow"}], " ", "]"}], ";", 
      "\[IndentingNewLine]", 
      RowBox[{"AppendTo", "[", 
       RowBox[{"isonAS", " ", ",", " ", "isonASnow"}], " ", "]"}], ";", 
      "\[IndentingNewLine]", 
      RowBox[{"AppendTo", "[", 
       RowBox[{"r", " ", ",", "  ", "rnow"}], "]"}], ";", 
      "\[IndentingNewLine]", 
      RowBox[{"AppendTo", "[", 
       RowBox[{"phase", " ", ",", " ", "phasenow"}], " ", "]"}], ";", 
      "\[IndentingNewLine]", 
      RowBox[{"AppendTo", "[", 
       RowBox[{"G", " ", ",", "Gnow"}], " ", "]"}], ";", 
      "\[IndentingNewLine]", 
      RowBox[{"AppendTo", "[", 
       RowBox[{"Gextra", " ", ",", "Gextranow"}], " ", "]"}], ";", 
      "\[IndentingNewLine]", 
      RowBox[{"AppendTo", "[", 
       RowBox[{"GAbsRate", " ", ",", "GAbsRatenow"}], " ", "]"}], ";", 
      "\[IndentingNewLine]", 
      RowBox[{"AppendTo", "[", 
       RowBox[{"GConsRate", " ", ",", "GConsRatenow"}], " ", "]"}], ";", 
      "\[IndentingNewLine]", 
      RowBox[{"AppendTo", "[", 
       RowBox[{"G6P", ",", "G6Pnow"}], " ", "]"}], ";", "\[IndentingNewLine]", 
      RowBox[{"AppendTo", "[", 
       RowBox[{"O2", " ", ",", "O2now"}], " ", "]"}], ";", 
      "\[IndentingNewLine]", 
      RowBox[{"AppendTo", "[", 
       RowBox[{"Store", " ", ",", "Storenow"}], " ", "]"}], ";", 
      "\[IndentingNewLine]", 
      RowBox[{"AppendTo", "[", 
       RowBox[{"A", " ", ",", "Anow"}], " ", "]"}], ";", 
      "\[IndentingNewLine]", 
      RowBox[{"AppendTo", "[", 
       RowBox[{"Aextra", ",", "Aextranow"}], " ", "]"}], ";", 
      "\[IndentingNewLine]", 
      RowBox[{"AppendTo", "[", 
       RowBox[{"AAbsRate", " ", ",", "AAbsRatenow"}], " ", "]"}], ";", 
      "\[IndentingNewLine]", 
      RowBox[{"AppendTo", "[", 
       RowBox[{"AConsRate", " ", ",", "AConsRatenow"}], " ", "]"}], ";", 
      "\[IndentingNewLine]", 
      RowBox[{"AppendTo", "[", 
       RowBox[{"AcL", " ", ",", "AcLnow"}], " ", "]"}], ";", 
      "\[IndentingNewLine]", 
      RowBox[{"AppendTo", "[", 
       RowBox[{"AcLextra", " ", ",", " ", "AcLextranow"}], " ", "]"}], ";", 
      "\[IndentingNewLine]", 
      RowBox[{"AppendTo", "[", 
       RowBox[{"ATPp", " ", ",", "ATPpnow"}], " ", "]"}], ";", 
      "\[IndentingNewLine]", 
      RowBox[{"AppendTo", "[", 
       RowBox[{"Mit", " ", ",", "Mitnow"}], " ", "]"}], ";", 
      "\[IndentingNewLine]", 
      RowBox[{"AppendTo", "[", 
       RowBox[{"pH", " ", ",", "pHnow"}], " ", "]"}], ";", 
      "\[IndentingNewLine]", 
      RowBox[{"AppendTo", "[", 
       RowBox[{"protein", " ", ",", "proteinnow"}], "]"}], ";", 
      "\[IndentingNewLine]", 
      RowBox[{"AppendTo", "[", 
       RowBox[{"protRate", ",", "protRatenow"}], "]"}], ";", 
      "\[IndentingNewLine]", 
      RowBox[{"AppendTo", "[", 
       RowBox[{"pRb", ",", "pRbnow"}], "]"}], ";", "\[IndentingNewLine]", 
      RowBox[{"AppendTo", "[", 
       RowBox[{"ConcS", ",", "ConcSnow"}], "]"}], ";", "\[IndentingNewLine]", 
      
      RowBox[{"AppendTo", "[", 
       RowBox[{"DNArate", ",", "DNAratenow"}], "]"}], ";", 
      "\[IndentingNewLine]", 
      RowBox[{"AppendTo", "[", 
       RowBox[{"age", ",", "agenow"}], "]"}], ";", "\[IndentingNewLine]", 
      RowBox[{"AppendTo", "[", 
       RowBox[{"phaseage", ",", "phaseagenow"}], "]"}], ";", 
      "\[IndentingNewLine]", "\[IndentingNewLine]", "\[IndentingNewLine]", 
      RowBox[{"Close", "[", "stream", "]"}], ";", "\[IndentingNewLine]", 
      "\[IndentingNewLine]", 
      RowBox[{"stream", "=", 
       RowBox[{"OpenRead", "[", 
        RowBox[{
         RowBox[{"dir", "<>", "RunNumber", "<>", "\"\</flows_b/\>\"", "<>", 
          RowBox[{"ToString", "[", "RecordNumber", "]"}], "<>", 
          "\"\<.bin\>\""}], ",", 
         RowBox[{"BinaryFormat", "\[Rule]", "True"}]}], "]"}]}], ";", 
      "\[IndentingNewLine]", "\[IndentingNewLine]", 
      RowBox[{"fO2now", "=", 
       RowBox[{"fGnow", "=", 
        RowBox[{"fAnow", "=", 
         RowBox[{"fAcLnow", "=", 
          RowBox[{"Table", "[", 
           RowBox[{
            RowBox[{"{", "}"}], ",", 
            RowBox[{"{", "ncell", "}"}]}], "]"}]}]}]}]}], ";", 
      "\[IndentingNewLine]", "\[IndentingNewLine]", 
      RowBox[{"For", "[", 
       RowBox[{
        RowBox[{"j", "=", "1"}], ",", 
        RowBox[{"j", "\[LessEqual]", "ncell"}], ",", " ", 
        "\[IndentingNewLine]", "\[IndentingNewLine]", 
        RowBox[{
         RowBox[{
          RowBox[{"fO2now", "[", 
           RowBox[{"[", "j", "]"}], "]"}], "=", 
          RowBox[{"BinaryRead", "[", 
           RowBox[{"stream", ",", 
            RowBox[{"Table", "[", 
             RowBox[{"\"\<Real64\>\"", ",", 
              RowBox[{"{", "3", "}"}]}], "]"}], ",", " ", 
            RowBox[{"ByteOrdering", "\[Rule]", "BO"}]}], "]"}]}], ";", 
         "\[IndentingNewLine]", 
         RowBox[{
          RowBox[{"fGnow", "[", 
           RowBox[{"[", "j", "]"}], "]"}], "=", 
          RowBox[{"BinaryRead", "[", 
           RowBox[{"stream", ",", 
            RowBox[{"Table", "[", 
             RowBox[{"\"\<Real64\>\"", ",", 
              RowBox[{"{", "3", "}"}]}], "]"}], ",", " ", 
            RowBox[{"ByteOrdering", "\[Rule]", "BO"}]}], "]"}]}], ";", 
         "\[IndentingNewLine]", 
         RowBox[{
          RowBox[{"fAnow", "[", 
           RowBox[{"[", "j", "]"}], "]"}], "=", 
          RowBox[{"BinaryRead", "[", 
           RowBox[{"stream", ",", 
            RowBox[{"Table", "[", 
             RowBox[{"\"\<Real64\>\"", ",", 
              RowBox[{"{", "3", "}"}]}], "]"}], ",", " ", 
            RowBox[{"ByteOrdering", "\[Rule]", "BO"}]}], "]"}]}], ";", 
         "\[IndentingNewLine]", 
         RowBox[{
          RowBox[{"fAcLnow", "[", 
           RowBox[{"[", "j", "]"}], "]"}], "=", 
          RowBox[{"BinaryRead", "[", 
           RowBox[{"stream", ",", 
            RowBox[{"Table", "[", 
             RowBox[{"\"\<Real64\>\"", ",", 
              RowBox[{"{", "3", "}"}]}], "]"}], ",", " ", 
            RowBox[{"ByteOrdering", "\[Rule]", "BO"}]}], "]"}]}], ";", 
         "\[IndentingNewLine]", "\[IndentingNewLine]", 
         RowBox[{"j", "++"}]}]}], "]"}], ";", "\[IndentingNewLine]", 
      "\[IndentingNewLine]", 
      RowBox[{"AppendTo", "[", 
       RowBox[{"fO2", ",", "fO2now"}], "]"}], ";", "\[IndentingNewLine]", 
      RowBox[{"AppendTo", "[", 
       RowBox[{"fG", ",", "fGnow"}], "]"}], ";", "\[IndentingNewLine]", 
      RowBox[{"AppendTo", "[", 
       RowBox[{"fA", ",", "fAnow"}], "]"}], ";", "\[IndentingNewLine]", 
      RowBox[{"AppendTo", "[", 
       RowBox[{"fAcL", ",", "fAcLnow"}], "]"}], ";", "\[IndentingNewLine]", 
      "\[IndentingNewLine]", 
      RowBox[{"Close", "[", "stream", "]"}], ";", "\[IndentingNewLine]", 
      "\[IndentingNewLine]", 
      RowBox[{"RecordNumber", "+=", "RecordStep"}], ";"}]}], 
    "\[IndentingNewLine]", "\[IndentingNewLine]", "]"}], ";"}], 
  "\[IndentingNewLine]"}], "\[IndentingNewLine]", 
 RowBox[{
  RowBox[{"maxstep", "=", 
   RowBox[{"Length", "[", "x", "]"}]}], ";"}], "\[IndentingNewLine]", 
 RowBox[{
  RowBox[{
   RowBox[{"Print", "[", 
    RowBox[{
    "\"\<There are \>\"", ",", "maxstep", ",", "\"\< simulation steps\>\""}], 
    "]"}], ";"}], "\[IndentingNewLine]"}], "\[IndentingNewLine]", 
 RowBox[{
  RowBox[{"volume", "=", 
   RowBox[{"4", "*", "Pi", "*", 
    RowBox[{
     RowBox[{
      RowBox[{"r", "[", 
       RowBox[{"[", "maxstep", "]"}], "]"}], "^", "3"}], " ", "/", "3"}]}]}], 
  ";"}], "\[IndentingNewLine]", 
 RowBox[{
  RowBox[{"surface", " ", "=", " ", 
   RowBox[{"4", "*", "Pi", "*", 
    RowBox[{
     RowBox[{"r", "[", 
      RowBox[{"[", "maxstep", "]"}], "]"}], "^", "2"}]}]}], 
  ";"}], "\[IndentingNewLine]", 
 RowBox[{
  RowBox[{"volumeextra", " ", "=", " ", 
   RowBox[{"surface", " ", "*", " ", "0.1"}]}], 
  ";"}], "\[IndentingNewLine]", 
 RowBox[{
  RowBox[{"centroid", "=", 
   RowBox[{
    RowBox[{"Apply", "[", 
     RowBox[{"Plus", ",", 
      RowBox[{"(", 
       RowBox[{
        RowBox[{"x", "[", 
         RowBox[{"[", "maxstep", "]"}], "]"}], " ", "volume"}], ")"}]}], 
     "]"}], "/", 
    RowBox[{"Apply", "[", 
     RowBox[{"Plus", ",", 
      RowBox[{"(", " ", "volume", ")"}]}], "]"}]}]}], 
  ";"}], "\[IndentingNewLine]", 
 RowBox[{
  RowBox[{"maxdist", "=", 
   RowBox[{
    RowBox[{"Max", "[", 
     RowBox[{"Table", "[", 
      RowBox[{
       RowBox[{"Abs", "[", 
        RowBox[{
         RowBox[{"x", "[", 
          RowBox[{"[", 
           RowBox[{"maxstep", ",", "k"}], "]"}], "]"}], "-", "centroid"}], 
        "]"}], ",", 
       RowBox[{"{", 
        RowBox[{"k", ",", "1", ",", 
         RowBox[{"Length", "[", 
          RowBox[{"x", "[", 
           RowBox[{"[", "maxstep", "]"}], "]"}], "]"}]}], "}"}]}], "]"}], 
     "]"}], "+", 
    RowBox[{"2", "*", 
     RowBox[{"Max", "[", "r", "]"}]}]}]}], ";"}], "\[IndentingNewLine]", 
 RowBox[{
  RowBox[{"Print", "[", 
   RowBox[{"\"\<Centroid of cell distribution is \>\"", ",", "centroid"}], 
   "]"}], ";"}]}], "Input",
 CellChangeTimes->{{3.462766034193609*^9, 3.462766090903459*^9}, {
   3.4627663426516943`*^9, 3.462766361809054*^9}, {3.4627663975719957`*^9, 
   3.462766428791503*^9}, {3.4627664783208227`*^9, 3.4627664896804123`*^9}, {
   3.462789483147705*^9, 3.4627895035348463`*^9}, {3.462789541229574*^9, 
   3.462789543665895*^9}, {3.46278994217293*^9, 3.462789970048071*^9}, {
   3.462790006698163*^9, 3.462790037845323*^9}, {3.462790104368676*^9, 
   3.46279017119473*^9}, {3.462790329347494*^9, 3.462790329840046*^9}, {
   3.462790360598432*^9, 3.462790367713291*^9}, {3.462790416165668*^9, 
   3.46279049242903*^9}, {3.462790524922595*^9, 3.462790624088448*^9}, {
   3.462790693953093*^9, 3.462790773711195*^9}, {3.462797377587721*^9, 
   3.462797557277771*^9}, {3.462797676169132*^9, 3.462797691753236*^9}, {
   3.462797768981119*^9, 3.462797787710662*^9}, {3.462797819582707*^9, 
   3.462797840359857*^9}, {3.462797877737588*^9, 3.462797898056288*^9}, {
   3.4627983410882397`*^9, 3.462798391552753*^9}, {3.462798496712549*^9, 
   3.46279855967106*^9}, {3.462798592365636*^9, 3.4627986146078033`*^9}, {
   3.462798662599102*^9, 3.4627986630467253`*^9}, {3.4627987233957043`*^9, 
   3.4627987863281317`*^9}, {3.462798829542736*^9, 3.4627988561597757`*^9}, {
   3.4627989403729067`*^9, 3.46279899656833*^9}, 3.462805882655096*^9, {
   3.462891964587294*^9, 3.462891966128373*^9}, 3.462892257665722*^9, {
   3.4628923593554077`*^9, 3.462892362462391*^9}, {3.462892392550632*^9, 
   3.462892396667654*^9}, {3.462892456218966*^9, 3.462892549065208*^9}, {
   3.462892583355467*^9, 3.462892652189167*^9}, {3.462902977344802*^9, 
   3.46290298283022*^9}, {3.46292363049516*^9, 3.462923638612885*^9}, {
   3.4630500180498953`*^9, 3.4630500265640697`*^9}, {3.463054185778146*^9, 
   3.463054189506693*^9}, {3.464171524259926*^9, 3.464171537471356*^9}, 
   3.464238926073107*^9, {3.466495692779654*^9, 3.466495693513772*^9}, {
   3.466496148051013*^9, 3.466496148723628*^9}, {3.466496621526678*^9, 
   3.466496625383774*^9}, {3.4665746054413767`*^9, 3.4665747091979218`*^9}, {
   3.466575619438012*^9, 3.4665756201820917`*^9}, {3.466575695105669*^9, 
   3.466575723465687*^9}, {3.466575793600438*^9, 3.4665757941531763`*^9}, {
   3.466576023768559*^9, 3.466576024427224*^9}, {3.4665833376845503`*^9, 
   3.4665833385590677`*^9}, {3.4665922591695127`*^9, 3.466592259740528*^9}, {
   3.466593107762085*^9, 3.466593108753726*^9}, {3.4665954856898317`*^9, 
   3.46659548605613*^9}, {3.466610613225563*^9, 3.466610613585156*^9}, {
   3.466835535125361*^9, 3.466835535552614*^9}, {3.466836131893043*^9, 
   3.466836132485964*^9}, {3.466837126428562*^9, 3.466837142036934*^9}, {
   3.466839376203898*^9, 3.4668393788536158`*^9}, {3.466844301903117*^9, 
   3.4668443059222507`*^9}, {3.466847124445026*^9, 3.466847127398962*^9}, {
   3.466858825655637*^9, 3.4668588292183037`*^9}, {3.466862889934435*^9, 
   3.466862892794401*^9}, {3.466878220093643*^9, 3.466878223685031*^9}, {
   3.4669105932916927`*^9, 3.466910594916979*^9}, {3.466921096010622*^9, 
   3.466921111232769*^9}, {3.466922000775879*^9, 3.4669220010649357`*^9}, {
   3.466930414785674*^9, 3.466930415684064*^9}, 3.466930594515037*^9, {
   3.466936153505776*^9, 3.46693617163163*^9}, {3.466938621310822*^9, 
   3.466938623864785*^9}, {3.466940302176168*^9, 3.466940305738738*^9}, {
   3.466945245401532*^9, 3.466945248986225*^9}, {3.466949853310896*^9, 
   3.466949854994376*^9}, {3.466959450492133*^9, 3.466959453808391*^9}, {
   3.466996801562067*^9, 3.466996805570888*^9}, {3.4670204529530563`*^9, 
   3.467020469406796*^9}, {3.4670212062418127`*^9, 3.467021211225175*^9}, {
   3.4670214334124947`*^9, 3.467021436061411*^9}, {3.4670330879106417`*^9, 
   3.467033091343328*^9}, {3.467638789387698*^9, 3.467638793942987*^9}, {
   3.467658745747223*^9, 3.467658749244391*^9}, {3.467688847698785*^9, 
   3.467688850312907*^9}, {3.468063390497271*^9, 3.4680634001455793`*^9}, {
   3.468143812413822*^9, 3.4681438154570637`*^9}, {3.468229799681827*^9, 
   3.4682298551758747`*^9}, {3.4682310670279503`*^9, 3.468231068621896*^9}, {
   3.468232473260955*^9, 3.4682324750799217`*^9}, {3.468234578697781*^9, 
   3.468234580097454*^9}, {3.4682357717063637`*^9, 3.468235774562084*^9}, {
   3.468237556882545*^9, 3.4682375602171288`*^9}, {3.4682388444136343`*^9, 
   3.468238846342249*^9}, {3.468256558162438*^9, 3.46825656241448*^9}, {
   3.468293022753172*^9, 3.46829302687993*^9}, {3.4683081308280487`*^9, 
   3.468308132388895*^9}, {3.4683237915234337`*^9, 3.4683237938308*^9}, {
   3.46838515963104*^9, 3.468385163839959*^9}, {3.468811678390973*^9, 
   3.4688116799114428`*^9}, {3.468812677115417*^9, 3.468812680734488*^9}, {
   3.4688362967120333`*^9, 3.4688363010681677`*^9}, {3.468838741622754*^9, 
   3.468838747385785*^9}, {3.469002480434325*^9, 3.469002484803899*^9}, {
   3.4690121263030863`*^9, 3.469012130151802*^9}, {3.469017124069253*^9, 
   3.46901712717912*^9}, {3.469031761670863*^9, 3.469031764640479*^9}, {
   3.469036094672689*^9, 3.4690360966601753`*^9}, {3.469070218040332*^9, 
   3.469070221760504*^9}, {3.469118992143074*^9, 3.4691189965673122`*^9}, {
   3.470809721961611*^9, 3.470809737093369*^9}, {3.4708098594410343`*^9, 
   3.4708098623344183`*^9}, {3.471683392893179*^9, 3.471683396302124*^9}, {
   3.472018605947427*^9, 3.472018609109804*^9}, {3.472181091190384*^9, 
   3.4721810958005667`*^9}, {3.4724585120896597`*^9, 3.472458538121314*^9}, {
   3.4734367929080677`*^9, 3.473436795583041*^9}, {3.473598458086245*^9, 
   3.473598461481868*^9}, {3.473598495050659*^9, 3.4735985409989233`*^9}, {
   3.47359883358498*^9, 3.4735988343252687`*^9}, {3.4735995401607437`*^9, 
   3.473599542302066*^9}, {3.473601301978805*^9, 3.4736013056413116`*^9}, {
   3.4736513089983463`*^9, 3.4736513122362633`*^9}, {3.4736575410264893`*^9, 
   3.473657543575382*^9}, {3.473699745943556*^9, 3.473699749519931*^9}, {
   3.473703676194806*^9, 3.473703680310515*^9}, {3.4737349292096777`*^9, 
   3.473734932668027*^9}, {3.4737674282961493`*^9, 3.473767431183312*^9}, {
   3.473827512460115*^9, 3.473827515861375*^9}, {3.474177384879569*^9, 
   3.4741773874827433`*^9}, {3.474182266366226*^9, 3.474182296465103*^9}, {
   3.474184826028701*^9, 3.474184830666012*^9}, {3.474206845974435*^9, 
   3.4742068580762787`*^9}, {3.474287304931794*^9, 3.474287307329341*^9}, {
   3.4746378601326933`*^9, 3.474637862579337*^9}, {3.474955318098419*^9, 
   3.474955320932622*^9}, {3.478352638352722*^9, 3.4783526419990063`*^9}, {
   3.478353332568058*^9, 3.4783533363900747`*^9}, {3.478364181417707*^9, 
   3.478364184529463*^9}, {3.4784956291151123`*^9, 3.478495632134144*^9}, {
   3.478527912691804*^9, 3.478527943692515*^9}, {3.478602197016637*^9, 
   3.47860220062772*^9}, {3.4786029938091507`*^9, 3.478602997153925*^9}, {
   3.4796948674462442`*^9, 3.47969487078977*^9}, {3.479695022760825*^9, 
   3.479695025483564*^9}, {3.484847827509935*^9, 3.48484783136327*^9}, {
   3.4848479532452593`*^9, 3.484847955570758*^9}, {3.48484841909613*^9, 
   3.4848484232367773`*^9}, {3.4848484874634047`*^9, 
   3.4848484896126537`*^9}, {3.484848575297065*^9, 3.484848577780381*^9}, {
   3.484849383176577*^9, 3.4848493855677967`*^9}, {3.4848497705655746`*^9, 
   3.484849772200591*^9}, {3.48484983976303*^9, 3.484849849143923*^9}, {
   3.4848877064125977`*^9, 3.484887709670436*^9}, {3.484887995246176*^9, 
   3.484887997244769*^9}, {3.508313333027487*^9, 3.508313349555846*^9}, {
   3.50831484784266*^9, 3.508314852064492*^9}, {3.5119463668969383`*^9, 
   3.511946370719631*^9}, {3.514625574842873*^9, 3.514625579583045*^9}, {
   3.528188319130335*^9, 3.5281883224077673`*^9}, {3.532927198915545*^9, 
   3.5329271997393513`*^9}, {3.532927260714201*^9, 3.532927268758233*^9}, {
   3.533022774316689*^9, 3.533022777354392*^9}, {3.601635266488349*^9, 
   3.601635269988159*^9}, {3.7086695583341417`*^9, 3.708669563749498*^9}, {
   3.7086696183688917`*^9, 3.7086696185730057`*^9}, {3.708670184229191*^9, 
   3.708670209295899*^9}, {3.708674871671762*^9, 3.708674872206828*^9}, {
   3.708674904913868*^9, 3.708674906683551*^9}, {3.708773117606447*^9, 
   3.708773121028125*^9}, {3.7216234935073853`*^9, 3.721623499611823*^9}, {
   3.721623560157075*^9, 
   3.721623561097267*^9}},ExpressionUUID->"56baf7b2-90ab-40bf-9a6b-\
df23cbc9e21d"],

Cell[CellGroupData[{

Cell[BoxData[
 InterpretationBox[
  RowBox[{"\<\"There are \"\>", "\[InvisibleSpace]", "0", 
   "\[InvisibleSpace]", "\<\" simulation steps\"\>"}],
  SequenceForm["There are ", 0, " simulation steps"],
  Editable->False]], "Print",
 CellChangeTimes->{
  3.46822987594668*^9, 3.4682310719565372`*^9, 3.468232485835588*^9, 
   3.468234586034307*^9, 3.4682357811654253`*^9, {3.468237563792061*^9, 
   3.4682375756848*^9}, 3.468238861558608*^9, 3.468256584651287*^9, 
   3.4682930632963867`*^9, 3.4683081814650993`*^9, 3.4683238970762587`*^9, 
   3.468385281996271*^9, 3.4688117686980457`*^9, 3.468812777475223*^9, {
   3.468836317208997*^9, 3.468836326848548*^9}, 3.468838748372671*^9, 
   3.469002495565997*^9, 3.469012146161417*^9, 3.46901714387383*^9, 
   3.469031790725811*^9, 3.469036127348796*^9, 3.469070207143856*^9, 
   3.469070262874751*^9, 3.469119052899531*^9, 3.470810512393712*^9, 
   3.4716833721787*^9, 3.471683643301814*^9, 3.472018688548573*^9, 
   3.472181304763279*^9, 3.472458675656502*^9, 3.473437010282899*^9, 
   3.473598475305797*^9, 3.473598574788945*^9, 3.4735988416523247`*^9, 
   3.4735995449440737`*^9, 3.473601306231546*^9, 3.473602030662037*^9, 
   3.473651371832443*^9, 3.4736576185382833`*^9, 3.473699797442745*^9, 
   3.473703733491846*^9, 3.473737302730495*^9, 3.47376752562658*^9, 
   3.4738278413533154`*^9, 3.474177472305745*^9, 3.4741803463696632`*^9, 
   3.4741823819407473`*^9, 3.474185322160084*^9, 3.474289609301807*^9, 
   3.474638614422906*^9, 3.474955771710472*^9, 3.4783526611106052`*^9, 
   3.478353345348901*^9, 3.4783642074785147`*^9, 3.478495792120479*^9, 
   3.478602215989451*^9, 3.478603013963707*^9, 3.479695051019311*^9, 
   3.484842033768114*^9, 3.484847834827029*^9, 3.484848177838264*^9, 
   3.484848425371037*^9, 3.48484850720177*^9, 3.484849075499249*^9, 
   3.484849701295362*^9, 3.484849791240672*^9, 3.4848498500816603`*^9, 
   3.484887792794889*^9, 3.484888222233602*^9, 3.5083134194587183`*^9, 
   3.508314913015355*^9, {3.511946376210763*^9, 3.511946404427829*^9}, 
   3.514625389900413*^9, 3.5146256188348513`*^9, 3.515306101029244*^9, 
   3.51530720018305*^9, 3.528188374352337*^9, 3.528257038228973*^9, 
   3.528264532081791*^9, 3.5283071689169416`*^9, 3.528432854259959*^9, 
   3.528438517466238*^9, 3.528440113904251*^9, 3.528447264679263*^9, 
   3.528474347691547*^9, 3.528529908668219*^9, 3.528533179499023*^9, 
   3.5286308758488894`*^9, 3.5288817150130568`*^9, 3.52888241271964*^9, 
   3.529061457136271*^9, 3.532927208960232*^9, 3.532927342162869*^9, 
   3.53302283186053*^9, 3.60163531958959*^9, 3.601635691741268*^9, {
   3.708669130063696*^9, 3.7086691474905043`*^9}, 3.708669235454133*^9, {
   3.708669518128631*^9, 3.7086695640837727`*^9}, {3.708669613201438*^9, 
   3.708669640342926*^9}, 3.708670220811198*^9, 3.7086749160855713`*^9, 
   3.7086749623277597`*^9, 3.721623507372017*^9, 
   3.72162357242584*^9},ExpressionUUID->"ec4dcd4a-5b08-4538-8a35-\
cf6bec78aeb3"],

Cell[BoxData[
 InterpretationBox[
  RowBox[{"\<\"Centroid of cell distribution is \"\>", "\[InvisibleSpace]", 
   FractionBox[
    RowBox[{
     FractionBox["4", "3"], "+", 
     SuperscriptBox["List", "4"], "+", "\[Pi]"}], 
    RowBox[{
     FractionBox["4", "3"], "+", 
     SuperscriptBox["List", "3"], "+", "\[Pi]"}]]}],
  SequenceForm[
  "Centroid of cell distribution is ", (Rational[4, 3] + List^3 + Pi)^(-1) (
    Rational[4, 3] + List^4 + Pi)],
  Editable->False]], "Print",
 CellChangeTimes->{
  3.46822987594668*^9, 3.4682310719565372`*^9, 3.468232485835588*^9, 
   3.468234586034307*^9, 3.4682357811654253`*^9, {3.468237563792061*^9, 
   3.4682375756848*^9}, 3.468238861558608*^9, 3.468256584651287*^9, 
   3.4682930632963867`*^9, 3.4683081814650993`*^9, 3.4683238970762587`*^9, 
   3.468385281996271*^9, 3.4688117686980457`*^9, 3.468812777475223*^9, {
   3.468836317208997*^9, 3.468836326848548*^9}, 3.468838748372671*^9, 
   3.469002495565997*^9, 3.469012146161417*^9, 3.46901714387383*^9, 
   3.469031790725811*^9, 3.469036127348796*^9, 3.469070207143856*^9, 
   3.469070262874751*^9, 3.469119052899531*^9, 3.470810512393712*^9, 
   3.4716833721787*^9, 3.471683643301814*^9, 3.472018688548573*^9, 
   3.472181304763279*^9, 3.472458675656502*^9, 3.473437010282899*^9, 
   3.473598475305797*^9, 3.473598574788945*^9, 3.4735988416523247`*^9, 
   3.4735995449440737`*^9, 3.473601306231546*^9, 3.473602030662037*^9, 
   3.473651371832443*^9, 3.4736576185382833`*^9, 3.473699797442745*^9, 
   3.473703733491846*^9, 3.473737302730495*^9, 3.47376752562658*^9, 
   3.4738278413533154`*^9, 3.474177472305745*^9, 3.4741803463696632`*^9, 
   3.4741823819407473`*^9, 3.474185322160084*^9, 3.474289609301807*^9, 
   3.474638614422906*^9, 3.474955771710472*^9, 3.4783526611106052`*^9, 
   3.478353345348901*^9, 3.4783642074785147`*^9, 3.478495792120479*^9, 
   3.478602215989451*^9, 3.478603013963707*^9, 3.479695051019311*^9, 
   3.484842033768114*^9, 3.484847834827029*^9, 3.484848177838264*^9, 
   3.484848425371037*^9, 3.48484850720177*^9, 3.484849075499249*^9, 
   3.484849701295362*^9, 3.484849791240672*^9, 3.4848498500816603`*^9, 
   3.484887792794889*^9, 3.484888222233602*^9, 3.5083134194587183`*^9, 
   3.508314913015355*^9, {3.511946376210763*^9, 3.511946404427829*^9}, 
   3.514625389900413*^9, 3.5146256188348513`*^9, 3.515306101029244*^9, 
   3.51530720018305*^9, 3.528188374352337*^9, 3.528257038228973*^9, 
   3.528264532081791*^9, 3.5283071689169416`*^9, 3.528432854259959*^9, 
   3.528438517466238*^9, 3.528440113904251*^9, 3.528447264679263*^9, 
   3.528474347691547*^9, 3.528529908668219*^9, 3.528533179499023*^9, 
   3.5286308758488894`*^9, 3.5288817150130568`*^9, 3.52888241271964*^9, 
   3.529061457136271*^9, 3.532927208960232*^9, 3.532927342162869*^9, 
   3.53302283186053*^9, 3.60163531958959*^9, 3.601635691741268*^9, {
   3.708669130063696*^9, 3.7086691474905043`*^9}, 3.708669235454133*^9, {
   3.708669518128631*^9, 3.7086695640837727`*^9}, {3.708669613201438*^9, 
   3.708669640342926*^9}, 3.708670220811198*^9, 3.7086749160855713`*^9, 
   3.7086749623277597`*^9, 3.721623507372017*^9, 
   3.721623572429554*^9},ExpressionUUID->"87491e2a-f13d-4106-8c84-\
c78f89059a57"]
}, Open  ]]
}, Open  ]]
}, Open  ]],

Cell[CellGroupData[{

Cell["Calcoli per definire il range di posizione", "Subsection",
 CellChangeTimes->{{3.459500140224331*^9, 
  3.459500154460273*^9}},ExpressionUUID->"8c00130d-4659-497c-9900-\
4690e46881c8"],

Cell[CellGroupData[{

Cell[BoxData[{
 RowBox[{
  RowBox[{"xt", "=", 
   RowBox[{"Transpose", "[", 
    RowBox[{"x", "[", 
     RowBox[{"[", "maxstep", "]"}], "]"}], "]"}]}], 
  ";"}], "\[IndentingNewLine]", 
 RowBox[{
  RowBox[{"minX", "=", 
   RowBox[{"Min", "[", 
    RowBox[{"xt", "[", 
     RowBox[{"[", "1", "]"}], "]"}], "]"}]}], ";"}], "\[IndentingNewLine]", 
 RowBox[{
  RowBox[{"maxX", "=", 
   RowBox[{"Max", "[", 
    RowBox[{"xt", "[", 
     RowBox[{"[", "1", "]"}], "]"}], "]"}]}], ";"}], "\[IndentingNewLine]", 
 RowBox[{
  RowBox[{"minY", "=", 
   RowBox[{"Min", "[", 
    RowBox[{"xt", "[", 
     RowBox[{"[", "2", "]"}], "]"}], "]"}]}], ";"}], "\[IndentingNewLine]", 
 RowBox[{
  RowBox[{"maxY", "=", 
   RowBox[{"Max", "[", 
    RowBox[{"xt", "[", 
     RowBox[{"[", "2", "]"}], "]"}], "]"}]}], ";"}], "\[IndentingNewLine]", 
 RowBox[{
  RowBox[{"minZ", "=", 
   RowBox[{"Min", "[", 
    RowBox[{"xt", "[", 
     RowBox[{"[", "3", "]"}], "]"}], "]"}]}], ";"}], "\[IndentingNewLine]", 
 RowBox[{
  RowBox[{"maxZ", "=", 
   RowBox[{"Max", "[", 
    RowBox[{"xt", "[", 
     RowBox[{"[", "3", "]"}], "]"}], "]"}]}], ";"}], "\[IndentingNewLine]", 
 RowBox[{
  RowBox[{"dX", " ", "=", " ", 
   RowBox[{"maxX", "-", "minX"}]}], ";"}], "\[IndentingNewLine]", 
 RowBox[{
  RowBox[{"dY", " ", "=", " ", 
   RowBox[{"maxY", "-", "minY"}]}], ";"}], "\[IndentingNewLine]", 
 RowBox[{
  RowBox[{"dZ", " ", "=", " ", 
   RowBox[{"maxZ", "-", "minZ"}]}], ";"}], "\[IndentingNewLine]", 
 RowBox[{
  RowBox[{"rangeX", " ", "=", " ", 
   RowBox[{"{", 
    RowBox[{
     RowBox[{
      RowBox[{"centroid", "[", 
       RowBox[{"[", "1", "]"}], "]"}], "-", "dX"}], ",", 
     RowBox[{
      RowBox[{"centroid", "[", 
       RowBox[{"[", "1", "]"}], "]"}], "+", "dX"}]}], "}"}]}], 
  ";"}], "\[IndentingNewLine]", 
 RowBox[{
  RowBox[{"rangeY", " ", "=", " ", 
   RowBox[{"{", 
    RowBox[{
     RowBox[{
      RowBox[{"centroid", "[", 
       RowBox[{"[", "2", "]"}], "]"}], "-", "dY"}], ",", 
     RowBox[{
      RowBox[{"centroid", "[", 
       RowBox[{"[", "2", "]"}], "]"}], "+", "dY"}]}], "}"}]}], 
  ";"}], "\[IndentingNewLine]", 
 RowBox[{
  RowBox[{
   RowBox[{"rangeZ", " ", "=", " ", 
    RowBox[{"{", 
     RowBox[{
      RowBox[{
       RowBox[{"centroid", "[", 
        RowBox[{"[", "3", "]"}], "]"}], "-", "dZ"}], ",", 
      RowBox[{
       RowBox[{"centroid", "[", 
        RowBox[{"[", "3", "]"}], "]"}], "+", "dZ"}]}], "}"}]}], ";"}], 
  "\[IndentingNewLine]"}], "\[IndentingNewLine]", 
 RowBox[{
  RowBox[{"Print", "[", 
   RowBox[{"\"\<Range X: \>\"", ",", "rangeX"}], "]"}], 
  ";"}], "\[IndentingNewLine]", 
 RowBox[{
  RowBox[{"Print", "[", 
   RowBox[{"\"\<Range Y: \>\"", ",", "rangeY"}], "]"}], 
  ";"}], "\[IndentingNewLine]", 
 RowBox[{
  RowBox[{"Print", "[", 
   RowBox[{"\"\<Range Z: \>\"", ",", "rangeZ"}], "]"}], ";"}]}], "Input",
 CellChangeTimes->{{3.459500165752131*^9, 3.4595003190049257`*^9}, {
  3.459500353613885*^9, 3.459500358229239*^9}, {3.459500399336348*^9, 
  3.459500486875404*^9}},ExpressionUUID->"05ff1e5e-a18e-4a31-8f8d-\
edc4ad2a783d"],

Cell[BoxData[
 TemplateBox[{
  "Part","partw",
   "\"Part \\!\\(\\*RowBox[{\\\"2\\\"}]\\) of \
\\!\\(\\*RowBox[{\\\"Transpose\\\", \\\"[\\\", \\\"List\\\", \\\"]\\\"}]\\) \
does not exist.\"",2,486,776,20702720278133937587,"Local"},
  "MessageTemplate"]], "Message", "MSG",
 CellChangeTimes->{3.72162350764611*^9, 
  3.721623572525921*^9},ExpressionUUID->"0eeb2207-7cf9-497f-87fd-\
a4fbbbf654e3"],

Cell[BoxData[
 TemplateBox[{
  "Part","partw",
   "\"Part \\!\\(\\*RowBox[{\\\"2\\\"}]\\) of \
\\!\\(\\*RowBox[{\\\"Transpose\\\", \\\"[\\\", \\\"List\\\", \\\"]\\\"}]\\) \
does not exist.\"",2,487,777,20702720278133937587,"Local"},
  "MessageTemplate"]], "Message", "MSG",
 CellChangeTimes->{3.72162350764611*^9, 
  3.721623572597971*^9},ExpressionUUID->"ce663286-794a-4a81-a011-\
3ee7e053bbc6"],

Cell[BoxData[
 TemplateBox[{
  "Part","partw",
   "\"Part \\!\\(\\*RowBox[{\\\"3\\\"}]\\) of \
\\!\\(\\*RowBox[{\\\"Transpose\\\", \\\"[\\\", \\\"List\\\", \\\"]\\\"}]\\) \
does not exist.\"",2,488,778,20702720278133937587,"Local"},
  "MessageTemplate"]], "Message", "MSG",
 CellChangeTimes->{3.72162350764611*^9, 
  3.7216235726102324`*^9},ExpressionUUID->"306cdb73-4731-4d07-9819-\
bdefcc0220c5"],

Cell[BoxData[
 TemplateBox[{
  "Part","partw",
   "\"Part \\!\\(\\*RowBox[{\\\"3\\\"}]\\) of \
\\!\\(\\*RowBox[{\\\"Transpose\\\", \\\"[\\\", \\\"List\\\", \\\"]\\\"}]\\) \
does not exist.\"",2,489,779,20702720278133937587,"Local"},
  "MessageTemplate"]], "Message", "MSG",
 CellChangeTimes->{3.72162350764611*^9, 
  3.721623572620276*^9},ExpressionUUID->"f9000dae-a5ff-4476-bb88-\
50fba1060d57"],

Cell[BoxData[
 TemplateBox[{
  "Part","partw",
   "\"Part \\!\\(\\*RowBox[{\\\"3\\\"}]\\) of \
\\!\\(\\*FractionBox[RowBox[{FractionBox[\\\"4\\\", \\\"3\\\"], \\\"+\\\", \
SuperscriptBox[\\\"List\\\", \\\"4\\\"], \\\"+\\\", \\\"\[Pi]\\\"}], \
RowBox[{FractionBox[\\\"4\\\", \\\"3\\\"], \\\"+\\\", SuperscriptBox[\\\"List\
\\\", \\\"3\\\"], \\\"+\\\", \\\"\[Pi]\\\"}]]\\) does not exist.\"",2,495,780,
   20702720278133937587,"Local"},
  "MessageTemplate"]], "Message", "MSG",
 CellChangeTimes->{3.72162350764611*^9, 
  3.721623572629586*^9},ExpressionUUID->"bff3f0b5-66d1-44de-a6ed-\
efc49580953d"],

Cell[BoxData[
 TemplateBox[{
  "Part","partw",
   "\"Part \\!\\(\\*RowBox[{\\\"3\\\"}]\\) of \
\\!\\(\\*FractionBox[RowBox[{FractionBox[\\\"4\\\", \\\"3\\\"], \\\"+\\\", \
SuperscriptBox[\\\"List\\\", \\\"4\\\"], \\\"+\\\", \\\"\[Pi]\\\"}], \
RowBox[{FractionBox[\\\"4\\\", \\\"3\\\"], \\\"+\\\", SuperscriptBox[\\\"List\
\\\", \\\"3\\\"], \\\"+\\\", \\\"\[Pi]\\\"}]]\\) does not exist.\"",2,495,781,
   20702720278133937587,"Local"},
  "MessageTemplate"]], "Message", "MSG",
 CellChangeTimes->{3.72162350764611*^9, 
  3.7216235726391573`*^9},ExpressionUUID->"17e9a552-b201-4306-831f-\
cfb6fd0b3ca6"],

Cell[CellGroupData[{

Cell[BoxData[
 InterpretationBox[
  RowBox[{"\<\"Range X: \"\>", "\[InvisibleSpace]", 
   RowBox[{"{", 
    RowBox[{
     FractionBox["1", 
      RowBox[{
       FractionBox["4", "3"], "+", 
       SuperscriptBox["List", "3"], "+", "\[Pi]"}]], ",", 
     FractionBox["1", 
      RowBox[{
       FractionBox["4", "3"], "+", 
       SuperscriptBox["List", "3"], "+", "\[Pi]"}]]}], "}"}]}],
  SequenceForm[
  "Range X: ", {(Rational[4, 3] + List^3 + Pi)^(-1), (Rational[4, 3] + List^3 + 
     Pi)^(-1)}],
  Editable->False]], "Print",
 CellChangeTimes->{
  3.462815164458064*^9, 3.462892768862166*^9, 3.462898193767424*^9, 
   3.462899585928503*^9, 3.462900128527905*^9, 3.462901460682494*^9, 
   3.4629029982537327`*^9, 3.4629237942152042`*^9, 3.463050083694549*^9, 
   3.4630501218381767`*^9, 3.463055738498954*^9, 3.464171663461232*^9, 
   3.4641898246279097`*^9, 3.464202329768437*^9, 3.464239285659363*^9, 
   3.466495704731605*^9, 3.4664961666212597`*^9, 3.466496697031426*^9, 
   3.466575649506837*^9, 3.466575729327838*^9, 3.4665757989958153`*^9, 
   3.4665760396228228`*^9, 3.466583382521212*^9, 3.466592311853675*^9, 
   3.4665931440991173`*^9, 3.466595577645255*^9, 3.466610781506957*^9, 
   3.4668359834607677`*^9, 3.466836155295138*^9, 3.46683716216201*^9, 
   3.466839390663846*^9, 3.466844327089015*^9, 3.466847236468581*^9, 
   3.466858911142169*^9, 3.466862925189974*^9, 3.4668782744064283`*^9, 
   3.466910834001913*^9, 3.4669212273225727`*^9, 3.466922285532831*^9, 
   3.466930674555112*^9, 3.4669387664207783`*^9, 3.4669403700065413`*^9, 
   3.466945277683309*^9, 3.466949883208221*^9, 3.4669596536694307`*^9, 
   3.466996876700244*^9, 3.467020551893446*^9, 3.467020617640135*^9, 
   3.4670214136677637`*^9, 3.467021500608733*^9, 3.467033159256669*^9, 
   3.467638837791091*^9, 3.4676587665022297`*^9, 3.467705312140551*^9, 
   3.4680637616102533`*^9, 3.468145789308587*^9, 3.46822988136904*^9, 
   3.468231105477743*^9, 3.468232490150388*^9, 3.468234590261359*^9, 
   3.468235795544989*^9, 3.468237576023253*^9, 3.468238862403986*^9, 
   3.468256585232739*^9, 3.468293064563466*^9, 3.4683081843959217`*^9, 
   3.468323902618806*^9, 3.4683852896800737`*^9, 3.468812262210429*^9, 
   3.468812779002967*^9, 3.468836574086375*^9, 3.46883875400739*^9, 
   3.469002498635634*^9, 3.469012146526904*^9, 3.469017144152544*^9, 
   3.469031791293357*^9, 3.469036127855788*^9, 3.469070263584196*^9, 
   3.469119053724202*^9, 3.470810515386414*^9, 3.471683373085287*^9, 
   3.471683645965663*^9, 3.472018689325811*^9, 3.472181306459127*^9, 
   3.472458970530059*^9, 3.4734370109588223`*^9, 3.473598574980335*^9, 
   3.4736513735286303`*^9, 3.4736576199844637`*^9, 3.473699805404832*^9, 
   3.473703734786537*^9, 3.473737304682392*^9, 3.473767528051137*^9, 
   3.4738278677521667`*^9, 3.474177473159473*^9, 3.474180347128635*^9, 
   3.474182383060611*^9, 3.4741853349803457`*^9, 3.474289640159815*^9, {
   3.4746398180878277`*^9, 3.474639823115932*^9}, 3.4749558493775806`*^9, 
   3.478352661430337*^9, 3.478353345553175*^9, 3.478364207861343*^9, 
   3.478495796493454*^9, 3.4786022161533003`*^9, 3.478603014175506*^9, 
   3.479695051269662*^9, 3.4848420339943237`*^9, 3.484847837493829*^9, 
   3.48484818011661*^9, 3.484848427689096*^9, 3.4848485076851873`*^9, 
   3.484849082850211*^9, 3.484849705701303*^9, 3.484849791863803*^9, 
   3.4848498519963503`*^9, 3.484887797979261*^9, 3.484888227547476*^9, 
   3.5083134201405973`*^9, 3.50831491340071*^9, 3.5119465248282948`*^9, 
   3.51462539010358*^9, 3.514625619105146*^9, 3.515306101301708*^9, 
   3.515307200400284*^9, 3.528188374564328*^9, 3.528257038522314*^9, 
   3.528264532408903*^9, 3.528307169133813*^9, 3.528432854532352*^9, 
   3.528438517673142*^9, 3.528440114104851*^9, 3.52844726487969*^9, 
   3.528474347901606*^9, 3.528529908849065*^9, 3.528533179671073*^9, 
   3.528630876020145*^9, 3.5288817151899967`*^9, 3.528882413018664*^9, 
   3.5290614573439703`*^9, 3.532927209194635*^9, 3.532927342276518*^9, 
   3.533022832294833*^9, 3.601635321424575*^9, 3.60163569212538*^9, 
   3.708669147755913*^9, 3.708669235709734*^9, 3.708670220842013*^9, 
   3.7086749163311768`*^9, 3.708674962431258*^9, 3.721623508482984*^9, 
   3.7216235726410723`*^9},ExpressionUUID->"3721a1c3-ed7b-4157-b6cc-\
c3ce51dffd74"],

Cell[BoxData[
 InterpretationBox[
  RowBox[{"\<\"Range Y: \"\>", "\[InvisibleSpace]", 
   RowBox[{"{", 
    RowBox[{
     RowBox[{
      FractionBox["4", "3"], "+", 
      SuperscriptBox["List", "4"], "+", "\[Pi]"}], ",", 
     RowBox[{
      FractionBox["4", "3"], "+", 
      SuperscriptBox["List", "4"], "+", "\[Pi]"}]}], "}"}]}],
  SequenceForm[
  "Range Y: ", {Rational[4, 3] + List^4 + Pi, Rational[4, 3] + List^4 + Pi}],
  Editable->False]], "Print",
 CellChangeTimes->{
  3.462815164458064*^9, 3.462892768862166*^9, 3.462898193767424*^9, 
   3.462899585928503*^9, 3.462900128527905*^9, 3.462901460682494*^9, 
   3.4629029982537327`*^9, 3.4629237942152042`*^9, 3.463050083694549*^9, 
   3.4630501218381767`*^9, 3.463055738498954*^9, 3.464171663461232*^9, 
   3.4641898246279097`*^9, 3.464202329768437*^9, 3.464239285659363*^9, 
   3.466495704731605*^9, 3.4664961666212597`*^9, 3.466496697031426*^9, 
   3.466575649506837*^9, 3.466575729327838*^9, 3.4665757989958153`*^9, 
   3.4665760396228228`*^9, 3.466583382521212*^9, 3.466592311853675*^9, 
   3.4665931440991173`*^9, 3.466595577645255*^9, 3.466610781506957*^9, 
   3.4668359834607677`*^9, 3.466836155295138*^9, 3.46683716216201*^9, 
   3.466839390663846*^9, 3.466844327089015*^9, 3.466847236468581*^9, 
   3.466858911142169*^9, 3.466862925189974*^9, 3.4668782744064283`*^9, 
   3.466910834001913*^9, 3.4669212273225727`*^9, 3.466922285532831*^9, 
   3.466930674555112*^9, 3.4669387664207783`*^9, 3.4669403700065413`*^9, 
   3.466945277683309*^9, 3.466949883208221*^9, 3.4669596536694307`*^9, 
   3.466996876700244*^9, 3.467020551893446*^9, 3.467020617640135*^9, 
   3.4670214136677637`*^9, 3.467021500608733*^9, 3.467033159256669*^9, 
   3.467638837791091*^9, 3.4676587665022297`*^9, 3.467705312140551*^9, 
   3.4680637616102533`*^9, 3.468145789308587*^9, 3.46822988136904*^9, 
   3.468231105477743*^9, 3.468232490150388*^9, 3.468234590261359*^9, 
   3.468235795544989*^9, 3.468237576023253*^9, 3.468238862403986*^9, 
   3.468256585232739*^9, 3.468293064563466*^9, 3.4683081843959217`*^9, 
   3.468323902618806*^9, 3.4683852896800737`*^9, 3.468812262210429*^9, 
   3.468812779002967*^9, 3.468836574086375*^9, 3.46883875400739*^9, 
   3.469002498635634*^9, 3.469012146526904*^9, 3.469017144152544*^9, 
   3.469031791293357*^9, 3.469036127855788*^9, 3.469070263584196*^9, 
   3.469119053724202*^9, 3.470810515386414*^9, 3.471683373085287*^9, 
   3.471683645965663*^9, 3.472018689325811*^9, 3.472181306459127*^9, 
   3.472458970530059*^9, 3.4734370109588223`*^9, 3.473598574980335*^9, 
   3.4736513735286303`*^9, 3.4736576199844637`*^9, 3.473699805404832*^9, 
   3.473703734786537*^9, 3.473737304682392*^9, 3.473767528051137*^9, 
   3.4738278677521667`*^9, 3.474177473159473*^9, 3.474180347128635*^9, 
   3.474182383060611*^9, 3.4741853349803457`*^9, 3.474289640159815*^9, {
   3.4746398180878277`*^9, 3.474639823115932*^9}, 3.4749558493775806`*^9, 
   3.478352661430337*^9, 3.478353345553175*^9, 3.478364207861343*^9, 
   3.478495796493454*^9, 3.4786022161533003`*^9, 3.478603014175506*^9, 
   3.479695051269662*^9, 3.4848420339943237`*^9, 3.484847837493829*^9, 
   3.48484818011661*^9, 3.484848427689096*^9, 3.4848485076851873`*^9, 
   3.484849082850211*^9, 3.484849705701303*^9, 3.484849791863803*^9, 
   3.4848498519963503`*^9, 3.484887797979261*^9, 3.484888227547476*^9, 
   3.5083134201405973`*^9, 3.50831491340071*^9, 3.5119465248282948`*^9, 
   3.51462539010358*^9, 3.514625619105146*^9, 3.515306101301708*^9, 
   3.515307200400284*^9, 3.528188374564328*^9, 3.528257038522314*^9, 
   3.528264532408903*^9, 3.528307169133813*^9, 3.528432854532352*^9, 
   3.528438517673142*^9, 3.528440114104851*^9, 3.52844726487969*^9, 
   3.528474347901606*^9, 3.528529908849065*^9, 3.528533179671073*^9, 
   3.528630876020145*^9, 3.5288817151899967`*^9, 3.528882413018664*^9, 
   3.5290614573439703`*^9, 3.532927209194635*^9, 3.532927342276518*^9, 
   3.533022832294833*^9, 3.601635321424575*^9, 3.60163569212538*^9, 
   3.708669147755913*^9, 3.708669235709734*^9, 3.708670220842013*^9, 
   3.7086749163311768`*^9, 3.708674962431258*^9, 3.721623508482984*^9, 
   3.7216235726422167`*^9},ExpressionUUID->"75339edf-c4ec-4524-b6a2-\
f944dba4cbdd"],

Cell[BoxData[
 InterpretationBox[
  RowBox[{"\<\"Range Z: \"\>", "\[InvisibleSpace]", 
   RowBox[{"{", 
    RowBox[{
     RowBox[{
      FractionBox[
       RowBox[{
        FractionBox["4", "3"], "+", 
        SuperscriptBox["List", "4"], "+", "\[Pi]"}], 
       RowBox[{
        FractionBox["4", "3"], "+", 
        SuperscriptBox["List", "3"], "+", "\[Pi]"}]], "\[LeftDoubleBracket]", 
      "3", "\[RightDoubleBracket]"}], ",", 
     RowBox[{
      FractionBox[
       RowBox[{
        FractionBox["4", "3"], "+", 
        SuperscriptBox["List", "4"], "+", "\[Pi]"}], 
       RowBox[{
        FractionBox["4", "3"], "+", 
        SuperscriptBox["List", "3"], "+", "\[Pi]"}]], "\[LeftDoubleBracket]", 
      "3", "\[RightDoubleBracket]"}]}], "}"}]}],
  SequenceForm["Range Z: ", {
    Part[(Rational[4, 3] + List^3 + Pi)^(-1) (Rational[4, 3] + List^4 + Pi), 
     3], 
    Part[(Rational[4, 3] + List^3 + Pi)^(-1) (Rational[4, 3] + List^4 + Pi), 
     3]}],
  Editable->False]], "Print",
 CellChangeTimes->{
  3.462815164458064*^9, 3.462892768862166*^9, 3.462898193767424*^9, 
   3.462899585928503*^9, 3.462900128527905*^9, 3.462901460682494*^9, 
   3.4629029982537327`*^9, 3.4629237942152042`*^9, 3.463050083694549*^9, 
   3.4630501218381767`*^9, 3.463055738498954*^9, 3.464171663461232*^9, 
   3.4641898246279097`*^9, 3.464202329768437*^9, 3.464239285659363*^9, 
   3.466495704731605*^9, 3.4664961666212597`*^9, 3.466496697031426*^9, 
   3.466575649506837*^9, 3.466575729327838*^9, 3.4665757989958153`*^9, 
   3.4665760396228228`*^9, 3.466583382521212*^9, 3.466592311853675*^9, 
   3.4665931440991173`*^9, 3.466595577645255*^9, 3.466610781506957*^9, 
   3.4668359834607677`*^9, 3.466836155295138*^9, 3.46683716216201*^9, 
   3.466839390663846*^9, 3.466844327089015*^9, 3.466847236468581*^9, 
   3.466858911142169*^9, 3.466862925189974*^9, 3.4668782744064283`*^9, 
   3.466910834001913*^9, 3.4669212273225727`*^9, 3.466922285532831*^9, 
   3.466930674555112*^9, 3.4669387664207783`*^9, 3.4669403700065413`*^9, 
   3.466945277683309*^9, 3.466949883208221*^9, 3.4669596536694307`*^9, 
   3.466996876700244*^9, 3.467020551893446*^9, 3.467020617640135*^9, 
   3.4670214136677637`*^9, 3.467021500608733*^9, 3.467033159256669*^9, 
   3.467638837791091*^9, 3.4676587665022297`*^9, 3.467705312140551*^9, 
   3.4680637616102533`*^9, 3.468145789308587*^9, 3.46822988136904*^9, 
   3.468231105477743*^9, 3.468232490150388*^9, 3.468234590261359*^9, 
   3.468235795544989*^9, 3.468237576023253*^9, 3.468238862403986*^9, 
   3.468256585232739*^9, 3.468293064563466*^9, 3.4683081843959217`*^9, 
   3.468323902618806*^9, 3.4683852896800737`*^9, 3.468812262210429*^9, 
   3.468812779002967*^9, 3.468836574086375*^9, 3.46883875400739*^9, 
   3.469002498635634*^9, 3.469012146526904*^9, 3.469017144152544*^9, 
   3.469031791293357*^9, 3.469036127855788*^9, 3.469070263584196*^9, 
   3.469119053724202*^9, 3.470810515386414*^9, 3.471683373085287*^9, 
   3.471683645965663*^9, 3.472018689325811*^9, 3.472181306459127*^9, 
   3.472458970530059*^9, 3.4734370109588223`*^9, 3.473598574980335*^9, 
   3.4736513735286303`*^9, 3.4736576199844637`*^9, 3.473699805404832*^9, 
   3.473703734786537*^9, 3.473737304682392*^9, 3.473767528051137*^9, 
   3.4738278677521667`*^9, 3.474177473159473*^9, 3.474180347128635*^9, 
   3.474182383060611*^9, 3.4741853349803457`*^9, 3.474289640159815*^9, {
   3.4746398180878277`*^9, 3.474639823115932*^9}, 3.4749558493775806`*^9, 
   3.478352661430337*^9, 3.478353345553175*^9, 3.478364207861343*^9, 
   3.478495796493454*^9, 3.4786022161533003`*^9, 3.478603014175506*^9, 
   3.479695051269662*^9, 3.4848420339943237`*^9, 3.484847837493829*^9, 
   3.48484818011661*^9, 3.484848427689096*^9, 3.4848485076851873`*^9, 
   3.484849082850211*^9, 3.484849705701303*^9, 3.484849791863803*^9, 
   3.4848498519963503`*^9, 3.484887797979261*^9, 3.484888227547476*^9, 
   3.5083134201405973`*^9, 3.50831491340071*^9, 3.5119465248282948`*^9, 
   3.51462539010358*^9, 3.514625619105146*^9, 3.515306101301708*^9, 
   3.515307200400284*^9, 3.528188374564328*^9, 3.528257038522314*^9, 
   3.528264532408903*^9, 3.528307169133813*^9, 3.528432854532352*^9, 
   3.528438517673142*^9, 3.528440114104851*^9, 3.52844726487969*^9, 
   3.528474347901606*^9, 3.528529908849065*^9, 3.528533179671073*^9, 
   3.528630876020145*^9, 3.5288817151899967`*^9, 3.528882413018664*^9, 
   3.5290614573439703`*^9, 3.532927209194635*^9, 3.532927342276518*^9, 
   3.533022832294833*^9, 3.601635321424575*^9, 3.60163569212538*^9, 
   3.708669147755913*^9, 3.708669235709734*^9, 3.708670220842013*^9, 
   3.7086749163311768`*^9, 3.708674962431258*^9, 3.721623508482984*^9, 
   3.7216235726439037`*^9},ExpressionUUID->"a815e5c7-2042-436b-97af-\
9b590a821a68"]
}, Open  ]]
}, Open  ]],

Cell[BoxData[{
 RowBox[{
  RowBox[{"ct", "=", 
   RowBox[{"Table", "[", 
    RowBox[{"0", ",", 
     RowBox[{"{", "maxstep", "}"}]}], "]"}]}], ";"}], "\[IndentingNewLine]", 
 RowBox[{
  RowBox[{
   RowBox[{"For", "[", 
    RowBox[{
     RowBox[{"nstep", "=", "1"}], ",", " ", 
     RowBox[{"nstep", "\[LessEqual]", "maxstep"}], ",", "\[IndentingNewLine]",
      "\[IndentingNewLine]", 
     RowBox[{
      RowBox[{"volume", "=", 
       RowBox[{"4", "*", "Pi", "*", 
        RowBox[{
         RowBox[{
          RowBox[{"r", "[", 
           RowBox[{"[", "nstep", "]"}], "]"}], "^", "3"}], " ", "/", 
         "3"}]}]}], ";", "\[IndentingNewLine]", 
      RowBox[{
       RowBox[{"ct", "[", 
        RowBox[{"[", "nstep", "]"}], "]"}], "=", 
       RowBox[{
        RowBox[{"Apply", "[", 
         RowBox[{"Plus", ",", 
          RowBox[{"(", 
           RowBox[{
            RowBox[{"x", "[", 
             RowBox[{"[", "nstep", "]"}], "]"}], " ", "volume"}], ")"}]}], 
         "]"}], "/", 
        RowBox[{"Apply", "[", 
         RowBox[{"Plus", ",", 
          RowBox[{"(", " ", "volume", ")"}]}], "]"}]}]}], ";", 
      "\[IndentingNewLine]", "\[IndentingNewLine]", 
      RowBox[{"nstep", "++"}]}]}], "]"}], ";"}], 
  "\[IndentingNewLine]"}], "\[IndentingNewLine]", 
 RowBox[{"If", "[", 
  RowBox[{
   RowBox[{
    RowBox[{"Length", "[", "x", "]"}], ">", "1"}], ",", "\[IndentingNewLine]", 
   RowBox[{
    RowBox[{"ctt", "=", 
     RowBox[{"Transpose", "[", "ct", "]"}]}], ";", "\[IndentingNewLine]", 
    RowBox[{"Print", "[", 
     RowBox[{"Show", "[", 
      RowBox[{
       RowBox[{"ListPlot", "[", 
        RowBox[{
         RowBox[{"Transpose", "[", 
          RowBox[{"{", 
           RowBox[{"t", ",", 
            RowBox[{"ctt", "[", 
             RowBox[{"[", "1", "]"}], "]"}]}], "}"}], "]"}], ",", 
         RowBox[{"Joined", "\[Rule]", "True"}], ",", 
         RowBox[{"PlotStyle", "->", 
          RowBox[{"AbsoluteThickness", "[", "2", "]"}]}]}], "]"}], ",", 
       RowBox[{"Plot", "[", 
        RowBox[{
         RowBox[{"{", 
          RowBox[{"minX", ",", "maxX"}], "}"}], ",", 
         RowBox[{"{", 
          RowBox[{"tt", ",", 
           RowBox[{"t", "[", 
            RowBox[{"[", "1", "]"}], "]"}], ",", 
           RowBox[{"t", "[", 
            RowBox[{"[", "maxstep", "]"}], "]"}]}], "}"}]}], "]"}]}], "]"}], 
     "]"}], ";", "\[IndentingNewLine]", 
    RowBox[{"Print", "[", 
     RowBox[{"Show", "[", 
      RowBox[{
       RowBox[{"ListPlot", "[", 
        RowBox[{
         RowBox[{"Transpose", "[", 
          RowBox[{"{", 
           RowBox[{"t", ",", 
            RowBox[{"ctt", "[", 
             RowBox[{"[", "2", "]"}], "]"}]}], "}"}], "]"}], ",", 
         RowBox[{"Joined", "\[Rule]", "True"}], ",", 
         RowBox[{"PlotStyle", "->", 
          RowBox[{"AbsoluteThickness", "[", "2", "]"}]}]}], "]"}], ",", 
       RowBox[{"Plot", "[", 
        RowBox[{
         RowBox[{"{", 
          RowBox[{"minY", ",", "maxY"}], "}"}], ",", 
         RowBox[{"{", 
          RowBox[{"tt", ",", 
           RowBox[{"t", "[", 
            RowBox[{"[", "1", "]"}], "]"}], ",", 
           RowBox[{"t", "[", 
            RowBox[{"[", "maxstep", "]"}], "]"}]}], "}"}]}], "]"}]}], "]"}], 
     "]"}], ";", "\[IndentingNewLine]", 
    RowBox[{"Print", "[", 
     RowBox[{"Show", "[", 
      RowBox[{
       RowBox[{"ListPlot", "[", 
        RowBox[{
         RowBox[{"Transpose", "[", 
          RowBox[{"{", 
           RowBox[{"t", ",", 
            RowBox[{"ctt", "[", 
             RowBox[{"[", "3", "]"}], "]"}]}], "}"}], "]"}], ",", 
         RowBox[{"Joined", "\[Rule]", "True"}], ",", 
         RowBox[{"PlotStyle", "->", 
          RowBox[{"AbsoluteThickness", "[", "2", "]"}]}]}], "]"}], ",", 
       RowBox[{"Plot", "[", 
        RowBox[{
         RowBox[{"{", 
          RowBox[{"minZ", ",", "maxZ"}], "}"}], ",", 
         RowBox[{"{", 
          RowBox[{"tt", ",", 
           RowBox[{"t", "[", 
            RowBox[{"[", "1", "]"}], "]"}], ",", 
           RowBox[{"t", "[", 
            RowBox[{"[", "maxstep", "]"}], "]"}]}], "}"}]}], "]"}]}], "]"}], 
     "]"}], ";"}]}], "\[IndentingNewLine]", 
  "]"}], "\[IndentingNewLine]"}], "Input",
 CellChangeTimes->{{3.459510200858239*^9, 3.459510370129716*^9}, {
  3.459513077438507*^9, 3.4595131926328487`*^9}, {3.463050101667472*^9, 
  3.46305011914028*^9}, {3.463050174382039*^9, 3.463050176981509*^9}, {
  3.463055785684536*^9, 3.463055833510415*^9}, {3.4630559473874187`*^9, 
  3.463055951968985*^9}},ExpressionUUID->"e2809777-7ef9-4759-93bc-\
57eb102399e2"]
}, Open  ]],

Cell[CellGroupData[{

Cell["Plot del numero di cellule", "Subsection",
 CellChangeTimes->{{3.4544318642125072`*^9, 3.454431868451293*^9}, 
   3.473598576881607*^9, 
   3.474177406808367*^9},ExpressionUUID->"3fd79dfd-f269-462e-9296-\
0c16823deab0"],

Cell[CellGroupData[{

Cell[BoxData[
 RowBox[{"If", "[", 
  RowBox[{
   RowBox[{
    RowBox[{"Length", "[", "x", "]"}], ">", "1"}], ",", "\[IndentingNewLine]", 
   RowBox[{
    RowBox[{"Print", "[", 
     RowBox[{"ListPlot", "[", 
      RowBox[{
       RowBox[{"Transpose", "[", 
        RowBox[{"{", 
         RowBox[{"t", ",", "ncells"}], "}"}], "]"}], ",", 
       RowBox[{"PlotRange", "\[Rule]", "All"}], ",", 
       RowBox[{"Frame", "\[Rule]", "True"}], ",", 
       RowBox[{"Joined", "\[Rule]", "True"}], ",", 
       RowBox[{"PlotStyle", "\[Rule]", 
        RowBox[{"AbsoluteThickness", "[", "3", "]"}]}], ",", 
       RowBox[{"FrameStyle", "\[Rule]", "18"}], ",", 
       RowBox[{"ImageSize", "\[Rule]", 
        RowBox[{"8", "*", "72"}]}]}], "]"}], "]"}], ";", 
    RowBox[{"tfit", "=", 
     RowBox[{"FindFit", "[", 
      RowBox[{
       RowBox[{"Take", "[", 
        RowBox[{
         RowBox[{"Transpose", "[", 
          RowBox[{"{", 
           RowBox[{"t", ",", "ncells"}], "}"}], "]"}], ",", 
         RowBox[{"{", 
          RowBox[{"1", ",", 
           RowBox[{"Floor", "[", 
            RowBox[{
             RowBox[{"Length", "[", "t", "]"}], "/", "2"}], "]"}]}], "}"}]}], 
        "]"}], ",", 
       RowBox[{"2", "^", 
        RowBox[{"(", 
         RowBox[{"tt", "/", "tau"}], ")"}]}], ",", 
       RowBox[{"{", 
        RowBox[{"{", 
         RowBox[{"tau", ",", "100000"}], "}"}], "}"}], ",", "tt"}], "]"}]}], 
    ";", 
    RowBox[{"Print", "[", 
     RowBox[{"Show", "[", 
      RowBox[{
       RowBox[{"ListLogPlot", "[", 
        RowBox[{
         RowBox[{"Transpose", "[", 
          RowBox[{"{", 
           RowBox[{"t", ",", "ncells"}], "}"}], "]"}], ",", 
         RowBox[{"PlotRange", "\[Rule]", "All"}], ",", 
         RowBox[{"Frame", "\[Rule]", "True"}], ",", 
         RowBox[{"Joined", "\[Rule]", "True"}], ",", 
         RowBox[{"PlotStyle", "\[Rule]", 
          RowBox[{"AbsoluteThickness", "[", "3", "]"}]}], ",", 
         RowBox[{"FrameStyle", "\[Rule]", "18"}], ",", 
         RowBox[{"ImageSize", "\[Rule]", 
          RowBox[{"8", "*", "72"}]}]}], "]"}], ",", 
       RowBox[{"LogPlot", "[", 
        RowBox[{
         RowBox[{
          RowBox[{"2", "^", 
           RowBox[{"(", 
            RowBox[{"tt", "/", "tau"}], ")"}]}], "/.", "tfit"}], ",", 
         RowBox[{"{", 
          RowBox[{"tt", ",", "0", ",", 
           RowBox[{"Max", "[", "t", "]"}]}], "}"}]}], "]"}]}], "]"}], "]"}], 
    ";", "\[IndentingNewLine]", 
    RowBox[{"Print", "[", 
     RowBox[{"\"\<Tempo medio di duplicazione: \>\"", ",", 
      RowBox[{"tfit", "[", 
       RowBox[{"[", 
        RowBox[{"1", ",", "2"}], "]"}], "]"}], ",", "\"\<s = \>\"", ",", 
      RowBox[{
       RowBox[{"tfit", "[", 
        RowBox[{"[", 
         RowBox[{"1", ",", "2"}], "]"}], "]"}], "/", "3600"}], ",", 
      "\"\<h\>\""}], "]"}], ";", 
    RowBox[{
    "Print", "[", "\"\<assumendo che la crescita sia esponenziale\>\"", 
     "]"}]}], ",", 
   RowBox[{"Print", "[", "\"\<Numero di records insufficiente\>\"", "]"}]}], 
  "\[IndentingNewLine]", "]"}]], "Input",
 CellChangeTimes->{{3.454431880230103*^9, 3.454431881212174*^9}, {
   3.463050238428814*^9, 3.463050288514585*^9}, {3.463054656424502*^9, 
   3.463054664782364*^9}, {3.4630547168832827`*^9, 3.4630548780527477`*^9}, 
   3.463054937264406*^9, {3.4630549683258743`*^9, 3.46305497226017*^9}, {
   3.463055014568701*^9, 3.463055040450225*^9}, {3.463055101619285*^9, 
   3.463055126809449*^9}, {3.464239541593198*^9, 3.464239609077403*^9}, {
   3.464239646370782*^9, 3.464239707684219*^9}, {3.4642397476100483`*^9, 
   3.4642397606701508`*^9}, {3.464239803655381*^9, 
   3.4642398430520573`*^9}},ExpressionUUID->"46f85fdd-b15b-4621-895c-\
7c76af2c3751"],

Cell[BoxData["\<\"Numero di records insufficiente\"\>"], "Print",
 CellChangeTimes->CompressedData["
1:eJwVzltIU3EAx/GtZJeXmDCoHky3yWjiaUpgtbbqD550s/VgFgYhNlRy2Rbm
Q17oxpxdqFYuHIaXgdVmuiDW0OFLQXvYwFV4nOH1ZdA5jgiFnRws+52HHx/4
PX1VNmd9q1gkElVjN3mpObXAksyORb7LsKRvvcCTXWRJWaJ/rDjFkt+mN+kS
eFGjzKjgId3UAzXsKJRd1cADA4y4FCobjwbLYfNxXfcp6LFol2lo2MoPWOHH
azfuX4eJvcX5k0sssSlcJiPkG9UrNfAbFdjwQaV7i3oHr0QLzgVhjhbzs9Cv
mEx/WmVJT+CgLAK9ldXjl9dY0nbiqTQIazVhm4NDf7pqRrDKKJZ0wb/7k2fD
0OWVm37BmDMxLuhpc/zMZ1gyo6clySxLFA9rV75DEbUs+QFHI/3TgxqOPMsd
a/HCO52x6RE9R/7I2uOC2uHQPq6CIxVPCn2Ct3cWDX1mjixMMZ9HoOvWC7sf
nmk6YozApRZmeBs2W6NNWej+UKPlocdaMpGD5wP3VqUW/NnRf2pYbu4eKoV3
T7vqGiAdb4/Nwy56oigJQ2X6x9o6jnylDhe56zli5+OU4PoXxXwYSkIXdl8y
HDGEHlGDsEfe+3rWv0nWdL1vBS+1jqmi0Gd/3jEHN943dApup17lHNFNElQO
7XHC/+8cIe8=
  "],ExpressionUUID->"d0c1b9d0-8b27-4527-b7b0-4a638977d147"]
}, Open  ]]
}, Open  ]]
}, Open  ]],

Cell[CellGroupData[{

Cell["Sections", "Section",
 CellChangeTimes->{{3.461321753522773*^9, 
  3.4613217550971527`*^9}},ExpressionUUID->"22d22e90-f052-4c24-b5ea-\
48247ca10f00"],

Cell[CellGroupData[{

Cell["Statements da eseguire prima dei plots", "Subsection",
 CellChangeTimes->{{3.4629644695314217`*^9, 
  3.462964487875167*^9}},ExpressionUUID->"7a4e44c4-85c0-45ab-83ea-\
aa64ac5ee15f"],

Cell[CellGroupData[{

Cell[BoxData[{
 RowBox[{
  RowBox[{
   RowBox[{"zheight", " ", "=", " ", "0"}], ";"}], " ", 
  RowBox[{"(*", " ", 
   RowBox[{
   "posizione", " ", "della", " ", "slice", " ", "in", " ", "micron"}], " ", 
   "*)"}], "\[IndentingNewLine]"}], "\[IndentingNewLine]", 
 RowBox[{
  RowBox[{"xpos", " ", "=", " ", 
   RowBox[{"Table", "[", 
    RowBox[{
     RowBox[{
      RowBox[{"x", "[", 
       RowBox[{"[", 
        RowBox[{"maxstep", ",", "k", ",", "1"}], "]"}], "]"}], "-", 
      RowBox[{"ct", "[", 
       RowBox[{"[", 
        RowBox[{"maxstep", ",", "1"}], "]"}], "]"}]}], ",", 
     RowBox[{"{", 
      RowBox[{"k", ",", "1", ",", 
       RowBox[{"ncells", "[", 
        RowBox[{"[", "maxstep", "]"}], "]"}]}], "}"}]}], "]"}]}], 
  ";"}], "\[IndentingNewLine]", 
 RowBox[{
  RowBox[{"ypos", " ", "=", " ", 
   RowBox[{"Table", "[", 
    RowBox[{
     RowBox[{
      RowBox[{"x", "[", 
       RowBox[{"[", 
        RowBox[{"maxstep", ",", "k", ",", "2"}], "]"}], "]"}], "-", 
      RowBox[{"ct", "[", 
       RowBox[{"[", 
        RowBox[{"maxstep", ",", "2"}], "]"}], "]"}]}], ",", 
     RowBox[{"{", 
      RowBox[{"k", ",", "1", ",", 
       RowBox[{"ncells", "[", 
        RowBox[{"[", "maxstep", "]"}], "]"}]}], "}"}]}], "]"}]}], 
  ";"}], "\[IndentingNewLine]", 
 RowBox[{
  RowBox[{
   RowBox[{"zpos", " ", "=", " ", 
    RowBox[{"Table", "[", 
     RowBox[{
      RowBox[{
       RowBox[{"x", "[", 
        RowBox[{"[", 
         RowBox[{"maxstep", ",", "k", ",", "3"}], "]"}], "]"}], "-", 
       RowBox[{"ct", "[", 
        RowBox[{"[", 
         RowBox[{"maxstep", ",", "3"}], "]"}], "]"}]}], ",", 
      RowBox[{"{", 
       RowBox[{"k", ",", "1", ",", 
        RowBox[{"ncells", "[", 
         RowBox[{"[", "maxstep", "]"}], "]"}]}], "}"}]}], "]"}]}], ";"}], 
  "\[IndentingNewLine]"}], "\[IndentingNewLine]", 
 RowBox[{
  RowBox[{
   RowBox[{"rpos", " ", "=", 
    RowBox[{"Table", "[", 
     RowBox[{
      RowBox[{"Sqrt", "[", 
       RowBox[{
        RowBox[{
         RowBox[{"xpos", "[", 
          RowBox[{"[", "k", "]"}], "]"}], "^", "2"}], "+", 
        RowBox[{
         RowBox[{"ypos", "[", 
          RowBox[{"[", "k", "]"}], "]"}], "^", "2"}]}], "]"}], ",", 
      RowBox[{"{", 
       RowBox[{"k", ",", "1", ",", 
        RowBox[{"Length", "[", "xpos", "]"}]}], "}"}]}], "]"}]}], ";"}], 
  "\[IndentingNewLine]"}], "\[IndentingNewLine]", 
 RowBox[{
  RowBox[{
   RowBox[{"maxr", " ", "=", " ", 
    RowBox[{"Max", "[", "rpos", "]"}]}], ";"}], 
  "\[IndentingNewLine]"}], "\[IndentingNewLine]", 
 RowBox[{
  RowBox[{"zmin", " ", "=", " ", 
   RowBox[{"Min", "[", "zpos", "]"}]}], ";"}], "\[IndentingNewLine]", 
 RowBox[{
  RowBox[{
   RowBox[{"zmax", " ", "=", " ", 
    RowBox[{"Max", "[", "zpos", "]"}]}], ";"}], 
  "\[IndentingNewLine]"}], "\[IndentingNewLine]", 
 RowBox[{
  RowBox[{"Print", "[", 
   RowBox[{"\"\<zmin: \>\"", ",", "zmin"}], "]"}], 
  ";"}], "\[IndentingNewLine]", 
 RowBox[{
  RowBox[{
   RowBox[{"Print", "[", 
    RowBox[{"\"\<zmax: \>\"", ",", "zmax"}], "]"}], ";"}], 
  "\[IndentingNewLine]"}], "\[IndentingNewLine]", 
 RowBox[{
  RowBox[{"Print", "[", 
   RowBox[{"\"\<max r: \>\"", ",", "maxr"}], "]"}], ";"}]}], "Input",
 CellChangeTimes->{{3.4474041489575367`*^9, 3.447404467125581*^9}, {
   3.447404497732585*^9, 3.4474046027507133`*^9}, {3.4474046412028513`*^9, 
   3.447404650971792*^9}, {3.447404735603909*^9, 3.4474047517217207`*^9}, {
   3.4474057123174543`*^9, 3.447405714988204*^9}, {3.461128437435927*^9, 
   3.461128444092103*^9}, {3.461128573238697*^9, 3.461128640032971*^9}, {
   3.4611286784599113`*^9, 3.4611287033768377`*^9}, {3.461128743561412*^9, 
   3.461128752765044*^9}, 3.4611287896200438`*^9, {3.461129044680501*^9, 
   3.461129047933766*^9}, {3.461129080727491*^9, 3.461129080815267*^9}, {
   3.461172064235408*^9, 3.461172069306528*^9}, {3.4612519480059423`*^9, 
   3.461251948293787*^9}, {3.461254296876021*^9, 3.461254297401908*^9}, {
   3.46125433068261*^9, 3.4612543311357517`*^9}, {3.461291148126854*^9, 
   3.4612911488407297`*^9}, {3.46132176922451*^9, 3.461321876747168*^9}, {
   3.461321914502061*^9, 3.461321946006361*^9}, {3.461322466117724*^9, 
   3.461322482852977*^9}, {3.461322519410479*^9, 3.461322542151819*^9}, {
   3.4613226022523518`*^9, 3.461322614795228*^9}, {3.4613228764060183`*^9, 
   3.4613228861587543`*^9}, {3.461323368455679*^9, 3.461323384244863*^9}, {
   3.461468759693356*^9, 3.461468783734232*^9}, {3.4614688514410553`*^9, 
   3.46146890441018*^9}, 3.461468975355383*^9, {3.461476669169873*^9, 
   3.461476669759779*^9}, {3.462615234242372*^9, 3.4626152345391703`*^9}, {
   3.462681212052414*^9, 3.462681287475515*^9}, {3.462681515714313*^9, 
   3.462681515927149*^9}, {3.4626815911289682`*^9, 3.462681591441732*^9}, 
   3.462684092891841*^9, {3.462688360534581*^9, 3.4626883609240007`*^9}, 
   3.4626888708831*^9, {3.468848759209299*^9, 3.468848810475675*^9}, {
   3.468848840606702*^9, 
   3.468848874272547*^9}},ExpressionUUID->"da1d51ce-2b8c-4552-96de-\
9dc74ac5e284"],

Cell[BoxData[
 TemplateBox[{
  "Table","iterb",
   "\"Iterator \\!\\(\\*RowBox[{\\\"{\\\", RowBox[{\\\"k\\\", \\\",\\\", \
\\\"1\\\", \\\",\\\", \\\"List\\\"}], \\\"}\\\"}]\\) does not have \
appropriate bounds.\"",2,504,782,20702720278133937587,"Local"},
  "MessageTemplate"]], "Message", "MSG",
 CellChangeTimes->{3.721623508764161*^9, 
  3.721623572796337*^9},ExpressionUUID->"332ce149-86c8-4cf0-b3b3-\
4705e43aa419"],

Cell[BoxData[
 TemplateBox[{
  "Table","iterb",
   "\"Iterator \\!\\(\\*RowBox[{\\\"{\\\", RowBox[{\\\"k\\\", \\\",\\\", \
\\\"1\\\", \\\",\\\", \\\"List\\\"}], \\\"}\\\"}]\\) does not have \
appropriate bounds.\"",2,504,783,20702720278133937587,"Local"},
  "MessageTemplate"]], "Message", "MSG",
 CellChangeTimes->{3.721623508764161*^9, 
  3.7216235728064938`*^9},ExpressionUUID->"3444b8e5-269e-45fa-bd27-\
19e55207054f"],

Cell[BoxData[
 TemplateBox[{
  "Table","iterb",
   "\"Iterator \\!\\(\\*RowBox[{\\\"{\\\", RowBox[{\\\"k\\\", \\\",\\\", \
\\\"1\\\", \\\",\\\", \\\"List\\\"}], \\\"}\\\"}]\\) does not have \
appropriate bounds.\"",2,505,784,20702720278133937587,"Local"},
  "MessageTemplate"]], "Message", "MSG",
 CellChangeTimes->{3.721623508764161*^9, 
  3.721623572818624*^9},ExpressionUUID->"29798ddf-061f-4f4b-bed9-\
63ef3ce4ac4c"],

Cell[BoxData[
 TemplateBox[{
  "Table","iterb",
   "\"Iterator \\!\\(\\*RowBox[{\\\"{\\\", RowBox[{\\\"k\\\", \\\",\\\", \
\\\"1\\\", \\\",\\\", \\\"List\\\"}], \\\"}\\\"}]\\) does not have \
appropriate bounds.\"",2,505,785,20702720278133937587,"Local"},
  "MessageTemplate"]], "Message", "MSG",
 CellChangeTimes->{3.721623508764161*^9, 
  3.721623572828596*^9},ExpressionUUID->"b743d005-0a25-4417-9af6-\
59a7c151dfbe"],

Cell[BoxData[
 TemplateBox[{
  "Table","iterb",
   "\"Iterator \\!\\(\\*RowBox[{\\\"{\\\", RowBox[{\\\"k\\\", \\\",\\\", \
\\\"1\\\", \\\",\\\", \\\"List\\\"}], \\\"}\\\"}]\\) does not have \
appropriate bounds.\"",2,506,786,20702720278133937587,"Local"},
  "MessageTemplate"]], "Message", "MSG",
 CellChangeTimes->{3.721623508764161*^9, 
  3.7216235728394327`*^9},ExpressionUUID->"ed35b722-3196-4954-968e-\
9e57e25158a9"],

Cell[BoxData[
 TemplateBox[{
  "Table","iterb",
   "\"Iterator \\!\\(\\*RowBox[{\\\"{\\\", RowBox[{\\\"k\\\", \\\",\\\", \
\\\"1\\\", \\\",\\\", \\\"List\\\"}], \\\"}\\\"}]\\) does not have \
appropriate bounds.\"",2,506,787,20702720278133937587,"Local"},
  "MessageTemplate"]], "Message", "MSG",
 CellChangeTimes->{3.721623508764161*^9, 
  3.721623572849978*^9},ExpressionUUID->"1e209bd0-f69c-43c3-96be-\
fcd453766797"],

Cell[BoxData[
 TemplateBox[{
  "Table","iterb",
   "\"Iterator \\!\\(\\*RowBox[{\\\"{\\\", RowBox[{\\\"k\\\", \\\",\\\", \
\\\"1\\\", \\\",\\\", \\\"List\\\"}], \\\"}\\\"}]\\) does not have \
appropriate bounds.\"",2,507,788,20702720278133937587,"Local"},
  "MessageTemplate"]], "Message", "MSG",
 CellChangeTimes->{3.721623508764161*^9, 
  3.721623572860836*^9},ExpressionUUID->"ab95bfd3-01a2-4310-a01b-\
47ee27c5efc2"],

Cell[BoxData[
 TemplateBox[{
  "Part","partd",
   "\"Part specification \\!\\(\\*RowBox[{RowBox[{\\\"{\\\", \\\"}\\\"}], \
\\\"\[LeftDoubleBracket]\\\", RowBox[{\\\"0\\\", \\\",\\\", \\\"1\\\", \
\\\",\\\", \\\"1\\\"}], \\\"\[RightDoubleBracket]\\\"}]\\) is longer than \
depth of object.\"",2,507,789,20702720278133937587,"Local"},
  "MessageTemplate"]], "Message", "MSG",
 CellChangeTimes->{3.721623508764161*^9, 
  3.721623572870645*^9},ExpressionUUID->"d41dc036-466a-450c-a0c7-\
296323c56c84"],

Cell[BoxData[
 TemplateBox[{
  "Part","partd",
   "\"Part specification \\!\\(\\*RowBox[{RowBox[{\\\"{\\\", \\\"}\\\"}], \
\\\"\[LeftDoubleBracket]\\\", RowBox[{\\\"0\\\", \\\",\\\", \\\"1\\\"}], \\\"\
\[RightDoubleBracket]\\\"}]\\) is longer than depth of object.\"",2,507,790,
   20702720278133937587,"Local"},
  "MessageTemplate"]], "Message", "MSG",
 CellChangeTimes->{3.721623508764161*^9, 
  3.721623572879528*^9},ExpressionUUID->"c17d52c5-b539-4f01-be2c-\
9a8c083c81b7"],

Cell[BoxData[
 TemplateBox[{
  "Table","iterb",
   "\"Iterator \\!\\(\\*RowBox[{\\\"{\\\", RowBox[{\\\"k\\\", \\\",\\\", \
\\\"1\\\", \\\",\\\", \\\"List\\\"}], \\\"}\\\"}]\\) does not have \
appropriate bounds.\"",2,507,791,20702720278133937587,"Local"},
  "MessageTemplate"]], "Message", "MSG",
 CellChangeTimes->{3.721623508764161*^9, 
  3.721623572888795*^9},ExpressionUUID->"8a41a1f6-8307-4daa-bcd7-\
68d26f849e05"],

Cell[BoxData[
 TemplateBox[{
  "Part","partd",
   "\"Part specification \\!\\(\\*RowBox[{RowBox[{\\\"{\\\", \\\"}\\\"}], \
\\\"\[LeftDoubleBracket]\\\", RowBox[{\\\"0\\\", \\\",\\\", \\\"1\\\", \
\\\",\\\", \\\"2\\\"}], \\\"\[RightDoubleBracket]\\\"}]\\) is longer than \
depth of object.\"",2,507,792,20702720278133937587,"Local"},
  "MessageTemplate"]], "Message", "MSG",
 CellChangeTimes->{3.721623508764161*^9, 
  3.7216235728980083`*^9},ExpressionUUID->"ed4dc5ca-9d79-4866-8b95-\
5bef3708ed96"],

Cell[BoxData[
 TemplateBox[{
  "General","stop",
   "\"Further output of \\!\\(\\*StyleBox[RowBox[{\\\"Part\\\", \\\"::\\\", \
\\\"partd\\\"}], \\\"MessageName\\\"]\\) will be suppressed during this \
calculation.\"",2,507,793,20702720278133937587,"Local"},
  "MessageTemplate"]], "Message", "MSG",
 CellChangeTimes->{3.721623508764161*^9, 
  3.721623572907454*^9},ExpressionUUID->"0fa7cd54-a16b-4023-b0e4-\
4860bd66da07"],

Cell[BoxData[
 TemplateBox[{
  "Table","iterb",
   "\"Iterator \\!\\(\\*RowBox[{\\\"{\\\", RowBox[{\\\"k\\\", \\\",\\\", \
\\\"1\\\", \\\",\\\", \\\"List\\\"}], \\\"}\\\"}]\\) does not have \
appropriate bounds.\"",2,507,794,20702720278133937587,"Local"},
  "MessageTemplate"]], "Message", "MSG",
 CellChangeTimes->{3.721623508764161*^9, 
  3.721623572917116*^9},ExpressionUUID->"b60ed7e5-60cd-4d53-9b31-\
f4eaea24d794"],

Cell[BoxData[
 TemplateBox[{
  "General","stop",
   "\"Further output of \\!\\(\\*StyleBox[RowBox[{\\\"Table\\\", \\\"::\\\", \
\\\"iterb\\\"}], \\\"MessageName\\\"]\\) will be suppressed during this \
calculation.\"",2,507,795,20702720278133937587,"Local"},
  "MessageTemplate"]], "Message", "MSG",
 CellChangeTimes->{3.721623508764161*^9, 
  3.721623572927105*^9},ExpressionUUID->"ed0fb6b8-cd08-4f21-bc92-\
fe5a3ecf12be"],

Cell[BoxData[
 TemplateBox[{
  "Table","iterb",
   "\"Iterator \\!\\(\\*RowBox[{\\\"{\\\", RowBox[{\\\"k\\\", \\\",\\\", \
\\\"1\\\", \\\",\\\", \\\"List\\\"}], \\\"}\\\"}]\\) does not have \
appropriate bounds.\"",2,509,796,20702720278133937587,"Local"},
  "MessageTemplate"]], "Message", "MSG",
 CellChangeTimes->{3.721623508764161*^9, 
  3.721623572936901*^9},ExpressionUUID->"a821f5aa-7233-40b1-ab75-\
53c128509886"],

Cell[CellGroupData[{

Cell[BoxData[
 InterpretationBox[
  RowBox[{"\<\"zmin: \"\>", "\[InvisibleSpace]", 
   RowBox[{"Table", "[", 
    RowBox[{
     RowBox[{
      RowBox[{"x", "\[LeftDoubleBracket]", 
       RowBox[{"maxstep", ",", "k", ",", "3"}], "\[RightDoubleBracket]"}], 
      "-", 
      RowBox[{"ct", "\[LeftDoubleBracket]", 
       RowBox[{"maxstep", ",", "3"}], "\[RightDoubleBracket]"}]}], ",", 
     RowBox[{"{", 
      RowBox[{"k", ",", "1", ",", "List"}], "}"}]}], "]"}]}],
  SequenceForm["zmin: ", 
   Table[Part[$CellContext`x, $CellContext`maxstep, $CellContext`k, 3] - 
    Part[$CellContext`ct, $CellContext`maxstep, 3], {$CellContext`k, 1, 
     List}]],
  Editable->False]], "Print",
 CellChangeTimes->{
  3.462892785776469*^9, 3.4628928779970293`*^9, 3.462898202991433*^9, 
   3.4628995960560093`*^9, 3.462900283493815*^9, 3.462901541147724*^9, 
   3.462903023898325*^9, 3.4629238477613287`*^9, 3.463050298695887*^9, 
   3.4630555187812157`*^9, 3.463056042709496*^9, 3.464171705671937*^9, 
   3.464189858762855*^9, 3.464202346810956*^9, 3.4642398690202703`*^9, 
   3.466495722094494*^9, 3.466496173155654*^9, 3.466496718325199*^9, 
   3.4665756623649597`*^9, 3.4665757365913982`*^9, 3.4665758063461514`*^9, 
   3.46657604638664*^9, 3.4665833988790083`*^9, 3.466592330916636*^9, 
   3.4665931637148848`*^9, 3.466595586701572*^9, 3.466610795597706*^9, 
   3.466836008288254*^9, 3.466836162906693*^9, {3.466837154084422*^9, 
   3.46683716661837*^9}, 3.466839397662475*^9, 3.46684432737713*^9, 
   3.466847244008938*^9, 3.466858916769033*^9, 3.466862940062846*^9, 
   3.4668782748019533`*^9, 3.466910842617041*^9, 3.466921236730863*^9, 
   3.466922292565074*^9, 3.466930680739419*^9, 3.466936206187098*^9, 
   3.4669387712865458`*^9, 3.466940381588399*^9, 3.4669452855946283`*^9, 
   3.466949893330077*^9, 3.46695966458132*^9, 3.46699692070581*^9, 
   3.467020557982808*^9, 3.46702062879783*^9, 3.467021422196497*^9, 
   3.46702150661101*^9, 3.467638861827873*^9, 3.46765877071657*^9, 
   3.4677053212465553`*^9, 3.468063770035151*^9, 3.4681457951718273`*^9, 
   3.468229886121191*^9, 3.468231110472787*^9, 3.468232495810975*^9, 
   3.468234594267445*^9, 3.468235798725121*^9, 3.468237689678405*^9, 
   3.468293078381888*^9, 3.468293370859943*^9, 3.4683081856043253`*^9, 
   3.468323904434484*^9, 3.46838551109739*^9, 3.468812266959117*^9, 
   3.468813372054483*^9, 3.468836579601328*^9, 3.468838760352172*^9, 
   3.468848812488441*^9, 3.468848875007369*^9, 3.469002502709962*^9, 
   3.469012146784183*^9, 3.46901714955951*^9, 3.469036128383849*^9, 
   3.469070264368936*^9, 3.4691214163800373`*^9, 3.470810520305642*^9, 
   3.471686721202602*^9, 3.472018989175548*^9, 3.4721819560003347`*^9, 
   3.472458981871934*^9, 3.473437015404832*^9, 3.47359858191708*^9, 
   3.473651376204887*^9, 3.473657621808341*^9, 3.473699813839203*^9, 
   3.473703736439*^9, 3.473737307128728*^9, 3.473767530586646*^9, 
   3.473827873769342*^9, 3.474177474335099*^9, 3.474180348303033*^9, 
   3.474182482258025*^9, 3.474185344373269*^9, 3.47428965769173*^9, 
   3.474639845467021*^9, 3.474955858487146*^9, 3.4749563125009203`*^9, 
   3.478352669625208*^9, 3.478353366470471*^9, 3.478365228666748*^9, 
   3.4784970184379883`*^9, 3.4786027456684732`*^9, 3.478603096856735*^9, 
   3.479695090404006*^9, 3.484843551130555*^9, 3.4848478465413523`*^9, 
   3.484848183835153*^9, 3.4848484356368093`*^9, 3.4848485080956573`*^9, 
   3.484849093114058*^9, 3.484849710517276*^9, 3.484849792327921*^9, 
   3.48484988748234*^9, 3.484887798421722*^9, 3.484888233202195*^9, 
   3.508313459634626*^9, 3.5083149139537287`*^9, 3.511946535625718*^9, 
   3.514625622186447*^9, 3.515306237087761*^9, 3.5153072006760674`*^9, 
   3.528188374796172*^9, 3.528257038747397*^9, 3.528264532620616*^9, 
   3.528307169535487*^9, 3.52843285473601*^9, 3.528438517896586*^9, 
   3.528440114320259*^9, 3.528447265094836*^9, 3.528474348079749*^9, 
   3.528529909031679*^9, 3.528533179860401*^9, 3.528630876206586*^9, 
   3.528881715389163*^9, 3.528882413216916*^9, 3.529061457564103*^9, 
   3.5329272190807123`*^9, 3.532927347395235*^9, 3.533022846403578*^9, 
   3.601635323398765*^9, 3.6016356925369*^9, 3.7086691479960737`*^9, 
   3.708669236082336*^9, 3.7086702210611486`*^9, 3.708674916626062*^9, 
   3.708674962725835*^9, 3.721623509031362*^9, 
   3.721623572947098*^9},ExpressionUUID->"35e22994-ab15-46e7-ac68-\
54983117969a"],

Cell[BoxData[
 InterpretationBox[
  RowBox[{"\<\"zmax: \"\>", "\[InvisibleSpace]", 
   RowBox[{"Table", "[", 
    RowBox[{
     RowBox[{
      RowBox[{"x", "\[LeftDoubleBracket]", 
       RowBox[{"maxstep", ",", "k", ",", "3"}], "\[RightDoubleBracket]"}], 
      "-", 
      RowBox[{"ct", "\[LeftDoubleBracket]", 
       RowBox[{"maxstep", ",", "3"}], "\[RightDoubleBracket]"}]}], ",", 
     RowBox[{"{", 
      RowBox[{"k", ",", "1", ",", "List"}], "}"}]}], "]"}]}],
  SequenceForm["zmax: ", 
   Table[Part[$CellContext`x, $CellContext`maxstep, $CellContext`k, 3] - 
    Part[$CellContext`ct, $CellContext`maxstep, 3], {$CellContext`k, 1, 
     List}]],
  Editable->False]], "Print",
 CellChangeTimes->{
  3.462892785776469*^9, 3.4628928779970293`*^9, 3.462898202991433*^9, 
   3.4628995960560093`*^9, 3.462900283493815*^9, 3.462901541147724*^9, 
   3.462903023898325*^9, 3.4629238477613287`*^9, 3.463050298695887*^9, 
   3.4630555187812157`*^9, 3.463056042709496*^9, 3.464171705671937*^9, 
   3.464189858762855*^9, 3.464202346810956*^9, 3.4642398690202703`*^9, 
   3.466495722094494*^9, 3.466496173155654*^9, 3.466496718325199*^9, 
   3.4665756623649597`*^9, 3.4665757365913982`*^9, 3.4665758063461514`*^9, 
   3.46657604638664*^9, 3.4665833988790083`*^9, 3.466592330916636*^9, 
   3.4665931637148848`*^9, 3.466595586701572*^9, 3.466610795597706*^9, 
   3.466836008288254*^9, 3.466836162906693*^9, {3.466837154084422*^9, 
   3.46683716661837*^9}, 3.466839397662475*^9, 3.46684432737713*^9, 
   3.466847244008938*^9, 3.466858916769033*^9, 3.466862940062846*^9, 
   3.4668782748019533`*^9, 3.466910842617041*^9, 3.466921236730863*^9, 
   3.466922292565074*^9, 3.466930680739419*^9, 3.466936206187098*^9, 
   3.4669387712865458`*^9, 3.466940381588399*^9, 3.4669452855946283`*^9, 
   3.466949893330077*^9, 3.46695966458132*^9, 3.46699692070581*^9, 
   3.467020557982808*^9, 3.46702062879783*^9, 3.467021422196497*^9, 
   3.46702150661101*^9, 3.467638861827873*^9, 3.46765877071657*^9, 
   3.4677053212465553`*^9, 3.468063770035151*^9, 3.4681457951718273`*^9, 
   3.468229886121191*^9, 3.468231110472787*^9, 3.468232495810975*^9, 
   3.468234594267445*^9, 3.468235798725121*^9, 3.468237689678405*^9, 
   3.468293078381888*^9, 3.468293370859943*^9, 3.4683081856043253`*^9, 
   3.468323904434484*^9, 3.46838551109739*^9, 3.468812266959117*^9, 
   3.468813372054483*^9, 3.468836579601328*^9, 3.468838760352172*^9, 
   3.468848812488441*^9, 3.468848875007369*^9, 3.469002502709962*^9, 
   3.469012146784183*^9, 3.46901714955951*^9, 3.469036128383849*^9, 
   3.469070264368936*^9, 3.4691214163800373`*^9, 3.470810520305642*^9, 
   3.471686721202602*^9, 3.472018989175548*^9, 3.4721819560003347`*^9, 
   3.472458981871934*^9, 3.473437015404832*^9, 3.47359858191708*^9, 
   3.473651376204887*^9, 3.473657621808341*^9, 3.473699813839203*^9, 
   3.473703736439*^9, 3.473737307128728*^9, 3.473767530586646*^9, 
   3.473827873769342*^9, 3.474177474335099*^9, 3.474180348303033*^9, 
   3.474182482258025*^9, 3.474185344373269*^9, 3.47428965769173*^9, 
   3.474639845467021*^9, 3.474955858487146*^9, 3.4749563125009203`*^9, 
   3.478352669625208*^9, 3.478353366470471*^9, 3.478365228666748*^9, 
   3.4784970184379883`*^9, 3.4786027456684732`*^9, 3.478603096856735*^9, 
   3.479695090404006*^9, 3.484843551130555*^9, 3.4848478465413523`*^9, 
   3.484848183835153*^9, 3.4848484356368093`*^9, 3.4848485080956573`*^9, 
   3.484849093114058*^9, 3.484849710517276*^9, 3.484849792327921*^9, 
   3.48484988748234*^9, 3.484887798421722*^9, 3.484888233202195*^9, 
   3.508313459634626*^9, 3.5083149139537287`*^9, 3.511946535625718*^9, 
   3.514625622186447*^9, 3.515306237087761*^9, 3.5153072006760674`*^9, 
   3.528188374796172*^9, 3.528257038747397*^9, 3.528264532620616*^9, 
   3.528307169535487*^9, 3.52843285473601*^9, 3.528438517896586*^9, 
   3.528440114320259*^9, 3.528447265094836*^9, 3.528474348079749*^9, 
   3.528529909031679*^9, 3.528533179860401*^9, 3.528630876206586*^9, 
   3.528881715389163*^9, 3.528882413216916*^9, 3.529061457564103*^9, 
   3.5329272190807123`*^9, 3.532927347395235*^9, 3.533022846403578*^9, 
   3.601635323398765*^9, 3.6016356925369*^9, 3.7086691479960737`*^9, 
   3.708669236082336*^9, 3.7086702210611486`*^9, 3.708674916626062*^9, 
   3.708674962725835*^9, 3.721623509031362*^9, 
   3.721623572949366*^9},ExpressionUUID->"833599d3-7f26-49fb-b78c-\
4635ba77c9a8"],

Cell[BoxData[
 InterpretationBox[
  RowBox[{"\<\"max r: \"\>", "\[InvisibleSpace]", 
   RowBox[{"Max", "[", 
    RowBox[{
     RowBox[{"2", " ", 
      SqrtBox["2"]}], ",", 
     RowBox[{
      SqrtBox["2"], " ", 
      SqrtBox[
       SuperscriptBox["List", "2"]]}], ",", 
     SqrtBox[
      RowBox[{
       SuperscriptBox[
        RowBox[{"(", 
         RowBox[{
          RowBox[{"-", 
           RowBox[{
            RowBox[{"{", "}"}], "\[LeftDoubleBracket]", 
            RowBox[{"0", ",", "1"}], "\[RightDoubleBracket]"}]}], "+", 
          RowBox[{
           RowBox[{"{", "}"}], "\[LeftDoubleBracket]", 
           RowBox[{"0", ",", "1", ",", "1"}], "\[RightDoubleBracket]"}]}], 
         ")"}], "2"], "+", 
       SuperscriptBox[
        RowBox[{"(", 
         RowBox[{
          RowBox[{"-", 
           RowBox[{
            RowBox[{"{", "}"}], "\[LeftDoubleBracket]", 
            RowBox[{"0", ",", "2"}], "\[RightDoubleBracket]"}]}], "+", 
          RowBox[{
           RowBox[{"{", "}"}], "\[LeftDoubleBracket]", 
           RowBox[{"0", ",", "1", ",", "2"}], "\[RightDoubleBracket]"}]}], 
         ")"}], "2"]}]]}], "]"}]}],
  SequenceForm["max r: ", 
   Max[2 2^Rational[1, 2], 
    2^Rational[1, 2] (List^2)^
     Rational[1, 2], ((-Part[{}, 0, 1] + 
       Part[{}, 0, 1, 1])^2 + (-Part[{}, 0, 2] + Part[{}, 0, 1, 2])^2)^
    Rational[1, 2]]],
  Editable->False]], "Print",
 CellChangeTimes->{
  3.462892785776469*^9, 3.4628928779970293`*^9, 3.462898202991433*^9, 
   3.4628995960560093`*^9, 3.462900283493815*^9, 3.462901541147724*^9, 
   3.462903023898325*^9, 3.4629238477613287`*^9, 3.463050298695887*^9, 
   3.4630555187812157`*^9, 3.463056042709496*^9, 3.464171705671937*^9, 
   3.464189858762855*^9, 3.464202346810956*^9, 3.4642398690202703`*^9, 
   3.466495722094494*^9, 3.466496173155654*^9, 3.466496718325199*^9, 
   3.4665756623649597`*^9, 3.4665757365913982`*^9, 3.4665758063461514`*^9, 
   3.46657604638664*^9, 3.4665833988790083`*^9, 3.466592330916636*^9, 
   3.4665931637148848`*^9, 3.466595586701572*^9, 3.466610795597706*^9, 
   3.466836008288254*^9, 3.466836162906693*^9, {3.466837154084422*^9, 
   3.46683716661837*^9}, 3.466839397662475*^9, 3.46684432737713*^9, 
   3.466847244008938*^9, 3.466858916769033*^9, 3.466862940062846*^9, 
   3.4668782748019533`*^9, 3.466910842617041*^9, 3.466921236730863*^9, 
   3.466922292565074*^9, 3.466930680739419*^9, 3.466936206187098*^9, 
   3.4669387712865458`*^9, 3.466940381588399*^9, 3.4669452855946283`*^9, 
   3.466949893330077*^9, 3.46695966458132*^9, 3.46699692070581*^9, 
   3.467020557982808*^9, 3.46702062879783*^9, 3.467021422196497*^9, 
   3.46702150661101*^9, 3.467638861827873*^9, 3.46765877071657*^9, 
   3.4677053212465553`*^9, 3.468063770035151*^9, 3.4681457951718273`*^9, 
   3.468229886121191*^9, 3.468231110472787*^9, 3.468232495810975*^9, 
   3.468234594267445*^9, 3.468235798725121*^9, 3.468237689678405*^9, 
   3.468293078381888*^9, 3.468293370859943*^9, 3.4683081856043253`*^9, 
   3.468323904434484*^9, 3.46838551109739*^9, 3.468812266959117*^9, 
   3.468813372054483*^9, 3.468836579601328*^9, 3.468838760352172*^9, 
   3.468848812488441*^9, 3.468848875007369*^9, 3.469002502709962*^9, 
   3.469012146784183*^9, 3.46901714955951*^9, 3.469036128383849*^9, 
   3.469070264368936*^9, 3.4691214163800373`*^9, 3.470810520305642*^9, 
   3.471686721202602*^9, 3.472018989175548*^9, 3.4721819560003347`*^9, 
   3.472458981871934*^9, 3.473437015404832*^9, 3.47359858191708*^9, 
   3.473651376204887*^9, 3.473657621808341*^9, 3.473699813839203*^9, 
   3.473703736439*^9, 3.473737307128728*^9, 3.473767530586646*^9, 
   3.473827873769342*^9, 3.474177474335099*^9, 3.474180348303033*^9, 
   3.474182482258025*^9, 3.474185344373269*^9, 3.47428965769173*^9, 
   3.474639845467021*^9, 3.474955858487146*^9, 3.4749563125009203`*^9, 
   3.478352669625208*^9, 3.478353366470471*^9, 3.478365228666748*^9, 
   3.4784970184379883`*^9, 3.4786027456684732`*^9, 3.478603096856735*^9, 
   3.479695090404006*^9, 3.484843551130555*^9, 3.4848478465413523`*^9, 
   3.484848183835153*^9, 3.4848484356368093`*^9, 3.4848485080956573`*^9, 
   3.484849093114058*^9, 3.484849710517276*^9, 3.484849792327921*^9, 
   3.48484988748234*^9, 3.484887798421722*^9, 3.484888233202195*^9, 
   3.508313459634626*^9, 3.5083149139537287`*^9, 3.511946535625718*^9, 
   3.514625622186447*^9, 3.515306237087761*^9, 3.5153072006760674`*^9, 
   3.528188374796172*^9, 3.528257038747397*^9, 3.528264532620616*^9, 
   3.528307169535487*^9, 3.52843285473601*^9, 3.528438517896586*^9, 
   3.528440114320259*^9, 3.528447265094836*^9, 3.528474348079749*^9, 
   3.528529909031679*^9, 3.528533179860401*^9, 3.528630876206586*^9, 
   3.528881715389163*^9, 3.528882413216916*^9, 3.529061457564103*^9, 
   3.5329272190807123`*^9, 3.532927347395235*^9, 3.533022846403578*^9, 
   3.601635323398765*^9, 3.6016356925369*^9, 3.7086691479960737`*^9, 
   3.708669236082336*^9, 3.7086702210611486`*^9, 3.708674916626062*^9, 
   3.708674962725835*^9, 3.721623509031362*^9, 
   3.721623572951915*^9},ExpressionUUID->"826c5f24-c438-477b-8e53-\
68affbb003a0"]
}, Open  ]]
}, Open  ]],

Cell[CellGroupData[{

Cell[BoxData[{
 RowBox[{
  RowBox[{"slice", "=", 
   RowBox[{"{", "}"}]}], ";"}], "\[IndentingNewLine]", 
 RowBox[{
  RowBox[{
   RowBox[{"For", "[", 
    RowBox[{
     RowBox[{"k", "=", "1"}], ",", 
     RowBox[{"k", "\[LessEqual]", 
      RowBox[{"ncells", "[", 
       RowBox[{"[", "maxstep", "]"}], "]"}]}], ",", "\[IndentingNewLine]", 
     RowBox[{
      RowBox[{"If", "[", 
       RowBox[{
        RowBox[{
         RowBox[{"Abs", "[", 
          RowBox[{
           RowBox[{"zpos", "[", 
            RowBox[{"[", "k", "]"}], "]"}], "-", "zheight"}], "]"}], "<", 
         RowBox[{"r", "[", 
          RowBox[{"[", 
           RowBox[{"maxstep", ",", "k"}], "]"}], "]"}]}], ",", 
        RowBox[{"AppendTo", "[", 
         RowBox[{"slice", ",", "k"}], "]"}]}], "]"}], ";", 
      "\[IndentingNewLine]", 
      RowBox[{"k", "++"}]}]}], "]"}], ";"}], 
  "\[IndentingNewLine]"}], "\[IndentingNewLine]", 
 RowBox[{
  RowBox[{"Print", "[", 
   RowBox[{"\"\<Cells in slice: \>\"", ",", 
    RowBox[{"Length", "[", "slice", "]"}]}], "]"}], ";"}]}], "Input",
 CellChangeTimes->{{3.46132257610767*^9, 3.461322594623122*^9}, {
   3.461322656893362*^9, 3.461322758191128*^9}, {3.461323395049933*^9, 
   3.461323398295602*^9}, 3.461323526286487*^9, {3.461468710741482*^9, 
   3.461468738947495*^9}, {3.46146892558501*^9, 3.461468971614902*^9}, {
   3.462681302321682*^9, 3.4626813051661673`*^9}, {3.4626888908876534`*^9, 
   3.462688916646678*^9}, {3.462964414090796*^9, 
   3.4629644247063503`*^9}},ExpressionUUID->"af775eac-e3bd-40ec-8d0a-\
e93bff532e32"],

Cell[BoxData[
 InterpretationBox[
  RowBox[{"\<\"Cells in slice: \"\>", "\[InvisibleSpace]", "0"}],
  SequenceForm["Cells in slice: ", 0],
  Editable->False]], "Print",
 CellChangeTimes->{
  3.463050301282523*^9, 3.463056048619253*^9, 3.464171706927496*^9, 
   3.464189858949347*^9, 3.464202347118301*^9, 3.464239869774125*^9, 
   3.466495722912513*^9, 3.466496174146923*^9, 3.46649671961238*^9, 
   3.466575663316681*^9, 3.466575737358342*^9, 3.4665758072088537`*^9, 
   3.466576047301523*^9, 3.466583399940209*^9, 3.466592332018998*^9, 
   3.466593166139032*^9, 3.466595588457533*^9, 3.466610796780414*^9, 
   3.466836009738006*^9, 3.4668361655788*^9, {3.4668371549945517`*^9, 
   3.466837167621194*^9}, 3.4668393985754137`*^9, 3.466844327692772*^9, 
   3.466847245384904*^9, 3.4668589193213778`*^9, 3.4668629411842833`*^9, 
   3.466878275328432*^9, 3.4669108562924767`*^9, 3.466921237746332*^9, 
   3.46692229352956*^9, 3.466930681709585*^9, 3.466936207218807*^9, 
   3.466938771981084*^9, 3.466940383453931*^9, 3.466945287064961*^9, 
   3.4669498942232103`*^9, 3.466959665756988*^9, 3.4669969222003*^9, 
   3.4670205589139547`*^9, 3.467020630912949*^9, 3.467021423728162*^9, 
   3.467021507460453*^9, 3.4676388628802547`*^9, 3.4676587715844707`*^9, 
   3.467705322091202*^9, 3.468063771334115*^9, 3.468145796510041*^9, 
   3.46822988721139*^9, 3.468231111329529*^9, 3.468232496862974*^9, 
   3.468234595161765*^9, 3.4682357993574543`*^9, 3.468237689874289*^9, 
   3.468293078908812*^9, 3.4682933717761307`*^9, 3.4683081860184193`*^9, 
   3.468323905284734*^9, 3.468385512194141*^9, 3.468812268556884*^9, 
   3.468813373301696*^9, 3.468836584238883*^9, 3.468838761152426*^9, 
   3.469002503476799*^9, 3.469012147029565*^9, 3.469017153067782*^9, 
   3.46903612871598*^9, 3.4690702647200203`*^9, 3.469121417764924*^9, 
   3.4708105228127317`*^9, 3.47168672345597*^9, 3.472018989816515*^9, 
   3.472181961490007*^9, 3.4724589859936333`*^9, 3.4734370180683813`*^9, 
   3.4735985844990797`*^9, 3.47365137662438*^9, 3.473657622543089*^9, 
   3.47369981686364*^9, 3.4737037371917467`*^9, 3.473737308195443*^9, 
   3.4737675314469757`*^9, 3.473827876051724*^9, 3.4741774749530067`*^9, 
   3.474180348915762*^9, 3.4741824837997437`*^9, 3.4741853487382383`*^9, 
   3.4742897432035923`*^9, 3.474639853376087*^9, 3.474955862258445*^9, 
   3.474956316151083*^9, 3.478352669894526*^9, 3.478353366630933*^9, 
   3.4783652290685987`*^9, 3.478497020338722*^9, 3.478602745824931*^9, 
   3.478603097116411*^9, 3.479695090618844*^9, 3.484843552966022*^9, 
   3.484847847808169*^9, 3.4848481857210007`*^9, 3.4848484365710487`*^9, 
   3.4848485083683567`*^9, 3.484849097641255*^9, 3.484849712435204*^9, 
   3.484849792670985*^9, 3.4848498884996853`*^9, 3.4848877987660227`*^9, 
   3.484888235387484*^9, 3.508313466950717*^9, 3.5083149143759403`*^9, 
   3.5119465358183203`*^9, 3.514625622540537*^9, 3.515306237425178*^9, 
   3.515307200972761*^9, 3.5281883750603313`*^9, 3.528257039022726*^9, 
   3.528264532886964*^9, 3.5283071698023167`*^9, 3.528432854992199*^9, 
   3.528438518160668*^9, 3.528440114567387*^9, 3.528447265326317*^9, 
   3.5284743483005133`*^9, 3.5285299092584867`*^9, 3.52853318006814*^9, 
   3.528630876401273*^9, 3.528881715595862*^9, 3.528882413421996*^9, 
   3.529061457783373*^9, 3.532927219249487*^9, 3.532927347471974*^9, 
   3.533022846812407*^9, 3.601635323714884*^9, 3.6016356928250093`*^9, 
   3.708669148071403*^9, 3.708669236233039*^9, 3.708670221073142*^9, 
   3.708674916771501*^9, 3.7086749627763977`*^9, 3.7216235090625677`*^9, 
   3.721623572972207*^9},ExpressionUUID->"91b4be5a-54d8-4bea-a21b-\
18ed0835ed17"]
}, Open  ]],

Cell[BoxData[
 RowBox[{"For", "[", 
  RowBox[{
   RowBox[{"k", "=", "1"}], ",", 
   RowBox[{"k", "\[LessEqual]", 
    RowBox[{"ncells", "[", 
     RowBox[{"[", "maxstep", "]"}], "]"}]}], ",", "\[IndentingNewLine]", 
   RowBox[{
    RowBox[{"If", "[", 
     RowBox[{
      RowBox[{"!", 
       RowBox[{"NumberQ", "[", 
        RowBox[{"Norm", "[", 
         RowBox[{"v", "[", 
          RowBox[{"[", 
           RowBox[{"maxstep", ",", "k"}], "]"}], "]"}], "]"}], "]"}]}], ",", 
      RowBox[{
       RowBox[{"v", "[", 
        RowBox[{"[", 
         RowBox[{"maxstep", ",", "k"}], "]"}], "]"}], "=", 
       RowBox[{"{", 
        RowBox[{"0", ",", "0", ",", "0"}], "}"}]}]}], "]"}], ";", 
    "\[IndentingNewLine]", 
    RowBox[{"If", "[", 
     RowBox[{
      RowBox[{"!", 
       RowBox[{"NumberQ", "[", 
        RowBox[{"Norm", "[", 
         RowBox[{"fO2", "[", 
          RowBox[{"[", 
           RowBox[{"maxstep", ",", "k"}], "]"}], "]"}], "]"}], "]"}]}], ",", 
      RowBox[{
       RowBox[{"fO2", "[", 
        RowBox[{"[", 
         RowBox[{"maxstep", ",", "k"}], "]"}], "]"}], "=", 
       RowBox[{"{", 
        RowBox[{"0", ",", "0", ",", "0"}], "}"}]}]}], "]"}], ";", 
    "\[IndentingNewLine]", 
    RowBox[{"If", "[", 
     RowBox[{
      RowBox[{"!", 
       RowBox[{"NumberQ", "[", 
        RowBox[{"Norm", "[", 
         RowBox[{"fG", "[", 
          RowBox[{"[", 
           RowBox[{"maxstep", ",", "k"}], "]"}], "]"}], "]"}], "]"}]}], ",", 
      RowBox[{
       RowBox[{"fG", "[", 
        RowBox[{"[", 
         RowBox[{"maxstep", ",", "k"}], "]"}], "]"}], "=", 
       RowBox[{"{", 
        RowBox[{"0", ",", "0", ",", "0"}], "}"}]}]}], "]"}], ";", 
    "\[IndentingNewLine]", 
    RowBox[{"If", "[", 
     RowBox[{
      RowBox[{"!", 
       RowBox[{"NumberQ", "[", 
        RowBox[{"Norm", "[", 
         RowBox[{"fA", "[", 
          RowBox[{"[", 
           RowBox[{"maxstep", ",", "k"}], "]"}], "]"}], "]"}], "]"}]}], ",", 
      RowBox[{
       RowBox[{"fA", "[", 
        RowBox[{"[", 
         RowBox[{"maxstep", ",", "k"}], "]"}], "]"}], "=", 
       RowBox[{"{", 
        RowBox[{"0", ",", "0", ",", "0"}], "}"}]}]}], "]"}], ";", 
    "\[IndentingNewLine]", 
    RowBox[{"If", "[", 
     RowBox[{
      RowBox[{"!", 
       RowBox[{"NumberQ", "[", 
        RowBox[{"Norm", "[", 
         RowBox[{"fAcL", "[", 
          RowBox[{"[", 
           RowBox[{"maxstep", ",", "k"}], "]"}], "]"}], "]"}], "]"}]}], ",", 
      RowBox[{
       RowBox[{"fAcL", "[", 
        RowBox[{"[", 
         RowBox[{"maxstep", ",", "k"}], "]"}], "]"}], "=", 
       RowBox[{"{", 
        RowBox[{"0", ",", "0", ",", "0"}], "}"}]}]}], "]"}], ";", 
    "\[IndentingNewLine]", 
    RowBox[{"k", "++"}]}]}], "]"}]], "Input",
 CellChangeTimes->{{3.508319731630342*^9, 
  3.5083198682036543`*^9}},ExpressionUUID->"34632318-c2e6-4536-b4d8-\
3da9ffbb5458"],

Cell[CellGroupData[{

Cell[BoxData[{
 RowBox[{
  RowBox[{"vslice", "=", 
   RowBox[{"v", "[", 
    RowBox[{"[", 
     RowBox[{"maxstep", ",", "slice"}], "]"}], "]"}]}], 
  ";"}], "\[IndentingNewLine]", 
 RowBox[{
  RowBox[{"fO2slice", "=", 
   RowBox[{"fO2", "[", 
    RowBox[{"[", 
     RowBox[{"maxstep", ",", "slice"}], "]"}], "]"}]}], 
  ";"}], "\[IndentingNewLine]", 
 RowBox[{
  RowBox[{"fGslice", "=", 
   RowBox[{"fG", "[", 
    RowBox[{"[", 
     RowBox[{"maxstep", ",", "slice"}], "]"}], "]"}]}], 
  ";"}], "\[IndentingNewLine]", 
 RowBox[{
  RowBox[{"fAslice", "=", 
   RowBox[{"fA", "[", 
    RowBox[{"[", 
     RowBox[{"maxstep", ",", "slice"}], "]"}], "]"}]}], 
  ";"}], "\[IndentingNewLine]", 
 RowBox[{
  RowBox[{"fAcLslice", "=", 
   RowBox[{"fAcL", "[", 
    RowBox[{"[", 
     RowBox[{"maxstep", ",", "slice"}], "]"}], "]"}]}], ";"}]}], "Input",
 CellChangeTimes->{{3.4614689956513863`*^9, 3.461469007064698*^9}, {
  3.461472029262258*^9, 3.461472031998266*^9}, {3.462964367672592*^9, 
  3.462964384313589*^9}},ExpressionUUID->"41452163-3df2-43be-8e26-\
72721c395d11"],

Cell[BoxData[
 TemplateBox[{
  "Symbol","argx",
   "\"\\!\\(\\*RowBox[{\\\"Symbol\\\"}]\\) called with \\!\\(\\*RowBox[{\\\"0\
\\\"}]\\) arguments; 1 argument is expected.\"",2,518,797,
   20702720278133937587,"Local"},
  "MessageTemplate"]], "Message", "MSG",
 CellChangeTimes->{3.7216235091589813`*^9, 
  3.721623573047254*^9},ExpressionUUID->"454f8b1d-d11a-4f00-a8c2-\
28eb1fd9854d"],

Cell[BoxData[
 TemplateBox[{
  "Symbol","argx",
   "\"\\!\\(\\*RowBox[{\\\"Symbol\\\"}]\\) called with \\!\\(\\*RowBox[{\\\"0\
\\\"}]\\) arguments; 1 argument is expected.\"",2,519,798,
   20702720278133937587,"Local"},
  "MessageTemplate"]], "Message", "MSG",
 CellChangeTimes->{3.7216235091589813`*^9, 
  3.721623573057679*^9},ExpressionUUID->"b0a11fd5-a0e8-40c5-8553-\
78bdae33ea65"],

Cell[BoxData[
 TemplateBox[{
  "Symbol","argx",
   "\"\\!\\(\\*RowBox[{\\\"Symbol\\\"}]\\) called with \\!\\(\\*RowBox[{\\\"0\
\\\"}]\\) arguments; 1 argument is expected.\"",2,520,799,
   20702720278133937587,"Local"},
  "MessageTemplate"]], "Message", "MSG",
 CellChangeTimes->{3.7216235091589813`*^9, 
  3.721623573077736*^9},ExpressionUUID->"de84d786-7e74-4155-b070-\
7e0575f07120"],

Cell[BoxData[
 TemplateBox[{
  "Symbol","argx",
   "\"\\!\\(\\*RowBox[{\\\"Symbol\\\"}]\\) called with \\!\\(\\*RowBox[{\\\"0\
\\\"}]\\) arguments; 1 argument is expected.\"",2,521,800,
   20702720278133937587,"Local"},
  "MessageTemplate"]], "Message", "MSG",
 CellChangeTimes->{3.7216235091589813`*^9, 
  3.721623573087785*^9},ExpressionUUID->"8817afef-9924-4739-b8f9-\
04af975a2043"],

Cell[BoxData[
 TemplateBox[{
  "Symbol","argx",
   "\"\\!\\(\\*RowBox[{\\\"Symbol\\\"}]\\) called with \\!\\(\\*RowBox[{\\\"0\
\\\"}]\\) arguments; 1 argument is expected.\"",2,522,801,
   20702720278133937587,"Local"},
  "MessageTemplate"]], "Message", "MSG",
 CellChangeTimes->{3.7216235091589813`*^9, 
  3.721623573097443*^9},ExpressionUUID->"a6a1f373-a082-43ec-b241-\
5199464815c3"]
}, Open  ]]
}, Open  ]],

Cell[CellGroupData[{

Cell["Display del convex hull", "Subsection",
 CellChangeTimes->{{3.4735986127574*^9, 
  3.473598617271906*^9}},ExpressionUUID->"2704e8e5-67d1-46e5-aebb-\
b615abf8274a"],

Cell[CellGroupData[{

Cell[BoxData[
 RowBox[{"Apply", "[", 
  RowBox[{"Plus", ",", 
   RowBox[{"isonCH", "[", 
    RowBox[{"[", "maxstep", "]"}], "]"}]}], "]"}]], "Input",
 CellChangeTimes->{{3.473697912303437*^9, 
  3.473697931728541*^9}},ExpressionUUID->"c16c5ae0-c555-452c-a965-\
c2c5db3e2d57"],

Cell[BoxData["List"], "Output",
 CellChangeTimes->{{3.4736979233653307`*^9, 3.473697932640616*^9}, 
   3.473699820773673*^9, 3.4737037373651*^9, 3.473737315021049*^9, 
   3.4737675316214027`*^9, 3.473827876499301*^9, 3.474177475170919*^9, 
   3.474180349121502*^9, 3.474182490474765*^9, 3.474186245023964*^9, 
   3.474289757647089*^9, 3.474639876675522*^9, 3.4749563164573708`*^9, 
   3.4783526699971657`*^9, 3.478353366747571*^9, 3.478365229146648*^9, 
   3.478497022028281*^9, 3.47860274588589*^9, 3.478603097204705*^9, 
   3.47969509067869*^9, 3.508313473095598*^9, 3.508314914499312*^9, 
   3.511946536191225*^9, 3.5146256234823847`*^9, 3.515306238402136*^9, 
   3.515307201993575*^9, 3.52818837602945*^9, 3.52825703999219*^9, 
   3.528264533774746*^9, 3.5283071706999693`*^9, 3.528432855951919*^9, 
   3.528438519084116*^9, 3.5284401154364653`*^9, 3.52844726617166*^9, 
   3.528474349086049*^9, 3.528529910030345*^9, 3.528533180819816*^9, 
   3.528630877133367*^9, 3.528881716352165*^9, 3.52888241417985*^9, 
   3.529061458570094*^9, 3.5329272193445587`*^9, 3.5329273475642157`*^9, 
   3.533022847005087*^9, 3.601635324969912*^9, 3.6016356938573647`*^9, 
   3.708669148345504*^9, 3.708669236430832*^9, 3.708670225581477*^9, 
   3.708674917077087*^9, 3.708674962940838*^9, 3.7216235092982492`*^9, 
   3.7216235732517967`*^9},ExpressionUUID->"182734b9-dce7-4f04-9742-\
04553b44ebd9"]
}, Open  ]],

Cell[CellGroupData[{

Cell[BoxData[
 RowBox[{"Show", "[", 
  RowBox[{
   RowBox[{"Graphics3D", "[", 
    RowBox[{"{", 
     RowBox[{
      RowBox[{"AbsoluteThickness", "[", "2", "]"}], ",", 
      "\[IndentingNewLine]", 
      RowBox[{"Line", "[", 
       RowBox[{"{", 
        RowBox[{
         RowBox[{"{", 
          RowBox[{
           RowBox[{"-", "200"}], ",", 
           RowBox[{"-", "200"}], ",", 
           RowBox[{"-", "200"}]}], "}"}], ",", 
         RowBox[{"{", 
          RowBox[{
           RowBox[{"-", "200"}], ",", "200", ",", 
           RowBox[{"-", "200"}]}], "}"}]}], "}"}], "]"}], ",", 
      "\[IndentingNewLine]", 
      RowBox[{"Line", "[", 
       RowBox[{"{", 
        RowBox[{
         RowBox[{"{", 
          RowBox[{
           RowBox[{"-", "200"}], ",", 
           RowBox[{"-", "200"}], ",", "200"}], "}"}], ",", 
         RowBox[{"{", 
          RowBox[{
           RowBox[{"-", "200"}], ",", "200", ",", "200"}], "}"}]}], "}"}], 
       "]"}], ",", "\[IndentingNewLine]", 
      RowBox[{"Line", "[", 
       RowBox[{"{", 
        RowBox[{
         RowBox[{"{", 
          RowBox[{
           RowBox[{"-", "200"}], ",", "200", ",", 
           RowBox[{"-", "200"}]}], "}"}], ",", 
         RowBox[{"{", 
          RowBox[{"200", ",", "200", ",", 
           RowBox[{"-", "200"}]}], "}"}]}], "}"}], "]"}], ",", 
      "\[IndentingNewLine]", 
      RowBox[{"Line", "[", 
       RowBox[{"{", 
        RowBox[{
         RowBox[{"{", 
          RowBox[{
           RowBox[{"-", "200"}], ",", "200", ",", "200"}], "}"}], ",", 
         RowBox[{"{", 
          RowBox[{"200", ",", "200", ",", "200"}], "}"}]}], "}"}], "]"}], ",",
       "\[IndentingNewLine]", 
      RowBox[{"Line", "[", 
       RowBox[{"{", 
        RowBox[{
         RowBox[{"{", 
          RowBox[{
           RowBox[{"-", "200"}], ",", "200", ",", "200"}], "}"}], ",", 
         RowBox[{"{", 
          RowBox[{
           RowBox[{"-", "200"}], ",", "200", ",", 
           RowBox[{"-", "200"}]}], "}"}]}], "}"}], "]"}], ",", 
      "\[IndentingNewLine]", 
      RowBox[{"Line", "[", 
       RowBox[{"{", 
        RowBox[{
         RowBox[{"{", 
          RowBox[{"200", ",", "200", ",", "200"}], "}"}], ",", 
         RowBox[{"{", 
          RowBox[{"200", ",", "200", ",", 
           RowBox[{"-", "200"}]}], "}"}]}], "}"}], "]"}]}], "}"}], "]"}], ",",
    "\[IndentingNewLine]", 
   RowBox[{"Graphics3D", "[", 
    RowBox[{"Table", "[", 
     RowBox[{
      RowBox[{"If", "[", 
       RowBox[{
        RowBox[{
         RowBox[{"isonCH", "[", 
          RowBox[{"[", 
           RowBox[{"maxstep", ",", "k"}], "]"}], "]"}], "\[Equal]", "1"}], 
        ",", 
        RowBox[{"Sphere", "[", 
         RowBox[{
          RowBox[{"{", 
           RowBox[{
            RowBox[{"xpos", "[", 
             RowBox[{"[", "k", "]"}], "]"}], ",", 
            RowBox[{"ypos", "[", 
             RowBox[{"[", "k", "]"}], "]"}], ",", 
            RowBox[{"zpos", "[", 
             RowBox[{"[", "k", "]"}], "]"}]}], "}"}], ",", 
          RowBox[{"r", "[", 
           RowBox[{"[", 
            RowBox[{"maxstep", ",", "k"}], "]"}], "]"}]}], "]"}], ",", 
        RowBox[{"{", "}"}]}], "]"}], ",", 
      RowBox[{"{", 
       RowBox[{"k", ",", "1", ",", 
        RowBox[{"ncells", "[", 
         RowBox[{"[", "maxstep", "]"}], "]"}]}], "}"}]}], "]"}], "]"}], ",", 
   RowBox[{"PlotRange", "\[Rule]", 
    RowBox[{"{", 
     RowBox[{
      RowBox[{"{", 
       RowBox[{
        RowBox[{"-", "200"}], ",", "200"}], "}"}], ",", 
      RowBox[{"{", 
       RowBox[{
        RowBox[{"-", "200"}], ",", "200"}], "}"}], ",", 
      RowBox[{"{", 
       RowBox[{
        RowBox[{"-", "200"}], ",", "200"}], "}"}]}], "}"}]}], ",", 
   RowBox[{"Boxed", "\[Rule]", "False"}], ",", 
   RowBox[{"Axes", "\[Rule]", "True"}], ",", 
   RowBox[{"AxesEdge", "\[Rule]", 
    RowBox[{"{", 
     RowBox[{
      RowBox[{"{", 
       RowBox[{
        RowBox[{"-", "1"}], ",", 
        RowBox[{"-", "1"}]}], "}"}], ",", 
      RowBox[{"{", 
       RowBox[{"1", ",", 
        RowBox[{"-", "1"}]}], "}"}], ",", 
      RowBox[{"{", 
       RowBox[{
        RowBox[{"-", "1"}], ",", 
        RowBox[{"-", "1"}]}], "}"}]}], "}"}]}], ",", 
   RowBox[{"AxesStyle", "\[Rule]", 
    RowBox[{"Directive", "[", 
     RowBox[{"14", ",", 
      RowBox[{"AbsoluteThickness", "[", "2", "]"}]}], "]"}]}], ",", 
   RowBox[{"FaceGrids", "\[Rule]", 
    RowBox[{"{", 
     RowBox[{
      RowBox[{"{", 
       RowBox[{
        RowBox[{"-", "1"}], ",", "0", ",", "0"}], "}"}], ",", 
      RowBox[{"{", 
       RowBox[{"0", ",", "1", ",", "0"}], "}"}], ",", 
      RowBox[{"{", 
       RowBox[{"0", ",", "0", ",", 
        RowBox[{"-", "1"}]}], "}"}]}], "}"}]}]}], "]"}]], "Input",
 CellChangeTimes->{{3.473598626945118*^9, 3.47359876518567*^9}, {
   3.4736576322858467`*^9, 3.473657633914765*^9}, {3.474178613008581*^9, 
   3.474178766194806*^9}, {3.474178910186479*^9, 3.4741789235652637`*^9}, {
   3.474179028777031*^9, 3.47417914342277*^9}, {3.474179192851604*^9, 
   3.474179208251523*^9}, {3.4741792937686987`*^9, 3.4741794366857853`*^9}, {
   3.474179494522687*^9, 3.474179519297509*^9}, {3.474179569285014*^9, 
   3.474179644880404*^9}, {3.474179747806843*^9, 3.474179760553594*^9}, {
   3.51530610588603*^9, 3.515306130439625*^9}, {3.515306327722416*^9, 
   3.515306434847568*^9}, 
   3.515306983112568*^9},ExpressionUUID->"fd4278e8-3b84-439c-bad1-\
75e99021a1cf"],

Cell[BoxData[
 TemplateBox[{
  "Table","iterb",
   "\"Iterator \\!\\(\\*RowBox[{\\\"{\\\", RowBox[{\\\"k\\\", \\\",\\\", \
\\\"1\\\", \\\",\\\", \\\"List\\\"}], \\\"}\\\"}]\\) does not have \
appropriate bounds.\"",2,524,802,20702720278133937587,"Local"},
  "MessageTemplate"]], "Message", "MSG",
 CellChangeTimes->{3.721623509414551*^9, 
  3.721623573283297*^9},ExpressionUUID->"2e935a42-cfc6-4dee-8bcf-\
9f7e744ed5d4"],

Cell[BoxData[
 TemplateBox[{
  "Table","iterb",
   "\"Iterator \\!\\(\\*RowBox[{\\\"{\\\", RowBox[{\\\"k\\\", \\\",\\\", \
\\\"1\\\", \\\",\\\", \\\"List\\\"}], \\\"}\\\"}]\\) does not have \
appropriate bounds.\"",2,524,803,20702720278133937587,"Local"},
  "MessageTemplate"]], "Message", "MSG",
 CellChangeTimes->{3.721623509414551*^9, 
  3.721623573352507*^9},ExpressionUUID->"d21da62f-2a60-4ce6-a6c8-\
ba6586e92e9a"],

Cell[BoxData[
 Graphics3DBox[{{
    {AbsoluteThickness[2], Line3DBox[{{-200, -200, -200}, {-200, 200, -200}}],
      Line3DBox[{{-200, -200, 200}, {-200, 200, 200}}], 
     Line3DBox[{{-200, 200, -200}, {200, 200, -200}}], 
     Line3DBox[{{-200, 200, 200}, {200, 200, 200}}], 
     Line3DBox[{{-200, 200, 200}, {-200, 200, -200}}], 
     Line3DBox[{{200, 200, 200}, {200, 200, -200}}]}}, Table[
    If[Part[$CellContext`isonCH, $CellContext`maxstep, $CellContext`k] == 1, 
     Sphere[{
       Part[$CellContext`xpos, $CellContext`k], 
       Part[$CellContext`ypos, $CellContext`k], 
       Part[$CellContext`zpos, $CellContext`k]}, 
      Part[$CellContext`r, $CellContext`maxstep, $CellContext`k]], {}], \
{$CellContext`k, 1, List}]},
  Axes->True,
  AxesEdge->{{-1, -1}, {1, -1}, {-1, -1}},
  AxesStyle->Directive[14, 
    AbsoluteThickness[2]],
  Boxed->False,
  FaceGrids->{{-1, 0, 0}, {0, 1, 0}, {0, 0, -1}},
  PlotRange->{{-200, 200}, {-200, 200}, {-200, 200}}]], "Output",
 CellChangeTimes->{3.70866914848997*^9, 3.708669236590742*^9, 
  3.708670225712132*^9, 3.7086749172249203`*^9, 3.708674963046286*^9, 
  3.721623509481347*^9, 
  3.721623573366227*^9},ExpressionUUID->"2f6c50b8-c581-453c-948b-\
414c78878a8b"]
}, Open  ]]
}, Open  ]],

Cell[CellGroupData[{

Cell["Display dell' alpha shape", "Subsection",
 CellChangeTimes->{{3.473598594601212*^9, 
  3.473598602625073*^9}},ExpressionUUID->"24a94fcd-d161-426e-b0d6-\
c2856cc308d6"],

Cell[CellGroupData[{

Cell[BoxData[
 RowBox[{"Apply", "[", 
  RowBox[{"Plus", ",", 
   RowBox[{"isonAS", "[", 
    RowBox[{"[", "maxstep", "]"}], "]"}]}], "]"}]], "Input",
 CellChangeTimes->{{3.473697940737574*^9, 
  3.473697943266045*^9}},ExpressionUUID->"57163087-9afb-4471-89b4-\
bd8d1f48fc6d"],

Cell[BoxData["List"], "Output",
 CellChangeTimes->CompressedData["
1:eJwVxVsoQ2EcAPCDtMyDDUuSmU1CzfVlDavvxTWltSm1JCZkUcKyFPOwUtgc
l8JWI00oHpxmGJlbIsNqHniYmdj5eCCaCPmfh1+/1IYOeVMYQRAFIKj7JEf8
NMrg2vtH4V1jTasJ/lk0XVrhQb5+bA12qmo55/B1XYqo955G0rZjXh8seQgt
rMJ76+kHtQEaJVmSeB+w5zFK3Y5pVPgm2GbOD5gNXbBkIPKJgq1lV/1BuIjl
WmFmx6h8vy80SjZOUeMijE5YX80TsOIvzqbPwmhoX3FuycFIOZ8pxLkY+RLU
M8xKXV5xXzlGznjxoQVOLHzVzMGx1d0yO1yyVGZ5h6e+QvUhOEhqMz7hBY/Q
9g2b3JSPVYGRfZIkRHDLfsV0GkwdFVUpYCkuPnHDmjttygV848gcTq/EyOX1
8w1yjMwGbTaz4DbiioJJdSQx7sWIWxoQM9/LyNnNuWd0qpy0MbPPJMIteCd6
WeOE+RuNncycOMd3+9YzIntWwzvgf3gS29Y=
  
  "],ExpressionUUID->"b7362c08-4bbd-4f8a-9309-ff81d34349cc"]
}, Open  ]],

Cell[CellGroupData[{

Cell[BoxData[
 RowBox[{"Show", "[", 
  RowBox[{
   RowBox[{"Graphics3D", "[", 
    RowBox[{"{", 
     RowBox[{
      RowBox[{"AbsoluteThickness", "[", "2", "]"}], ",", 
      "\[IndentingNewLine]", 
      RowBox[{"Line", "[", 
       RowBox[{"{", 
        RowBox[{
         RowBox[{"{", 
          RowBox[{
           RowBox[{"-", "200"}], ",", 
           RowBox[{"-", "200"}], ",", 
           RowBox[{"-", "200"}]}], "}"}], ",", 
         RowBox[{"{", 
          RowBox[{
           RowBox[{"-", "200"}], ",", "200", ",", 
           RowBox[{"-", "200"}]}], "}"}]}], "}"}], "]"}], ",", 
      "\[IndentingNewLine]", 
      RowBox[{"Line", "[", 
       RowBox[{"{", 
        RowBox[{
         RowBox[{"{", 
          RowBox[{
           RowBox[{"-", "200"}], ",", 
           RowBox[{"-", "200"}], ",", "200"}], "}"}], ",", 
         RowBox[{"{", 
          RowBox[{
           RowBox[{"-", "200"}], ",", "200", ",", "200"}], "}"}]}], "}"}], 
       "]"}], ",", "\[IndentingNewLine]", 
      RowBox[{"Line", "[", 
       RowBox[{"{", 
        RowBox[{
         RowBox[{"{", 
          RowBox[{
           RowBox[{"-", "200"}], ",", "200", ",", 
           RowBox[{"-", "200"}]}], "}"}], ",", 
         RowBox[{"{", 
          RowBox[{"200", ",", "200", ",", 
           RowBox[{"-", "200"}]}], "}"}]}], "}"}], "]"}], ",", 
      "\[IndentingNewLine]", 
      RowBox[{"Line", "[", 
       RowBox[{"{", 
        RowBox[{
         RowBox[{"{", 
          RowBox[{
           RowBox[{"-", "200"}], ",", "200", ",", "200"}], "}"}], ",", 
         RowBox[{"{", 
          RowBox[{"200", ",", "200", ",", "200"}], "}"}]}], "}"}], "]"}], ",",
       "\[IndentingNewLine]", 
      RowBox[{"Line", "[", 
       RowBox[{"{", 
        RowBox[{
         RowBox[{"{", 
          RowBox[{
           RowBox[{"-", "200"}], ",", "200", ",", "200"}], "}"}], ",", 
         RowBox[{"{", 
          RowBox[{
           RowBox[{"-", "200"}], ",", "200", ",", 
           RowBox[{"-", "200"}]}], "}"}]}], "}"}], "]"}], ",", 
      "\[IndentingNewLine]", 
      RowBox[{"Line", "[", 
       RowBox[{"{", 
        RowBox[{
         RowBox[{"{", 
          RowBox[{"200", ",", "200", ",", "200"}], "}"}], ",", 
         RowBox[{"{", 
          RowBox[{"200", ",", "200", ",", 
           RowBox[{"-", "200"}]}], "}"}]}], "}"}], "]"}]}], "}"}], "]"}], ",",
    "\[IndentingNewLine]", 
   RowBox[{"Graphics3D", "[", 
    RowBox[{"Table", "[", 
     RowBox[{
      RowBox[{"If", "[", 
       RowBox[{
        RowBox[{
         RowBox[{"isonAS", "[", 
          RowBox[{"[", 
           RowBox[{"maxstep", ",", "k"}], "]"}], "]"}], "\[Equal]", "1"}], 
        ",", 
        RowBox[{"Sphere", "[", 
         RowBox[{
          RowBox[{"{", 
           RowBox[{
            RowBox[{"xpos", "[", 
             RowBox[{"[", "k", "]"}], "]"}], ",", 
            RowBox[{"ypos", "[", 
             RowBox[{"[", "k", "]"}], "]"}], ",", 
            RowBox[{"zpos", "[", 
             RowBox[{"[", "k", "]"}], "]"}]}], "}"}], ",", 
          RowBox[{"r", "[", 
           RowBox[{"[", 
            RowBox[{"maxstep", ",", "k"}], "]"}], "]"}]}], "]"}], ",", 
        RowBox[{"{", "}"}]}], "]"}], ",", 
      RowBox[{"{", 
       RowBox[{"k", ",", "1", ",", 
        RowBox[{"ncells", "[", 
         RowBox[{"[", "maxstep", "]"}], "]"}]}], "}"}]}], "]"}], "]"}], ",", 
   RowBox[{"PlotRange", "\[Rule]", 
    RowBox[{"{", 
     RowBox[{
      RowBox[{"{", 
       RowBox[{
        RowBox[{"-", "200"}], ",", "200"}], "}"}], ",", 
      RowBox[{"{", 
       RowBox[{
        RowBox[{"-", "200"}], ",", "200"}], "}"}], ",", 
      RowBox[{"{", 
       RowBox[{
        RowBox[{"-", "200"}], ",", "200"}], "}"}]}], "}"}]}], ",", 
   RowBox[{"Boxed", "\[Rule]", "False"}], ",", 
   RowBox[{"Axes", "\[Rule]", "True"}], ",", 
   RowBox[{"AxesEdge", "\[Rule]", 
    RowBox[{"{", 
     RowBox[{
      RowBox[{"{", 
       RowBox[{
        RowBox[{"-", "1"}], ",", 
        RowBox[{"-", "1"}]}], "}"}], ",", 
      RowBox[{"{", 
       RowBox[{"1", ",", 
        RowBox[{"-", "1"}]}], "}"}], ",", 
      RowBox[{"{", 
       RowBox[{
        RowBox[{"-", "1"}], ",", 
        RowBox[{"-", "1"}]}], "}"}]}], "}"}]}], ",", 
   RowBox[{"AxesStyle", "\[Rule]", 
    RowBox[{"Directive", "[", 
     RowBox[{"14", ",", 
      RowBox[{"AbsoluteThickness", "[", "2", "]"}]}], "]"}]}], ",", 
   RowBox[{"FaceGrids", "\[Rule]", 
    RowBox[{"{", 
     RowBox[{
      RowBox[{"{", 
       RowBox[{
        RowBox[{"-", "1"}], ",", "0", ",", "0"}], "}"}], ",", 
      RowBox[{"{", 
       RowBox[{"0", ",", "1", ",", "0"}], "}"}], ",", 
      RowBox[{"{", 
       RowBox[{"0", ",", "0", ",", 
        RowBox[{"-", "1"}]}], "}"}]}], "}"}]}]}], "]"}]], "Input",
 CellChangeTimes->{{3.473598626945118*^9, 3.47359876518567*^9}, {
   3.4736576322858467`*^9, 3.473657633914765*^9}, {3.474178613008581*^9, 
   3.474178766194806*^9}, {3.474178910186479*^9, 3.4741789235652637`*^9}, {
   3.474179028777031*^9, 3.47417914342277*^9}, {3.474179192851604*^9, 
   3.474179208251523*^9}, {3.4741792937686987`*^9, 3.4741794366857853`*^9}, {
   3.474179494522687*^9, 3.474179519297509*^9}, {3.474179569285014*^9, 
   3.474179644880404*^9}, {3.474179747806843*^9, 3.474179760553594*^9}, {
   3.474180300546481*^9, 3.474180301200547*^9}, 3.5153061508968687`*^9, {
   3.515306460177124*^9, 3.515306461521606*^9}, 
   3.515306991207582*^9},ExpressionUUID->"296ed80f-b616-46c7-8e75-\
2dac4e3229e1"],

Cell[BoxData[
 TemplateBox[{
  "Table","iterb",
   "\"Iterator \\!\\(\\*RowBox[{\\\"{\\\", RowBox[{\\\"k\\\", \\\",\\\", \
\\\"1\\\", \\\",\\\", \\\"List\\\"}], \\\"}\\\"}]\\) does not have \
appropriate bounds.\"",2,526,804,20702720278133937587,"Local"},
  "MessageTemplate"]], "Message", "MSG",
 CellChangeTimes->{3.7216235097954407`*^9, 
  3.721623573535962*^9},ExpressionUUID->"018edbfd-a231-4f09-b6ba-\
9b9662df59d4"],

Cell[BoxData[
 TemplateBox[{
  "Table","iterb",
   "\"Iterator \\!\\(\\*RowBox[{\\\"{\\\", RowBox[{\\\"k\\\", \\\",\\\", \
\\\"1\\\", \\\",\\\", \\\"List\\\"}], \\\"}\\\"}]\\) does not have \
appropriate bounds.\"",2,526,805,20702720278133937587,"Local"},
  "MessageTemplate"]], "Message", "MSG",
 CellChangeTimes->{3.7216235097954407`*^9, 
  3.721623573597167*^9},ExpressionUUID->"8cc67680-7c0f-4406-850e-\
d7575045257b"],

Cell[BoxData[
 Graphics3DBox[{{
    {AbsoluteThickness[2], Line3DBox[{{-200, -200, -200}, {-200, 200, -200}}],
      Line3DBox[{{-200, -200, 200}, {-200, 200, 200}}], 
     Line3DBox[{{-200, 200, -200}, {200, 200, -200}}], 
     Line3DBox[{{-200, 200, 200}, {200, 200, 200}}], 
     Line3DBox[{{-200, 200, 200}, {-200, 200, -200}}], 
     Line3DBox[{{200, 200, 200}, {200, 200, -200}}]}}, Table[
    If[Part[$CellContext`isonAS, $CellContext`maxstep, $CellContext`k] == 1, 
     Sphere[{
       Part[$CellContext`xpos, $CellContext`k], 
       Part[$CellContext`ypos, $CellContext`k], 
       Part[$CellContext`zpos, $CellContext`k]}, 
      Part[$CellContext`r, $CellContext`maxstep, $CellContext`k]], {}], \
{$CellContext`k, 1, List}]},
  Axes->True,
  AxesEdge->{{-1, -1}, {1, -1}, {-1, -1}},
  AxesStyle->Directive[14, 
    AbsoluteThickness[2]],
  Boxed->False,
  FaceGrids->{{-1, 0, 0}, {0, 1, 0}, {0, 0, -1}},
  PlotRange->{{-200, 200}, {-200, 200}, {-200, 200}}]], "Output",
 CellChangeTimes->{3.7086691487140427`*^9, 3.708669236814769*^9, 
  3.70867022584241*^9, 3.708674917464418*^9, 3.708674963228117*^9, 
  3.721623509842094*^9, 
  3.721623573610764*^9},ExpressionUUID->"dd389997-441c-4f2b-9f49-\
4c8b3aefc4c6"]
}, Open  ]]
}, Open  ]],

Cell[CellGroupData[{

Cell["Convex hull", "Subsection",
 CellChangeTimes->{{3.462964502515236*^9, 3.462964504031719*^9}, 
   3.46764088591327*^9, 3.467658778216112*^9, {3.473666663741173*^9, 
   3.473666665587983*^9}, {3.473683942832356*^9, 3.4736839447372437`*^9}, {
   3.508313562401249*^9, 
   3.508313567210799*^9}},ExpressionUUID->"5843cdb6-3a5f-4c65-b1fc-\
192b3ba9a6ba"],

Cell[CellGroupData[{

Cell[BoxData[
 RowBox[{
  RowBox[{"Print", "[", 
   RowBox[{"Show", "[", 
    RowBox[{
     RowBox[{"Graphics", "[", 
      RowBox[{"{", 
       RowBox[{
        RowBox[{"Opacity", "[", "0.5", "]"}], ",", 
        RowBox[{"Table", "[", 
         RowBox[{
          RowBox[{"{", 
           RowBox[{
            RowBox[{"If", "[", 
             RowBox[{
              RowBox[{
               RowBox[{"isonCH", "[", 
                RowBox[{"[", 
                 RowBox[{"maxstep", ",", 
                  RowBox[{"slice", "[", 
                   RowBox[{"[", "k", "]"}], "]"}]}], "]"}], "]"}], " ", 
               "\[Equal]", " ", "1"}], ",", "Black", ",", 
              RowBox[{"RGBColor", "[", 
               RowBox[{"1", ",", "0.5", ",", "0.5"}], "]"}]}], "]"}], ",", 
            RowBox[{"If", "[", 
             RowBox[{
              RowBox[{
               RowBox[{"isonCH", "[", 
                RowBox[{"[", 
                 RowBox[{"maxstep", ",", 
                  RowBox[{"slice", "[", 
                   RowBox[{"[", "k", "]"}], "]"}]}], "]"}], "]"}], " ", 
               "\[Equal]", " ", "1"}], ",", 
              RowBox[{"Disk", "[", 
               RowBox[{
                RowBox[{"{", 
                 RowBox[{
                  RowBox[{"xpos", "[", 
                   RowBox[{"[", 
                    RowBox[{"slice", "[", 
                    RowBox[{"[", "k", "]"}], "]"}], "]"}], "]"}], ",", 
                  RowBox[{"ypos", "[", 
                   RowBox[{"[", 
                    RowBox[{"slice", "[", 
                    RowBox[{"[", "k", "]"}], "]"}], "]"}], "]"}]}], "}"}], 
                ",", 
                RowBox[{"Sqrt", "[", 
                 RowBox[{
                  RowBox[{
                   RowBox[{"r", "[", 
                    RowBox[{"[", 
                    RowBox[{"maxstep", ",", 
                    RowBox[{"slice", "[", 
                    RowBox[{"[", "k", "]"}], "]"}]}], "]"}], "]"}], "^", 
                   "2"}], "-", 
                  RowBox[{
                   RowBox[{"(", 
                    RowBox[{
                    RowBox[{"zpos", "[", 
                    RowBox[{"[", 
                    RowBox[{"slice", "[", 
                    RowBox[{"[", "k", "]"}], "]"}], "]"}], "]"}], "-", 
                    "zheight"}], ")"}], "^", "2"}]}], "]"}]}], " ", "]"}], 
              ",", 
              RowBox[{"Disk", "[", 
               RowBox[{
                RowBox[{"{", 
                 RowBox[{
                  RowBox[{"xpos", "[", 
                   RowBox[{"[", 
                    RowBox[{"slice", "[", 
                    RowBox[{"[", "k", "]"}], "]"}], "]"}], "]"}], ",", 
                  RowBox[{"ypos", "[", 
                   RowBox[{"[", 
                    RowBox[{"slice", "[", 
                    RowBox[{"[", "k", "]"}], "]"}], "]"}], "]"}]}], "}"}], 
                ",", 
                RowBox[{"Sqrt", "[", 
                 RowBox[{
                  RowBox[{
                   RowBox[{"r", "[", 
                    RowBox[{"[", 
                    RowBox[{"maxstep", ",", 
                    RowBox[{"slice", "[", 
                    RowBox[{"[", "k", "]"}], "]"}]}], "]"}], "]"}], "^", 
                   "2"}], "-", 
                  RowBox[{
                   RowBox[{"(", 
                    RowBox[{
                    RowBox[{"zpos", "[", 
                    RowBox[{"[", 
                    RowBox[{"slice", "[", 
                    RowBox[{"[", "k", "]"}], "]"}], "]"}], "]"}], "-", 
                    "zheight"}], ")"}], "^", "2"}]}], "]"}]}], "]"}]}], 
             "]"}]}], "}"}], ",", 
          RowBox[{"{", 
           RowBox[{"k", ",", "1", ",", 
            RowBox[{"Length", "[", "slice", "]"}]}], "}"}]}], "]"}]}], "}"}], 
      "]"}], ",", "\[IndentingNewLine]", 
     RowBox[{"PlotRange", "\[Rule]", "All"}]}], "]"}], "]"}], ";"}]], "Input",\

 CellChangeTimes->{{3.466952984938575*^9, 3.466952987270134*^9}, {
  3.473598638439232*^9, 3.473598640157325*^9}, {3.473666671438293*^9, 
  3.473666688353079*^9}, {3.4736839503530083`*^9, 
  3.473683955280374*^9}},ExpressionUUID->"5800f5ca-0cca-4456-ae80-\
37521dd23cb2"],

Cell[BoxData[
 GraphicsBox[{
   {Opacity[0.5]}},
  PlotRange->All]], "Print",
 CellChangeTimes->{3.7086691487888117`*^9, 3.708669236897895*^9, 
  3.708670225913867*^9, 3.70867491754112*^9, 3.708674963323372*^9, 
  3.721623509931244*^9, 
  3.7216235736953583`*^9},ExpressionUUID->"20a17de3-f84a-4ac8-8033-\
64dcee6668a0"]
}, Open  ]],

Cell[CellGroupData[{

Cell["con effetto di sfuocatura", "Subsubsection",
 CellChangeTimes->{{3.466960202714406*^9, 3.466960206790756*^9}, {
  3.4721819778533583`*^9, 
  3.472181979397469*^9}},ExpressionUUID->"506d6183-38b8-4fdd-acdd-\
bbb83f774835"],

Cell[CellGroupData[{

Cell[BoxData[
 RowBox[{
  RowBox[{"Print", "[", 
   RowBox[{"Show", "[", 
    RowBox[{
     RowBox[{"Graphics", "[", 
      RowBox[{"{", 
       RowBox[{
        RowBox[{"Opacity", "[", "0.5", "]"}], ",", 
        RowBox[{"Table", "[", 
         RowBox[{
          RowBox[{"{", 
           RowBox[{
            RowBox[{"If", "[", 
             RowBox[{
              RowBox[{
               RowBox[{"isonCH", "[", 
                RowBox[{"[", 
                 RowBox[{"maxstep", ",", 
                  RowBox[{"slice", "[", 
                   RowBox[{"[", "k", "]"}], "]"}]}], "]"}], "]"}], " ", 
               "\[Equal]", " ", "1"}], ",", "Black", ",", 
              RowBox[{"RGBColor", "[", 
               RowBox[{"1", ",", "0.5", ",", "0.5"}], "]"}]}], "]"}], ",", 
            RowBox[{"If", "[", 
             RowBox[{
              RowBox[{
               RowBox[{"isonCH", "[", 
                RowBox[{"[", 
                 RowBox[{"maxstep", ",", 
                  RowBox[{"slice", "[", 
                   RowBox[{"[", "k", "]"}], "]"}]}], "]"}], "]"}], " ", 
               "\[Equal]", " ", "1"}], ",", 
              RowBox[{"Disk", "[", 
               RowBox[{
                RowBox[{"{", 
                 RowBox[{
                  RowBox[{"xpos", "[", 
                   RowBox[{"[", 
                    RowBox[{"slice", "[", 
                    RowBox[{"[", "k", "]"}], "]"}], "]"}], "]"}], ",", 
                  RowBox[{"ypos", "[", 
                   RowBox[{"[", 
                    RowBox[{"slice", "[", 
                    RowBox[{"[", "k", "]"}], "]"}], "]"}], "]"}]}], "}"}], 
                ",", 
                RowBox[{"Sqrt", "[", 
                 RowBox[{
                  RowBox[{
                   RowBox[{"r", "[", 
                    RowBox[{"[", 
                    RowBox[{"maxstep", ",", 
                    RowBox[{"slice", "[", 
                    RowBox[{"[", "k", "]"}], "]"}]}], "]"}], "]"}], "^", 
                   "2"}], "-", 
                  RowBox[{
                   RowBox[{"(", 
                    RowBox[{
                    RowBox[{"zpos", "[", 
                    RowBox[{"[", 
                    RowBox[{"slice", "[", 
                    RowBox[{"[", "k", "]"}], "]"}], "]"}], "]"}], "-", 
                    "zheight"}], ")"}], "^", "2"}]}], "]"}]}], " ", "]"}], 
              ",", 
              RowBox[{"Disk", "[", 
               RowBox[{
                RowBox[{"{", 
                 RowBox[{
                  RowBox[{"xpos", "[", 
                   RowBox[{"[", 
                    RowBox[{"slice", "[", 
                    RowBox[{"[", "k", "]"}], "]"}], "]"}], "]"}], ",", 
                  RowBox[{"ypos", "[", 
                   RowBox[{"[", 
                    RowBox[{"slice", "[", 
                    RowBox[{"[", "k", "]"}], "]"}], "]"}], "]"}]}], "}"}], 
                ",", 
                RowBox[{"Sqrt", "[", 
                 RowBox[{
                  RowBox[{
                   RowBox[{"r", "[", 
                    RowBox[{"[", 
                    RowBox[{"maxstep", ",", 
                    RowBox[{"slice", "[", 
                    RowBox[{"[", "k", "]"}], "]"}]}], "]"}], "]"}], "^", 
                   "2"}], "-", 
                  RowBox[{
                   RowBox[{"(", 
                    RowBox[{
                    RowBox[{"zpos", "[", 
                    RowBox[{"[", 
                    RowBox[{"slice", "[", 
                    RowBox[{"[", "k", "]"}], "]"}], "]"}], "]"}], "-", 
                    "zheight"}], ")"}], "^", "2"}]}], "]"}]}], "]"}]}], 
             "]"}]}], "}"}], ",", 
          RowBox[{"{", 
           RowBox[{"k", ",", "1", ",", 
            RowBox[{"Length", "[", "slice", "]"}]}], "}"}]}], "]"}]}], "}"}], 
      "]"}], ",", 
     RowBox[{"Graphics", "[", 
      RowBox[{"{", 
       RowBox[{
        RowBox[{"Opacity", "[", "0.2", "]"}], ",", 
        RowBox[{"Table", "[", 
         RowBox[{
          RowBox[{"{", 
           RowBox[{
            RowBox[{"If", "[", 
             RowBox[{
              RowBox[{
               RowBox[{"isonCH", "[", 
                RowBox[{"[", 
                 RowBox[{"maxstep", ",", 
                  RowBox[{"slice", "[", 
                   RowBox[{"[", "k", "]"}], "]"}]}], "]"}], "]"}], " ", 
               "\[Equal]", " ", "1"}], ",", "Black", ",", 
              RowBox[{"RGBColor", "[", 
               RowBox[{"1", ",", "0.5", ",", "0.5"}], "]"}]}], "]"}], ",", 
            RowBox[{"If", "[", 
             RowBox[{
              RowBox[{
               RowBox[{"isonCH", "[", 
                RowBox[{"[", 
                 RowBox[{"maxstep", ",", 
                  RowBox[{"slice", "[", 
                   RowBox[{"[", "k", "]"}], "]"}]}], "]"}], "]"}], " ", 
               "\[Equal]", " ", "1"}], ",", 
              RowBox[{"Disk", "[", 
               RowBox[{
                RowBox[{"{", 
                 RowBox[{
                  RowBox[{"xpos", "[", 
                   RowBox[{"[", 
                    RowBox[{"slice", "[", 
                    RowBox[{"[", "k", "]"}], "]"}], "]"}], "]"}], ",", 
                  RowBox[{"ypos", "[", 
                   RowBox[{"[", 
                    RowBox[{"slice", "[", 
                    RowBox[{"[", "k", "]"}], "]"}], "]"}], "]"}]}], "}"}], 
                ",", 
                RowBox[{"r", "[", 
                 RowBox[{"[", 
                  RowBox[{"maxstep", ",", 
                   RowBox[{"slice", "[", 
                    RowBox[{"[", "k", "]"}], "]"}]}], "]"}], "]"}]}], " ", 
               "]"}], ",", 
              RowBox[{"Disk", "[", 
               RowBox[{
                RowBox[{"{", 
                 RowBox[{
                  RowBox[{"xpos", "[", 
                   RowBox[{"[", 
                    RowBox[{"slice", "[", 
                    RowBox[{"[", "k", "]"}], "]"}], "]"}], "]"}], ",", 
                  RowBox[{"ypos", "[", 
                   RowBox[{"[", 
                    RowBox[{"slice", "[", 
                    RowBox[{"[", "k", "]"}], "]"}], "]"}], "]"}]}], "}"}], 
                ",", 
                RowBox[{"r", "[", 
                 RowBox[{"[", 
                  RowBox[{"maxstep", ",", 
                   RowBox[{"slice", "[", 
                    RowBox[{"[", "k", "]"}], "]"}]}], "]"}], "]"}]}], "]"}]}],
              "]"}]}], "}"}], ",", 
          RowBox[{"{", 
           RowBox[{"k", ",", "1", ",", 
            RowBox[{"Length", "[", "slice", "]"}]}], "}"}]}], "]"}]}], "}"}], 
      "]"}], ",", "\[IndentingNewLine]", 
     RowBox[{"PlotRange", "\[Rule]", "All"}]}], "]"}], "]"}], ";"}]], "Input",\

 CellChangeTimes->{{3.461322822850945*^9, 3.461322854060894*^9}, {
   3.461322906244837*^9, 3.46132302380949*^9}, {3.461323058884879*^9, 
   3.461323060080963*^9}, {3.4613234406750727`*^9, 3.461323511935972*^9}, {
   3.4625894561980877`*^9, 3.462589456850895*^9}, {3.4626005802630043`*^9, 
   3.462600598765876*^9}, 3.462600669723164*^9, {3.462600780081974*^9, 
   3.462600782424165*^9}, {3.462600882407627*^9, 3.462600883780652*^9}, {
   3.462600944865781*^9, 3.462600971354822*^9}, {3.462601044415491*^9, 
   3.462601045072338*^9}, {3.46260232865261*^9, 3.4626024056129503`*^9}, {
   3.462614863780184*^9, 3.4626148830180607`*^9}, {3.4626149445615873`*^9, 
   3.462615099779067*^9}, {3.462615193784255*^9, 3.4626152135814342`*^9}, {
   3.462688792802987*^9, 3.462688793227501*^9}, {3.462689208250609*^9, 
   3.462689256644649*^9}, 3.463102996033534*^9, {3.4669527272399054`*^9, 
   3.46695272753852*^9}, {3.466952758579844*^9, 3.466952822909671*^9}, {
   3.4669528551857653`*^9, 3.466952855759754*^9}, {3.466952935720111*^9, 
   3.466952949062203*^9}, {3.4736667491718597`*^9, 3.4736667796391163`*^9}, {
   3.473683968066265*^9, 
   3.473683980508211*^9}},ExpressionUUID->"c9a6c72c-a3a5-411a-bf89-\
2f4678a0687f"],

Cell[BoxData[
 GraphicsBox[{{
    {Opacity[0.5]}}, {
    {Opacity[0.2]}}},
  PlotRange->All]], "Print",
 CellChangeTimes->{3.708669148847968*^9, 3.708669236965746*^9, 
  3.7086702259468718`*^9, 3.7086749176034327`*^9, 3.708674963442869*^9, 
  3.721623509998904*^9, 
  3.7216235737134523`*^9},ExpressionUUID->"14fe259a-dff6-464c-93c4-\
ea94dffcf939"]
}, Open  ]]
}, Open  ]]
}, Open  ]],

Cell[CellGroupData[{

Cell["Alpha shape", "Subsection",
 CellChangeTimes->{{3.462964502515236*^9, 3.462964504031719*^9}, 
   3.46764088591327*^9, 3.467658778216112*^9, {3.473666663741173*^9, 
   3.473666665587983*^9}},ExpressionUUID->"aedd4652-067d-4a74-9c2d-\
4bc5fd4ea21a"],

Cell[CellGroupData[{

Cell[BoxData[
 RowBox[{
  RowBox[{"Print", "[", 
   RowBox[{"Show", "[", 
    RowBox[{
     RowBox[{"Graphics", "[", 
      RowBox[{"{", 
       RowBox[{
        RowBox[{"Opacity", "[", "0.5", "]"}], ",", 
        RowBox[{"Table", "[", 
         RowBox[{
          RowBox[{"{", 
           RowBox[{
            RowBox[{"If", "[", 
             RowBox[{
              RowBox[{
               RowBox[{"isonAS", "[", 
                RowBox[{"[", 
                 RowBox[{"maxstep", ",", 
                  RowBox[{"slice", "[", 
                   RowBox[{"[", "k", "]"}], "]"}]}], "]"}], "]"}], " ", 
               "\[Equal]", " ", "1"}], ",", "Black", ",", 
              RowBox[{"RGBColor", "[", 
               RowBox[{"1", ",", "0.5", ",", "0.5"}], "]"}]}], "]"}], ",", 
            RowBox[{"If", "[", 
             RowBox[{
              RowBox[{
               RowBox[{"isonAS", "[", 
                RowBox[{"[", 
                 RowBox[{"maxstep", ",", 
                  RowBox[{"slice", "[", 
                   RowBox[{"[", "k", "]"}], "]"}]}], "]"}], "]"}], " ", 
               "\[Equal]", " ", "1"}], ",", 
              RowBox[{"Disk", "[", 
               RowBox[{
                RowBox[{"{", 
                 RowBox[{
                  RowBox[{"xpos", "[", 
                   RowBox[{"[", 
                    RowBox[{"slice", "[", 
                    RowBox[{"[", "k", "]"}], "]"}], "]"}], "]"}], ",", 
                  RowBox[{"ypos", "[", 
                   RowBox[{"[", 
                    RowBox[{"slice", "[", 
                    RowBox[{"[", "k", "]"}], "]"}], "]"}], "]"}]}], "}"}], 
                ",", 
                RowBox[{"Sqrt", "[", 
                 RowBox[{
                  RowBox[{
                   RowBox[{"r", "[", 
                    RowBox[{"[", 
                    RowBox[{"maxstep", ",", 
                    RowBox[{"slice", "[", 
                    RowBox[{"[", "k", "]"}], "]"}]}], "]"}], "]"}], "^", 
                   "2"}], "-", 
                  RowBox[{
                   RowBox[{"(", 
                    RowBox[{
                    RowBox[{"zpos", "[", 
                    RowBox[{"[", 
                    RowBox[{"slice", "[", 
                    RowBox[{"[", "k", "]"}], "]"}], "]"}], "]"}], "-", 
                    "zheight"}], ")"}], "^", "2"}]}], "]"}]}], " ", "]"}], 
              ",", 
              RowBox[{"Disk", "[", 
               RowBox[{
                RowBox[{"{", 
                 RowBox[{
                  RowBox[{"xpos", "[", 
                   RowBox[{"[", 
                    RowBox[{"slice", "[", 
                    RowBox[{"[", "k", "]"}], "]"}], "]"}], "]"}], ",", 
                  RowBox[{"ypos", "[", 
                   RowBox[{"[", 
                    RowBox[{"slice", "[", 
                    RowBox[{"[", "k", "]"}], "]"}], "]"}], "]"}]}], "}"}], 
                ",", 
                RowBox[{"Sqrt", "[", 
                 RowBox[{
                  RowBox[{
                   RowBox[{"r", "[", 
                    RowBox[{"[", 
                    RowBox[{"maxstep", ",", 
                    RowBox[{"slice", "[", 
                    RowBox[{"[", "k", "]"}], "]"}]}], "]"}], "]"}], "^", 
                   "2"}], "-", 
                  RowBox[{
                   RowBox[{"(", 
                    RowBox[{
                    RowBox[{"zpos", "[", 
                    RowBox[{"[", 
                    RowBox[{"slice", "[", 
                    RowBox[{"[", "k", "]"}], "]"}], "]"}], "]"}], "-", 
                    "zheight"}], ")"}], "^", "2"}]}], "]"}]}], "]"}]}], 
             "]"}]}], "}"}], ",", 
          RowBox[{"{", 
           RowBox[{"k", ",", "1", ",", 
            RowBox[{"Length", "[", "slice", "]"}]}], "}"}]}], "]"}]}], "}"}], 
      "]"}], ",", "\[IndentingNewLine]", 
     RowBox[{"PlotRange", "\[Rule]", "All"}]}], "]"}], "]"}], ";"}]], "Input",\

 CellChangeTimes->{{3.466952984938575*^9, 3.466952987270134*^9}, {
  3.473598638439232*^9, 3.473598640157325*^9}, {3.473666671438293*^9, 
  3.473666688353079*^9}},ExpressionUUID->"0885a4c7-3091-4b76-9128-\
4901ed6648c4"],

Cell[BoxData[
 GraphicsBox[{
   {Opacity[0.5]}},
  PlotRange->All]], "Print",
 CellChangeTimes->{3.708669148909577*^9, 3.708669237031006*^9, 
  3.708670226031046*^9, 3.708674917680962*^9, 3.708674963537928*^9, 
  3.721623510069874*^9, 
  3.721623573782855*^9},ExpressionUUID->"7657ec18-0db2-4d9d-8f5d-\
4ce70c176e34"]
}, Open  ]],

Cell[CellGroupData[{

Cell["con effetto di sfuocatura", "Subsubsection",
 CellChangeTimes->{{3.466960202714406*^9, 3.466960206790756*^9}, {
  3.4721819778533583`*^9, 
  3.472181979397469*^9}},ExpressionUUID->"36224f70-cecd-43c1-bf8a-\
77a05a95a80c"],

Cell[CellGroupData[{

Cell[BoxData[
 RowBox[{
  RowBox[{"Print", "[", 
   RowBox[{"Show", "[", 
    RowBox[{
     RowBox[{"Graphics", "[", 
      RowBox[{"{", 
       RowBox[{
        RowBox[{"Opacity", "[", "0.5", "]"}], ",", 
        RowBox[{"Table", "[", 
         RowBox[{
          RowBox[{"{", 
           RowBox[{
            RowBox[{"If", "[", 
             RowBox[{
              RowBox[{
               RowBox[{"isonAS", "[", 
                RowBox[{"[", 
                 RowBox[{"maxstep", ",", 
                  RowBox[{"slice", "[", 
                   RowBox[{"[", "k", "]"}], "]"}]}], "]"}], "]"}], " ", 
               "\[Equal]", " ", "1"}], ",", "Black", ",", 
              RowBox[{"RGBColor", "[", 
               RowBox[{"1", ",", "0.5", ",", "0.5"}], "]"}]}], "]"}], ",", 
            RowBox[{"If", "[", 
             RowBox[{
              RowBox[{
               RowBox[{"isonAS", "[", 
                RowBox[{"[", 
                 RowBox[{"maxstep", ",", 
                  RowBox[{"slice", "[", 
                   RowBox[{"[", "k", "]"}], "]"}]}], "]"}], "]"}], " ", 
               "\[Equal]", " ", "1"}], ",", 
              RowBox[{"Disk", "[", 
               RowBox[{
                RowBox[{"{", 
                 RowBox[{
                  RowBox[{"xpos", "[", 
                   RowBox[{"[", 
                    RowBox[{"slice", "[", 
                    RowBox[{"[", "k", "]"}], "]"}], "]"}], "]"}], ",", 
                  RowBox[{"ypos", "[", 
                   RowBox[{"[", 
                    RowBox[{"slice", "[", 
                    RowBox[{"[", "k", "]"}], "]"}], "]"}], "]"}]}], "}"}], 
                ",", 
                RowBox[{"Sqrt", "[", 
                 RowBox[{
                  RowBox[{
                   RowBox[{"r", "[", 
                    RowBox[{"[", 
                    RowBox[{"maxstep", ",", 
                    RowBox[{"slice", "[", 
                    RowBox[{"[", "k", "]"}], "]"}]}], "]"}], "]"}], "^", 
                   "2"}], "-", 
                  RowBox[{
                   RowBox[{"(", 
                    RowBox[{
                    RowBox[{"zpos", "[", 
                    RowBox[{"[", 
                    RowBox[{"slice", "[", 
                    RowBox[{"[", "k", "]"}], "]"}], "]"}], "]"}], "-", 
                    "zheight"}], ")"}], "^", "2"}]}], "]"}]}], " ", "]"}], 
              ",", 
              RowBox[{"Disk", "[", 
               RowBox[{
                RowBox[{"{", 
                 RowBox[{
                  RowBox[{"xpos", "[", 
                   RowBox[{"[", 
                    RowBox[{"slice", "[", 
                    RowBox[{"[", "k", "]"}], "]"}], "]"}], "]"}], ",", 
                  RowBox[{"ypos", "[", 
                   RowBox[{"[", 
                    RowBox[{"slice", "[", 
                    RowBox[{"[", "k", "]"}], "]"}], "]"}], "]"}]}], "}"}], 
                ",", 
                RowBox[{"Sqrt", "[", 
                 RowBox[{
                  RowBox[{
                   RowBox[{"r", "[", 
                    RowBox[{"[", 
                    RowBox[{"maxstep", ",", 
                    RowBox[{"slice", "[", 
                    RowBox[{"[", "k", "]"}], "]"}]}], "]"}], "]"}], "^", 
                   "2"}], "-", 
                  RowBox[{
                   RowBox[{"(", 
                    RowBox[{
                    RowBox[{"zpos", "[", 
                    RowBox[{"[", 
                    RowBox[{"slice", "[", 
                    RowBox[{"[", "k", "]"}], "]"}], "]"}], "]"}], "-", 
                    "zheight"}], ")"}], "^", "2"}]}], "]"}]}], "]"}]}], 
             "]"}]}], "}"}], ",", 
          RowBox[{"{", 
           RowBox[{"k", ",", "1", ",", 
            RowBox[{"Length", "[", "slice", "]"}]}], "}"}]}], "]"}]}], "}"}], 
      "]"}], ",", 
     RowBox[{"Graphics", "[", 
      RowBox[{"{", 
       RowBox[{
        RowBox[{"Opacity", "[", "0.2", "]"}], ",", 
        RowBox[{"Table", "[", 
         RowBox[{
          RowBox[{"{", 
           RowBox[{
            RowBox[{"If", "[", 
             RowBox[{
              RowBox[{
               RowBox[{"isonAS", "[", 
                RowBox[{"[", 
                 RowBox[{"maxstep", ",", 
                  RowBox[{"slice", "[", 
                   RowBox[{"[", "k", "]"}], "]"}]}], "]"}], "]"}], " ", 
               "\[Equal]", " ", "1"}], ",", "Black", ",", 
              RowBox[{"RGBColor", "[", 
               RowBox[{"1", ",", "0.5", ",", "0.5"}], "]"}]}], "]"}], ",", 
            RowBox[{"If", "[", 
             RowBox[{
              RowBox[{
               RowBox[{"isonAS", "[", 
                RowBox[{"[", 
                 RowBox[{"maxstep", ",", 
                  RowBox[{"slice", "[", 
                   RowBox[{"[", "k", "]"}], "]"}]}], "]"}], "]"}], " ", 
               "\[Equal]", " ", "1"}], ",", 
              RowBox[{"Disk", "[", 
               RowBox[{
                RowBox[{"{", 
                 RowBox[{
                  RowBox[{"xpos", "[", 
                   RowBox[{"[", 
                    RowBox[{"slice", "[", 
                    RowBox[{"[", "k", "]"}], "]"}], "]"}], "]"}], ",", 
                  RowBox[{"ypos", "[", 
                   RowBox[{"[", 
                    RowBox[{"slice", "[", 
                    RowBox[{"[", "k", "]"}], "]"}], "]"}], "]"}]}], "}"}], 
                ",", 
                RowBox[{"r", "[", 
                 RowBox[{"[", 
                  RowBox[{"maxstep", ",", 
                   RowBox[{"slice", "[", 
                    RowBox[{"[", "k", "]"}], "]"}]}], "]"}], "]"}]}], " ", 
               "]"}], ",", 
              RowBox[{"Disk", "[", 
               RowBox[{
                RowBox[{"{", 
                 RowBox[{
                  RowBox[{"xpos", "[", 
                   RowBox[{"[", 
                    RowBox[{"slice", "[", 
                    RowBox[{"[", "k", "]"}], "]"}], "]"}], "]"}], ",", 
                  RowBox[{"ypos", "[", 
                   RowBox[{"[", 
                    RowBox[{"slice", "[", 
                    RowBox[{"[", "k", "]"}], "]"}], "]"}], "]"}]}], "}"}], 
                ",", 
                RowBox[{"r", "[", 
                 RowBox[{"[", 
                  RowBox[{"maxstep", ",", 
                   RowBox[{"slice", "[", 
                    RowBox[{"[", "k", "]"}], "]"}]}], "]"}], "]"}]}], "]"}]}],
              "]"}]}], "}"}], ",", 
          RowBox[{"{", 
           RowBox[{"k", ",", "1", ",", 
            RowBox[{"Length", "[", "slice", "]"}]}], "}"}]}], "]"}]}], "}"}], 
      "]"}], ",", "\[IndentingNewLine]", 
     RowBox[{"PlotRange", "\[Rule]", "All"}]}], "]"}], "]"}], ";"}]], "Input",\

 CellChangeTimes->{{3.461322822850945*^9, 3.461322854060894*^9}, {
   3.461322906244837*^9, 3.46132302380949*^9}, {3.461323058884879*^9, 
   3.461323060080963*^9}, {3.4613234406750727`*^9, 3.461323511935972*^9}, {
   3.4625894561980877`*^9, 3.462589456850895*^9}, {3.4626005802630043`*^9, 
   3.462600598765876*^9}, 3.462600669723164*^9, {3.462600780081974*^9, 
   3.462600782424165*^9}, {3.462600882407627*^9, 3.462600883780652*^9}, {
   3.462600944865781*^9, 3.462600971354822*^9}, {3.462601044415491*^9, 
   3.462601045072338*^9}, {3.46260232865261*^9, 3.4626024056129503`*^9}, {
   3.462614863780184*^9, 3.4626148830180607`*^9}, {3.4626149445615873`*^9, 
   3.462615099779067*^9}, {3.462615193784255*^9, 3.4626152135814342`*^9}, {
   3.462688792802987*^9, 3.462688793227501*^9}, {3.462689208250609*^9, 
   3.462689256644649*^9}, 3.463102996033534*^9, {3.4669527272399054`*^9, 
   3.46695272753852*^9}, {3.466952758579844*^9, 3.466952822909671*^9}, {
   3.4669528551857653`*^9, 3.466952855759754*^9}, {3.466952935720111*^9, 
   3.466952949062203*^9}, {3.4736667491718597`*^9, 
   3.4736667796391163`*^9}},ExpressionUUID->"3cfbdef4-f61f-44c4-a657-\
cb05b70394d2"],

Cell[BoxData[
 GraphicsBox[{{
    {Opacity[0.5]}}, {
    {Opacity[0.2]}}},
  PlotRange->All]], "Print",
 CellChangeTimes->{3.708669148980544*^9, 3.7086692370966663`*^9, 
  3.7086702261016073`*^9, 3.708674917777317*^9, 3.70867496371922*^9, 
  3.721623510149947*^9, 
  3.721623573853904*^9},ExpressionUUID->"ed1a356c-0e77-4297-90f8-\
0923db9f0b59"]
}, Open  ]]
}, Open  ]]
}, Open  ]],

Cell[CellGroupData[{

Cell["Cellule morte", "Subsection",
 CellChangeTimes->{{3.462964502515236*^9, 3.462964504031719*^9}, 
   3.46764088591327*^9, 
   3.467658778216112*^9},ExpressionUUID->"917af69f-943c-46e4-bebf-\
67e2ba3ba12c"],

Cell[CellGroupData[{

Cell[BoxData[
 RowBox[{
  RowBox[{"Print", "[", 
   RowBox[{"Show", "[", 
    RowBox[{
     RowBox[{"Graphics", "[", 
      RowBox[{"{", 
       RowBox[{
        RowBox[{"Opacity", "[", "0.8", "]"}], ",", 
        RowBox[{"Table", "[", 
         RowBox[{
          RowBox[{"{", 
           RowBox[{
            RowBox[{"If", "[", 
             RowBox[{
              RowBox[{
               RowBox[{"phase", "[", 
                RowBox[{"[", 
                 RowBox[{"maxstep", ",", 
                  RowBox[{"slice", "[", 
                   RowBox[{"[", "k", "]"}], "]"}]}], "]"}], "]"}], " ", 
               "\[Equal]", " ", "6"}], ",", 
              RowBox[{"RGBColor", "[", 
               RowBox[{"0.1", ",", "0.", ",", "0.6"}], "]"}], ",", 
              RowBox[{"RGBColor", "[", 
               RowBox[{"0.6", ",", "0.5", ",", "1.0"}], "]"}]}], "]"}], ",", 
            RowBox[{"If", "[", 
             RowBox[{
              RowBox[{
               RowBox[{"phase", "[", 
                RowBox[{"[", 
                 RowBox[{"maxstep", ",", 
                  RowBox[{"slice", "[", 
                   RowBox[{"[", "k", "]"}], "]"}]}], "]"}], "]"}], " ", 
               "\[Equal]", " ", "6"}], ",", 
              RowBox[{"Disk", "[", 
               RowBox[{
                RowBox[{"{", 
                 RowBox[{
                  RowBox[{"xpos", "[", 
                   RowBox[{"[", 
                    RowBox[{"slice", "[", 
                    RowBox[{"[", "k", "]"}], "]"}], "]"}], "]"}], ",", 
                  RowBox[{"ypos", "[", 
                   RowBox[{"[", 
                    RowBox[{"slice", "[", 
                    RowBox[{"[", "k", "]"}], "]"}], "]"}], "]"}]}], "}"}], 
                ",", 
                RowBox[{"Sqrt", "[", 
                 RowBox[{
                  RowBox[{
                   RowBox[{"r", "[", 
                    RowBox[{"[", 
                    RowBox[{"maxstep", ",", 
                    RowBox[{"slice", "[", 
                    RowBox[{"[", "k", "]"}], "]"}]}], "]"}], "]"}], "^", 
                   "2"}], "-", 
                  RowBox[{
                   RowBox[{"(", 
                    RowBox[{
                    RowBox[{"zpos", "[", 
                    RowBox[{"[", 
                    RowBox[{"slice", "[", 
                    RowBox[{"[", "k", "]"}], "]"}], "]"}], "]"}], "-", 
                    "zheight"}], ")"}], "^", "2"}]}], "]"}]}], " ", "]"}], 
              ",", 
              RowBox[{"Disk", "[", 
               RowBox[{
                RowBox[{"{", 
                 RowBox[{
                  RowBox[{"xpos", "[", 
                   RowBox[{"[", 
                    RowBox[{"slice", "[", 
                    RowBox[{"[", "k", "]"}], "]"}], "]"}], "]"}], ",", 
                  RowBox[{"ypos", "[", 
                   RowBox[{"[", 
                    RowBox[{"slice", "[", 
                    RowBox[{"[", "k", "]"}], "]"}], "]"}], "]"}]}], "}"}], 
                ",", 
                RowBox[{"Sqrt", "[", 
                 RowBox[{
                  RowBox[{
                   RowBox[{"r", "[", 
                    RowBox[{"[", 
                    RowBox[{"maxstep", ",", 
                    RowBox[{"slice", "[", 
                    RowBox[{"[", "k", "]"}], "]"}]}], "]"}], "]"}], "^", 
                   "2"}], "-", 
                  RowBox[{
                   RowBox[{"(", 
                    RowBox[{
                    RowBox[{"zpos", "[", 
                    RowBox[{"[", 
                    RowBox[{"slice", "[", 
                    RowBox[{"[", "k", "]"}], "]"}], "]"}], "]"}], "-", 
                    "zheight"}], ")"}], "^", "2"}]}], "]"}]}], "]"}]}], 
             "]"}]}], "}"}], ",", 
          RowBox[{"{", 
           RowBox[{"k", ",", "1", ",", 
            RowBox[{"Length", "[", "slice", "]"}]}], "}"}]}], "]"}]}], "}"}], 
      "]"}], ",", "\[IndentingNewLine]", 
     RowBox[{"PlotRange", "\[Rule]", 
      RowBox[{"{", 
       RowBox[{
        RowBox[{"{", 
         RowBox[{
          RowBox[{"-", "200"}], ",", "200"}], "}"}], ",", 
        RowBox[{"{", 
         RowBox[{
          RowBox[{"-", "200"}], ",", "200"}], "}"}]}], "}"}]}], ",", 
     RowBox[{"Frame", "\[Rule]", "True"}], ",", 
     RowBox[{"FrameStyle", "\[Rule]", 
      RowBox[{"Directive", "[", 
       RowBox[{"14", ",", "Bold", ",", " ", 
        RowBox[{"FontFamily", "\[Rule]", "\"\<Arial\>\""}], ",", 
        RowBox[{"AbsoluteThickness", "[", "2", "]"}]}], "]"}]}], ",", 
     RowBox[{"ImageMargins", "\[Rule]", "5"}], ",", 
     RowBox[{"ImageSize", "\[Rule]", 
      RowBox[{"8", "*", "72"}]}]}], "]"}], "]"}], ";"}]], "Input",
 CellChangeTimes->{{3.466952984938575*^9, 3.466952987270134*^9}, {
  3.473598638439232*^9, 3.473598640157325*^9}, {3.484847192594933*^9, 
  3.484847343814636*^9}, {3.484847392400859*^9, 3.484847556668703*^9}, {
  3.4848475986353483`*^9, 3.484847600402544*^9}, {3.484847631615437*^9, 
  3.484847659244493*^9}, {3.484886736052697*^9, 3.4848867861040697`*^9}, {
  3.508313622136985*^9, 3.50831363033064*^9}, {3.508313662879093*^9, 
  3.50831366888297*^9}, {3.515306171673355*^9, 
  3.515306175073447*^9}},ExpressionUUID->"fd9619f9-3220-4a76-b457-\
15f3b6b1891e"],

Cell[BoxData[
 GraphicsBox[{
   {Opacity[0.8]}},
  Frame->True,
  FrameStyle->Directive[14, Bold, FontFamily -> "Arial", 
    AbsoluteThickness[2]],
  ImageMargins->5,
  ImageSize->576,
  PlotRange->{{-200, 200}, {-200, 200}}]], "Print",
 CellChangeTimes->{3.708669149042592*^9, 3.708669237109055*^9, 
  3.708670226120245*^9, 3.708674917954013*^9, 3.708674963812005*^9, 
  3.7216235102230387`*^9, 
  3.7216235739192247`*^9},ExpressionUUID->"97276fee-3c56-4a86-b674-\
e818111e780f"]
}, Open  ]],

Cell[CellGroupData[{

Cell["con effetto di sfuocatura", "Subsubsection",
 CellChangeTimes->{{3.466960202714406*^9, 3.466960206790756*^9}, {
  3.4721819778533583`*^9, 3.472181979397469*^9}, {3.484887733931526*^9, 
  3.484887734994927*^9}},ExpressionUUID->"ca22722d-89c8-4b11-8723-\
7fc6e8444433"],

Cell[CellGroupData[{

Cell[BoxData[
 RowBox[{
  RowBox[{"Print", "[", 
   RowBox[{"Show", "[", 
    RowBox[{
     RowBox[{"Graphics", "[", 
      RowBox[{"{", 
       RowBox[{
        RowBox[{"Opacity", "[", "0.7", "]"}], ",", 
        RowBox[{"Table", "[", 
         RowBox[{
          RowBox[{"{", 
           RowBox[{
            RowBox[{"If", "[", 
             RowBox[{
              RowBox[{
               RowBox[{"phase", "[", 
                RowBox[{"[", 
                 RowBox[{"maxstep", ",", 
                  RowBox[{"slice", "[", 
                   RowBox[{"[", "k", "]"}], "]"}]}], "]"}], "]"}], " ", 
               "\[Equal]", " ", "6"}], ",", 
              RowBox[{"RGBColor", "[", 
               RowBox[{"0.05", ",", "0.", ",", "0.5"}], "]"}], ",", 
              RowBox[{"RGBColor", "[", 
               RowBox[{"0.6", ",", "0.5", ",", "1.0"}], "]"}]}], "]"}], ",", 
            RowBox[{"If", "[", 
             RowBox[{
              RowBox[{
               RowBox[{"phase", "[", 
                RowBox[{"[", 
                 RowBox[{"maxstep", ",", 
                  RowBox[{"slice", "[", 
                   RowBox[{"[", "k", "]"}], "]"}]}], "]"}], "]"}], " ", 
               "\[Equal]", " ", "6"}], ",", 
              RowBox[{"Disk", "[", 
               RowBox[{
                RowBox[{"{", 
                 RowBox[{
                  RowBox[{"xpos", "[", 
                   RowBox[{"[", 
                    RowBox[{"slice", "[", 
                    RowBox[{"[", "k", "]"}], "]"}], "]"}], "]"}], ",", 
                  RowBox[{"ypos", "[", 
                   RowBox[{"[", 
                    RowBox[{"slice", "[", 
                    RowBox[{"[", "k", "]"}], "]"}], "]"}], "]"}]}], "}"}], 
                ",", 
                RowBox[{"Sqrt", "[", 
                 RowBox[{
                  RowBox[{
                   RowBox[{"r", "[", 
                    RowBox[{"[", 
                    RowBox[{"maxstep", ",", 
                    RowBox[{"slice", "[", 
                    RowBox[{"[", "k", "]"}], "]"}]}], "]"}], "]"}], "^", 
                   "2"}], "-", 
                  RowBox[{
                   RowBox[{"(", 
                    RowBox[{
                    RowBox[{"zpos", "[", 
                    RowBox[{"[", 
                    RowBox[{"slice", "[", 
                    RowBox[{"[", "k", "]"}], "]"}], "]"}], "]"}], "-", 
                    "zheight"}], ")"}], "^", "2"}]}], "]"}]}], " ", "]"}], 
              ",", 
              RowBox[{"Disk", "[", 
               RowBox[{
                RowBox[{"{", 
                 RowBox[{
                  RowBox[{"xpos", "[", 
                   RowBox[{"[", 
                    RowBox[{"slice", "[", 
                    RowBox[{"[", "k", "]"}], "]"}], "]"}], "]"}], ",", 
                  RowBox[{"ypos", "[", 
                   RowBox[{"[", 
                    RowBox[{"slice", "[", 
                    RowBox[{"[", "k", "]"}], "]"}], "]"}], "]"}]}], "}"}], 
                ",", 
                RowBox[{"Sqrt", "[", 
                 RowBox[{
                  RowBox[{
                   RowBox[{"r", "[", 
                    RowBox[{"[", 
                    RowBox[{"maxstep", ",", 
                    RowBox[{"slice", "[", 
                    RowBox[{"[", "k", "]"}], "]"}]}], "]"}], "]"}], "^", 
                   "2"}], "-", 
                  RowBox[{
                   RowBox[{"(", 
                    RowBox[{
                    RowBox[{"zpos", "[", 
                    RowBox[{"[", 
                    RowBox[{"slice", "[", 
                    RowBox[{"[", "k", "]"}], "]"}], "]"}], "]"}], "-", 
                    "zheight"}], ")"}], "^", "2"}]}], "]"}]}], "]"}]}], 
             "]"}]}], "}"}], ",", 
          RowBox[{"{", 
           RowBox[{"k", ",", "1", ",", 
            RowBox[{"Length", "[", "slice", "]"}]}], "}"}]}], "]"}]}], "}"}], 
      "]"}], ",", 
     RowBox[{"Graphics", "[", 
      RowBox[{"{", 
       RowBox[{
        RowBox[{"Opacity", "[", "0.2", "]"}], ",", 
        RowBox[{"Table", "[", 
         RowBox[{
          RowBox[{"{", 
           RowBox[{
            RowBox[{"If", "[", 
             RowBox[{
              RowBox[{
               RowBox[{"phase", "[", 
                RowBox[{"[", 
                 RowBox[{"maxstep", ",", 
                  RowBox[{"slice", "[", 
                   RowBox[{"[", "k", "]"}], "]"}]}], "]"}], "]"}], " ", 
               "\[Equal]", " ", "6"}], ",", 
              RowBox[{"RGBColor", "[", 
               RowBox[{"0.1", ",", "0.", ",", "0.6"}], "]"}], ",", 
              RowBox[{"RGBColor", "[", 
               RowBox[{"0.6", ",", "0.5", ",", "1.0"}], "]"}]}], "]"}], ",", 
            RowBox[{"If", "[", 
             RowBox[{
              RowBox[{
               RowBox[{"phase", "[", 
                RowBox[{"[", 
                 RowBox[{"maxstep", ",", 
                  RowBox[{"slice", "[", 
                   RowBox[{"[", "k", "]"}], "]"}]}], "]"}], "]"}], " ", 
               "\[Equal]", " ", "6"}], ",", 
              RowBox[{"Disk", "[", 
               RowBox[{
                RowBox[{"{", 
                 RowBox[{
                  RowBox[{"xpos", "[", 
                   RowBox[{"[", 
                    RowBox[{"slice", "[", 
                    RowBox[{"[", "k", "]"}], "]"}], "]"}], "]"}], ",", 
                  RowBox[{"ypos", "[", 
                   RowBox[{"[", 
                    RowBox[{"slice", "[", 
                    RowBox[{"[", "k", "]"}], "]"}], "]"}], "]"}]}], "}"}], 
                ",", 
                RowBox[{"r", "[", 
                 RowBox[{"[", 
                  RowBox[{"maxstep", ",", 
                   RowBox[{"slice", "[", 
                    RowBox[{"[", "k", "]"}], "]"}]}], "]"}], "]"}]}], " ", 
               "]"}], ",", 
              RowBox[{"Disk", "[", 
               RowBox[{
                RowBox[{"{", 
                 RowBox[{
                  RowBox[{"xpos", "[", 
                   RowBox[{"[", 
                    RowBox[{"slice", "[", 
                    RowBox[{"[", "k", "]"}], "]"}], "]"}], "]"}], ",", 
                  RowBox[{"ypos", "[", 
                   RowBox[{"[", 
                    RowBox[{"slice", "[", 
                    RowBox[{"[", "k", "]"}], "]"}], "]"}], "]"}]}], "}"}], 
                ",", 
                RowBox[{"r", "[", 
                 RowBox[{"[", 
                  RowBox[{"maxstep", ",", 
                   RowBox[{"slice", "[", 
                    RowBox[{"[", "k", "]"}], "]"}]}], "]"}], "]"}]}], "]"}]}],
              "]"}]}], "}"}], ",", 
          RowBox[{"{", 
           RowBox[{"k", ",", "1", ",", 
            RowBox[{"Length", "[", "slice", "]"}]}], "}"}]}], "]"}]}], "}"}], 
      "]"}], ",", "\[IndentingNewLine]", 
     RowBox[{"PlotRange", "\[Rule]", 
      RowBox[{"{", 
       RowBox[{
        RowBox[{"{", 
         RowBox[{
          RowBox[{"-", "200"}], ",", "200"}], "}"}], ",", 
        RowBox[{"{", 
         RowBox[{
          RowBox[{"-", "200"}], ",", "200"}], "}"}]}], "}"}]}], ",", 
     RowBox[{"Frame", "\[Rule]", "True"}], ",", 
     RowBox[{"FrameStyle", "\[Rule]", 
      RowBox[{"Directive", "[", 
       RowBox[{"14", ",", "Bold", ",", " ", 
        RowBox[{"FontFamily", "\[Rule]", "\"\<Arial\>\""}], ",", 
        RowBox[{"AbsoluteThickness", "[", "2", "]"}]}], "]"}]}], ",", 
     RowBox[{"ImageMargins", "\[Rule]", "5"}], ",", 
     RowBox[{"ImageSize", "\[Rule]", 
      RowBox[{"8", "*", "72"}]}]}], "]"}], "]"}], ";"}]], "Input",
 CellChangeTimes->{{3.461322822850945*^9, 3.461322854060894*^9}, {
   3.461322906244837*^9, 3.46132302380949*^9}, {3.461323058884879*^9, 
   3.461323060080963*^9}, {3.4613234406750727`*^9, 3.461323511935972*^9}, {
   3.4625894561980877`*^9, 3.462589456850895*^9}, {3.4626005802630043`*^9, 
   3.462600598765876*^9}, 3.462600669723164*^9, {3.462600780081974*^9, 
   3.462600782424165*^9}, {3.462600882407627*^9, 3.462600883780652*^9}, {
   3.462600944865781*^9, 3.462600971354822*^9}, {3.462601044415491*^9, 
   3.462601045072338*^9}, {3.46260232865261*^9, 3.4626024056129503`*^9}, {
   3.462614863780184*^9, 3.4626148830180607`*^9}, {3.4626149445615873`*^9, 
   3.462615099779067*^9}, {3.462615193784255*^9, 3.4626152135814342`*^9}, {
   3.462688792802987*^9, 3.462688793227501*^9}, {3.462689208250609*^9, 
   3.462689256644649*^9}, 3.463102996033534*^9, {3.4669527272399054`*^9, 
   3.46695272753852*^9}, {3.466952758579844*^9, 3.466952822909671*^9}, {
   3.4669528551857653`*^9, 3.466952855759754*^9}, {3.466952935720111*^9, 
   3.466952949062203*^9}, {3.4848479994087973`*^9, 3.48484800420787*^9}, 
   3.484848353987461*^9, {3.484849204124503*^9, 3.484849208779901*^9}, {
   3.484849247409189*^9, 3.484849260757893*^9}, {3.48484931556073*^9, 
   3.484849317046916*^9}, {3.484886800981501*^9, 3.4848868030327272`*^9}, {
   3.5083136914869747`*^9, 3.5083137285845127`*^9}, {3.51530618408575*^9, 
   3.51530618828685*^9}},ExpressionUUID->"f1a16c03-e216-4703-9d6c-\
8633fb5f6c08"],

Cell[BoxData[
 GraphicsBox[{{
    {Opacity[0.7]}}, {
    {Opacity[0.2]}}},
  Frame->True,
  FrameStyle->Directive[14, Bold, FontFamily -> "Arial", 
    AbsoluteThickness[2]],
  ImageMargins->5,
  ImageSize->576,
  PlotRange->{{-200, 200}, {-200, 200}}]], "Print",
 CellChangeTimes->{3.708669149109023*^9, 3.708669237238495*^9, 
  3.708670226192277*^9, 3.708674917992963*^9, 3.708674963932261*^9, 
  3.7216235103979797`*^9, 
  3.721623573953108*^9},ExpressionUUID->"ff02489a-8f1b-4d8e-a2f8-\
f602e697e7cb"]
}, Open  ]]
}, Open  ]]
}, Open  ]],

Cell[CellGroupData[{

Cell["Et\[AGrave] cellulari", "Subsection",
 CellChangeTimes->{{3.462964586525344*^9, 3.4629645913964977`*^9}, {
  3.468231380757049*^9, 
  3.468231383707275*^9}},ExpressionUUID->"5f5564f9-cfb4-47fc-a972-\
f7f30fb27d2b"],

Cell[CellGroupData[{

Cell[BoxData[
 RowBox[{"ndead", "=", 
  RowBox[{"Count", "[", 
   RowBox[{
    RowBox[{"phase", "[", 
     RowBox[{"[", "maxstep", "]"}], "]"}], ",", "6"}], "]"}]}]], "Input",
 CellChangeTimes->{{3.474208995919592*^9, 
  3.474209024535087*^9}},ExpressionUUID->"7c24f474-2c55-44e6-9e66-\
7e8c7f97633d"],

Cell[BoxData["0"], "Output",
 CellChangeTimes->{{3.4742090064758453`*^9, 3.474209025692544*^9}, 
   3.474292097019312*^9, 3.474641124355064*^9, 3.4749566853543873`*^9, 
   3.478352679636639*^9, 3.478353377012884*^9, 3.47836525864742*^9, 
   3.47849718506738*^9, 3.47860275908467*^9, 3.478603116890236*^9, 
   3.479695117885169*^9, 3.508313749675672*^9, 3.508314999997698*^9, 
   3.5119465663249474`*^9, 3.514625689365397*^9, 3.515306304500649*^9, 
   3.528188443779393*^9, 3.5282571059245043`*^9, 3.528264599123495*^9, 
   3.528307234798274*^9, 3.528432919300477*^9, 3.528438581150503*^9, 
   3.5284401749196377`*^9, 3.528447321688581*^9, 3.528474404249929*^9, 
   3.528529963613268*^9, 3.528533230852179*^9, 3.528630922715775*^9, 
   3.528881765484367*^9, 3.528882460879405*^9, 3.529061508319256*^9, 
   3.5329272258517113`*^9, 3.532927348935408*^9, 3.5330228626481647`*^9, 
   3.601635334441121*^9, 3.601635700587604*^9, 3.708669149172*^9, 
   3.7086692373016987`*^9, 3.708670226201029*^9, 3.708674918080494*^9, 
   3.70867496399957*^9, 3.721623510458845*^9, 
   3.721623573964723*^9},ExpressionUUID->"b7fb800e-c10c-4adb-85e6-\
d5d200ea0756"]
}, Open  ]],

Cell[CellGroupData[{

Cell[BoxData[
 RowBox[{"nlive", " ", "=", " ", 
  RowBox[{
   RowBox[{"ncells", "[", 
    RowBox[{"[", "maxstep", "]"}], "]"}], "-", "ndead"}]}]], "Input",
 CellChangeTimes->{{3.4742090273759813`*^9, 
  3.4742090636526527`*^9}},ExpressionUUID->"e9acbd95-d6d6-4c50-bf7c-\
22ea6cba2abd"],

Cell[BoxData["List"], "Output",
 CellChangeTimes->CompressedData["
1:eJxTTMoPSmVkYGDQBuL0lXyq7Y9eOq67qrhhPZAOWrBbJurxS0ezF2sMvwDp
iunfUvJevXTkqFPZA6Ln3AzvLAHSTodVvmwBicc+bXgBpB/xzlsLov9PPfDw
75uXjk1q9y5NVn7lmDCRMX8KkH7BdWZFo9YrR+lw3ctz9V85cokJarwyeOW4
X6bKucbzlWPXHrtTc4G0mdLTooVAetLGKJdtQJrjzKtFn4H0ts9L074B6SlT
7ul+B9IdeuarfwHpWNXOJ+xerxynnSphVQbSM/LuzFUB0lsEIwJDgHTQsg1n
zgFpLs+5yueB9KXk7glq3q8cy1Ts5NuCXjnemj9fD0R/z7h2cQuQnrjjPMPk
q68cV9+ZrAeipW+snL1z4WtH5p+rl4Fop80eSruAtNfLIzl7gPTfvU1FIDqG
7+KvvF2vHfuKDjDlA2kA72e7HA==
  
  "],ExpressionUUID->"6b0f3148-ef8d-4644-ac87-f06114c722fb"]
}, Open  ]],

Cell[CellGroupData[{

Cell[BoxData[{
 RowBox[{
  RowBox[{"agelive", "=", 
   RowBox[{"Table", "[", 
    RowBox[{"0", ",", 
     RowBox[{"{", "nlive", "}"}]}], "]"}]}], ";"}], "\[IndentingNewLine]", 
 RowBox[{"For", "[", 
  RowBox[{
   RowBox[{
    RowBox[{"k", "=", "1"}], ";", " ", 
    RowBox[{"l", "=", "0"}]}], ",", 
   RowBox[{"k", "<", 
    RowBox[{"ncells", "[", 
     RowBox[{"[", "maxstep", "]"}], "]"}]}], ",", "\[IndentingNewLine]", 
   RowBox[{
    RowBox[{"If", "[", 
     RowBox[{
      RowBox[{
       RowBox[{"phase", "[", 
        RowBox[{"[", 
         RowBox[{"maxstep", ",", "k"}], "]"}], "]"}], "\[NotEqual]", "6"}], 
      ",", 
      RowBox[{
       RowBox[{"l", "++"}], ";", 
       RowBox[{
        RowBox[{"agelive", "[", 
         RowBox[{"[", "l", "]"}], "]"}], "=", 
        RowBox[{"age", "[", 
         RowBox[{"[", 
          RowBox[{"maxstep", ",", "k"}], "]"}], "]"}]}]}]}], " ", "]"}], ";", 
    "\[IndentingNewLine]", 
    RowBox[{"k", "++"}]}]}], "]"}]}], "Input",
 CellChangeTimes->{{3.474209074078031*^9, 
  3.474209188142683*^9}},ExpressionUUID->"13c55814-34e6-4e0e-b928-\
d6749f51adbd"],

Cell[BoxData[
 TemplateBox[{
  "Table","iterb",
   "\"Iterator \\!\\(\\*RowBox[{\\\"{\\\", \\\"List\\\", \\\"}\\\"}]\\) does \
not have appropriate bounds.\"",2,535,806,20702720278133937587,"Local"},
  "MessageTemplate"]], "Message", "MSG",
 CellChangeTimes->{3.721623510615588*^9, 
  3.721623574064046*^9},ExpressionUUID->"d4fc9b16-0cb8-434b-ba84-\
a290f31bd725"],

Cell[BoxData[
 TemplateBox[{
  "Table","iterb",
   "\"Iterator \\!\\(\\*RowBox[{\\\"{\\\", \\\"List\\\", \\\"}\\\"}]\\) does \
not have appropriate bounds.\"",2,535,807,20702720278133937587,"Local"},
  "MessageTemplate"]], "Message", "MSG",
 CellChangeTimes->{3.721623510615588*^9, 
  3.721623574077633*^9},ExpressionUUID->"e3836b53-567e-4053-84b4-\
4a750cbedb70"]
}, Open  ]],

Cell[CellGroupData[{

Cell["istogramma delle et\[AGrave] cellulari delle cellule vive", \
"Subsubsection",
 CellChangeTimes->{{3.474209209827751*^9, 
  3.474209225579912*^9}},ExpressionUUID->"ba5ff7da-e705-4d8a-8334-\
95fac41bbebb"],

Cell[CellGroupData[{

Cell[BoxData[
 RowBox[{"Histogram", "[", 
  RowBox[{"agelive", ",", 
   RowBox[{"Frame", "\[Rule]", "True"}], ",", 
   RowBox[{"FrameStyle", "\[Rule]", "18"}], ",", 
   RowBox[{"ImageSize", "\[Rule]", 
    RowBox[{"8", "*", "72"}]}]}], "]"}]], "Input",
 CellChangeTimes->{{3.474208491565627*^9, 3.474208503955328*^9}, {
  3.474209199694615*^9, 3.4742092007251253`*^9}, {3.4742092401000347`*^9, 
  3.474209256961947*^9}},ExpressionUUID->"e2e011b4-b578-4245-9477-\
7332e4c8ffd8"],

Cell[BoxData[
 TemplateBox[{
  "Histogram","ldata",
   "\"\\!\\(\\*RowBox[{\\\"Table\\\", \\\"[\\\", RowBox[{\\\"0\\\", \
\\\",\\\", RowBox[{\\\"{\\\", \\\"List\\\", \\\"}\\\"}]}], \\\"]\\\"}]\\) is \
not a valid dataset or list of datasets.\"",2,537,808,20702720278133937587,
   "Local"},
  "MessageTemplate"]], "Message", "MSG",
 CellChangeTimes->{3.7216235124403133`*^9, 
  3.721623574170817*^9},ExpressionUUID->"3fea84d4-2161-4567-9a84-\
c69b34d21d94"],

Cell[BoxData[
 TemplateBox[{
  "Histogram","ldata",
   "\"\\!\\(\\*RowBox[{\\\"Table\\\", \\\"[\\\", RowBox[{\\\"0\\\", \
\\\",\\\", RowBox[{\\\"{\\\", \\\"List\\\", \\\"}\\\"}]}], \\\"]\\\"}]\\) is \
not a valid dataset or list of datasets.\"",2,537,809,20702720278133937587,
   "Local"},
  "MessageTemplate"]], "Message", "MSG",
 CellChangeTimes->{3.7216235124403133`*^9, 
  3.721623574204288*^9},ExpressionUUID->"ac373e5a-ad56-4c98-b23c-\
6106f92288ba"],

Cell[BoxData[
 TemplateBox[{
  "Histogram","ldata",
   "\"\\!\\(\\*RowBox[{\\\"Table\\\", \\\"[\\\", RowBox[{\\\"0\\\", \
\\\",\\\", RowBox[{\\\"{\\\", \\\"List\\\", \\\"}\\\"}]}], \\\"]\\\"}]\\) is \
not a valid dataset or list of datasets.\"",2,537,810,20702720278133937587,
   "Local"},
  "MessageTemplate"]], "Message", "MSG",
 CellChangeTimes->{3.7216235124403133`*^9, 
  3.721623574302685*^9},ExpressionUUID->"9ad626a3-b214-4158-abf7-\
6dacf7a49c13"],

Cell[BoxData[
 TemplateBox[{
  "General","stop",
   "\"Further output of \\!\\(\\*StyleBox[RowBox[{\\\"Histogram\\\", \\\"::\\\
\", \\\"ldata\\\"}], \\\"MessageName\\\"]\\) will be suppressed during this \
calculation.\"",2,537,811,20702720278133937587,"Local"},
  "MessageTemplate"]], "Message", "MSG",
 CellChangeTimes->{3.7216235124403133`*^9, 
  3.721623574363303*^9},ExpressionUUID->"89ece265-dc73-4770-b7f5-\
d574741cbf38"],

Cell[BoxData[
 RowBox[{"Histogram", "[", 
  RowBox[{
   RowBox[{"Table", "[", 
    RowBox[{"0", ",", 
     RowBox[{"{", "List", "}"}]}], "]"}], ",", 
   RowBox[{"Frame", "\[Rule]", "True"}], ",", 
   RowBox[{"FrameStyle", "\[Rule]", "18"}], ",", 
   RowBox[{"ImageSize", "\[Rule]", "576"}]}], "]"}]], "Output",
 CellChangeTimes->{3.7086691497207537`*^9, 3.7086692378452673`*^9, 
  3.708670226815743*^9, 3.708674918642436*^9, 3.7086749642999687`*^9, 
  3.721623512626522*^9, 
  3.721623574397723*^9},ExpressionUUID->"4362d4db-4c27-44de-ab89-\
128d1b622e9f"]
}, Open  ]],

Cell[CellGroupData[{

Cell[BoxData[
 RowBox[{"Min", "[", "agelive", "]"}]], "Input",
 CellChangeTimes->{{3.474209312853486*^9, 3.474209320118023*^9}, 
   3.474209350717792*^9},ExpressionUUID->"407ad4b2-c959-4070-a692-\
7d0829bfc7da"],

Cell[BoxData[
 RowBox[{"Table", "[", 
  RowBox[{"0", ",", 
   RowBox[{"{", "List", "}"}]}], "]"}]], "Output",
 CellChangeTimes->CompressedData["
1:eJxTTMoPSmVkYGDQAeJ5bEKu7Y9eOjZk/PIA0QYLXAQ2AOl5v0qUox4DxZ3e
GX0B0tlaSql5r1468k0x2gOiV7Y3dJYA6YYFV79sAdKT3X43vADSFzo2rgXR
bB9ePvz75qVj27Uflycrv3KMqhDInwKkQ8oer2jUeuW44Ynf5bn6rxxVM/U0
Xhm8cmyvmuhc4/nKkUUv/tRcIO3G87toIZC+MLfAZRuQrin+s+gzkHZ8tDvt
G5CWX/BO9zuQFn3svfoXkJ6wZsETdi+gOvFOVmUg/cLww1wVIN2TXRAYAqST
vh45cw5Iz+ncoHweSOusnT9BzfuVo1dthHxb0CvHc20b9ED0vY1cl7YA6Vf+
woyTr75ynKW6QQ9E7wnbOXvnwteOd9L3LgPR23sSlXYB6Z2J13P2AOk1p7qL
QPSPjwq/83a9dqzju8CUD6QBIhjBcw==
  
  "],ExpressionUUID->"4e2ac6fa-4b32-4b68-9d84-2d125c1639b3"]
}, Open  ]],

Cell[CellGroupData[{

Cell[BoxData[
 RowBox[{"Max", "[", "agelive", "]"}]], "Input",
 CellChangeTimes->{{3.4742093216038322`*^9, 3.474209329440732*^9}, 
   3.474209402579062*^9},ExpressionUUID->"57fc64d3-1a8a-421a-9307-\
984a833bea4c"],

Cell[BoxData[
 RowBox[{"Table", "[", 
  RowBox[{"0", ",", 
   RowBox[{"{", "List", "}"}]}], "]"}]], "Output",
 CellChangeTimes->{{3.474209329822631*^9, 3.474209354752873*^9}, 
   3.474209403876923*^9, 3.4742928671008577`*^9, 3.4746411808391647`*^9, 
   3.4749566955099287`*^9, 3.478352681127574*^9, 3.478353377645648*^9, 
   3.478365260217184*^9, 3.478497190743894*^9, 3.4786027600104713`*^9, 
   3.478603117581222*^9, 3.479695119437131*^9, 3.508313761058593*^9, 
   3.508315000567932*^9, 3.5119465671598787`*^9, 3.514625690516938*^9, 
   3.515306305487677*^9, 3.528188444587379*^9, 3.528257107027964*^9, 
   3.528264599876239*^9, 3.528307235551322*^9, 3.528432919920714*^9, 
   3.528438581903844*^9, 3.528440175488907*^9, 3.528447322407298*^9, 
   3.5284744050529346`*^9, 3.5285299643162107`*^9, 3.5285332315381603`*^9, 
   3.528630923551676*^9, 3.528881766187207*^9, 3.528882461548213*^9, 
   3.529061509022187*^9, 3.53292722681851*^9, 3.5329273495671177`*^9, 
   3.5330228643867826`*^9, 3.601635336902914*^9, 3.601635701536517*^9, 
   3.708669149878117*^9, 3.708669237990953*^9, 3.7086702271308804`*^9, 
   3.7086749188572474`*^9, 3.708674964444502*^9, 3.7216235131227093`*^9, 
   3.721623574547057*^9},ExpressionUUID->"47760195-dc67-4cdc-b76a-\
edd3bca5289a"]
}, Open  ]],

Cell[CellGroupData[{

Cell[BoxData[{
 RowBox[{
  RowBox[{"agemin", " ", "=", " ", "1000000"}], 
  ";"}], "\[IndentingNewLine]", 
 RowBox[{
  RowBox[{"agemax", " ", "=", " ", "0"}], ";"}], "\[IndentingNewLine]", 
 RowBox[{
  RowBox[{
   RowBox[{"For", "[", 
    RowBox[{
     RowBox[{"k", "=", "1"}], ",", 
     RowBox[{"k", "\[LessEqual]", 
      RowBox[{"Length", "[", 
       RowBox[{"age", "[", 
        RowBox[{"[", 
         RowBox[{"maxstep", ",", "slice"}], "]"}], "]"}], "]"}]}], ",", 
     "\[IndentingNewLine]", 
     RowBox[{
      RowBox[{"If", "[", " ", 
       RowBox[{
        RowBox[{
         RowBox[{"phase", "[", 
          RowBox[{"[", 
           RowBox[{"maxstep", ",", 
            RowBox[{"slice", "[", 
             RowBox[{"[", "k", "]"}], "]"}]}], "]"}], "]"}], " ", 
         "\[NotEqual]", "6"}], ",", "\[IndentingNewLine]", 
        RowBox[{
         RowBox[{"agek", "=", 
          RowBox[{"age", "[", 
           RowBox[{"[", 
            RowBox[{"maxstep", ",", 
             RowBox[{"slice", "[", 
              RowBox[{"[", "k", "]"}], "]"}]}], "]"}], "]"}]}], ";", 
         "\[IndentingNewLine]", 
         RowBox[{"If", "[", 
          RowBox[{
           RowBox[{"agek", ">", "agemax"}], ",", 
           RowBox[{"agemax", "=", "agek"}]}], "]"}], ";", 
         "\[IndentingNewLine]", 
         RowBox[{"If", "[", 
          RowBox[{
           RowBox[{"agek", "<", "agemin"}], ",", 
           RowBox[{"agemin", "=", "agek"}]}], "]"}], ";"}]}], 
       "\[IndentingNewLine]", "]"}], ";", "\[IndentingNewLine]", 
      RowBox[{"k", "++"}]}]}], "]"}], ";"}], 
  "\[IndentingNewLine]"}], "\[IndentingNewLine]", 
 RowBox[{
  RowBox[{"Print", "[", 
   RowBox[{"\"\<Max age live cells \>\"", ",", "agemax"}], "]"}], 
  ";"}], "\[IndentingNewLine]", 
 RowBox[{
  RowBox[{
   RowBox[{"Print", "[", 
    RowBox[{"\"\<Min age live cells \>\"", ",", "agemin"}], "]"}], ";"}], 
  "\[IndentingNewLine]"}], "\[IndentingNewLine]"}], "Input",ExpressionUUID->\
"296504ed-f810-454b-a94f-3a27208f40ed"],

Cell[BoxData[
 TemplateBox[{
  "Symbol","argx",
   "\"\\!\\(\\*RowBox[{\\\"Symbol\\\"}]\\) called with \\!\\(\\*RowBox[{\\\"0\
\\\"}]\\) arguments; 1 argument is expected.\"",2,542,812,
   20702720278133937587,"Local"},
  "MessageTemplate"]], "Message", "MSG",
 CellChangeTimes->{3.721623513200265*^9, 
  3.721623574632679*^9},ExpressionUUID->"a33c4889-3312-4544-9b70-\
666101811ce7"],

Cell[CellGroupData[{

Cell[BoxData[
 InterpretationBox[
  RowBox[{"\<\"Max age live cells \"\>", "\[InvisibleSpace]", "0"}],
  SequenceForm["Max age live cells ", 0],
  Editable->False]], "Print",
 CellChangeTimes->CompressedData["
1:eJxTTMoPSmVkYGDQBuKSA6eD2h+9dNR6f1J4A5B2erVQM+rxS8er0eImX4A0
k7taat6rl47XTpjtAdEsu7o6S4A026RvX7YA6QeTmBtfAOlz3VvWgmi/1I8P
/7556Wi0I/rKZOVXjiJ7JPOnAOkPTs9XNGq9cuRQjLg8V/+V47sHFhqvDF45
qhrMdq7xfOWYzpN5ai6Q/tTNWrwQSPMZVbpsA9Jb1rIt/gyky34cTvsGpCPv
ftX9DqT9soJW/wLSGeIrnrB7vXJMCu1nVQbSMau/zlUB0gdDSwNDgPQOnVNn
zgHpY1y7lM8D6Q+nl0xQ837lKHQiWr4t6JXjqY279ED0DUm+S1uAdKmcBuPk
q68ct77doweiffX3z9658LVjXdKhZSC6+GSa0i4gfcz0Qc4eIJ19dUIRiM7c
qfY7b9drx5SlV5jygTQA1IK5/Q==
  
  "],ExpressionUUID->"945b3f9c-7fd7-4e00-82a2-ae5f71f0d1c8"],

Cell[BoxData[
 InterpretationBox[
  RowBox[{"\<\"Min age live cells \"\>", "\[InvisibleSpace]", "1000000"}],
  SequenceForm["Min age live cells ", 1000000],
  Editable->False]], "Print",
 CellChangeTimes->CompressedData["
1:eJxTTMoPSmVkYGDQBuKSA6eD2h+9dNR6f1J4A5B2erVQM+rxS8er0eImX4A0
k7taat6rl47XTpjtAdEsu7o6S4A026RvX7YA6QeTmBtfAOlz3VvWgmi/1I8P
/7556Wi0I/rKZOVXjiJ7JPOnAOkPTs9XNGq9cuRQjLg8V/+V47sHFhqvDF45
qhrMdq7xfOWYzpN5ai6Q/tTNWrwQSPMZVbpsA9Jb1rIt/gyky34cTvsGpCPv
ftX9DqT9soJW/wLSGeIrnrB7vXJMCu1nVQbSMau/zlUB0gdDSwNDgPQOnVNn
zgHpY1y7lM8D6Q+nl0xQ837lKHQiWr4t6JXjqY279ED0DUm+S1uAdKmcBuPk
q68ct77doweiffX3z9658LVjXdKhZSC6+GSa0i4gfcz0Qc4eIJ19dUIRiM7c
qfY7b9drx7LNV5jygTQA1XS6HQ==
  
  "],ExpressionUUID->"438804c4-69cc-473e-91bd-058302b69089"]
}, Open  ]]
}, Open  ]],

Cell[CellGroupData[{

Cell[BoxData[
 RowBox[{
  RowBox[{"agemin", "=", "70000"}], ";", 
  RowBox[{"Print", "[", 
   RowBox[{"Show", "[", 
    RowBox[{
     RowBox[{"Graphics", "[", 
      RowBox[{"{", 
       RowBox[{
        RowBox[{"Opacity", "[", "0.6", "]"}], ",", 
        RowBox[{"Table", "[", 
         RowBox[{
          RowBox[{"{", 
           RowBox[{
            RowBox[{"Which", "[", " ", 
             RowBox[{
              RowBox[{
               RowBox[{
                RowBox[{"phase", "[", 
                 RowBox[{"[", 
                  RowBox[{"maxstep", ",", 
                   RowBox[{"slice", "[", 
                    RowBox[{"[", "k", "]"}], "]"}]}], "]"}], "]"}], " ", 
                "\[NotEqual]", "6"}], " ", "&&", " ", 
               RowBox[{
                RowBox[{"age", "[", 
                 RowBox[{"[", 
                  RowBox[{"maxstep", ",", 
                   RowBox[{"slice", "[", 
                    RowBox[{"[", "k", "]"}], "]"}]}], "]"}], "]"}], ">", 
                "agemin"}]}], ",", "Red", ",", 
              RowBox[{
               RowBox[{"phase", "[", 
                RowBox[{"[", 
                 RowBox[{"maxstep", ",", 
                  RowBox[{"slice", "[", 
                   RowBox[{"[", "k", "]"}], "]"}]}], "]"}], "]"}], " ", "==", 
               "6"}], ",", "Black", ",", "True", ",", "Blue"}], "]"}], ",", 
            RowBox[{"Disk", "[", 
             RowBox[{
              RowBox[{"{", 
               RowBox[{
                RowBox[{"xpos", "[", 
                 RowBox[{"[", 
                  RowBox[{"slice", "[", 
                   RowBox[{"[", "k", "]"}], "]"}], "]"}], "]"}], ",", 
                RowBox[{"ypos", "[", 
                 RowBox[{"[", 
                  RowBox[{"slice", "[", 
                   RowBox[{"[", "k", "]"}], "]"}], "]"}], "]"}]}], "}"}], ",", 
              RowBox[{"Sqrt", "[", 
               RowBox[{
                RowBox[{
                 RowBox[{"r", "[", 
                  RowBox[{"[", 
                   RowBox[{"maxstep", ",", 
                    RowBox[{"slice", "[", 
                    RowBox[{"[", "k", "]"}], "]"}]}], "]"}], "]"}], "^", 
                 "2"}], "-", 
                RowBox[{
                 RowBox[{"(", 
                  RowBox[{
                   RowBox[{"zpos", "[", 
                    RowBox[{"[", 
                    RowBox[{"slice", "[", 
                    RowBox[{"[", "k", "]"}], "]"}], "]"}], "]"}], "-", 
                   "zheight"}], ")"}], "^", "2"}]}], "]"}]}], " ", "]"}]}], 
           "}"}], ",", 
          RowBox[{"{", 
           RowBox[{"k", ",", "1", ",", 
            RowBox[{"Length", "[", "slice", "]"}]}], "}"}]}], "]"}]}], "}"}], 
      "]"}], ",", "\[IndentingNewLine]", 
     RowBox[{"PlotRange", "\[Rule]", "All"}], ",", 
     RowBox[{"ImageSize", "\[Rule]", 
      RowBox[{"8", "*", "72"}]}]}], "]"}], "]"}], ";"}]], "Input",
 CellChangeTimes->{{3.461322822850945*^9, 3.461322854060894*^9}, {
   3.461322906244837*^9, 3.46132302380949*^9}, {3.461323058884879*^9, 
   3.461323060080963*^9}, {3.4613234406750727`*^9, 3.461323511935972*^9}, {
   3.461328850495994*^9, 3.461328960939543*^9}, {3.4613418386108017`*^9, 
   3.4613418391843967`*^9}, {3.462589485130307*^9, 3.4625894854160833`*^9}, {
   3.4626171929739723`*^9, 3.462617221370372*^9}, {3.462617359425268*^9, 
   3.462617367272402*^9}, {3.4626175779809523`*^9, 3.462617581626601*^9}, {
   3.462617840001257*^9, 3.462617842857362*^9}, {3.462617938378819*^9, 
   3.4626179642490396`*^9}, 3.4626181332765102`*^9, {3.462618166709484*^9, 
   3.462618178417316*^9}, {3.462618335942675*^9, 3.462618387992742*^9}, {
   3.462618438776222*^9, 3.4626184392636337`*^9}, {3.462618565222921*^9, 
   3.4626185926577578`*^9}, {3.462618666320105*^9, 3.462618753236882*^9}, {
   3.462618840032818*^9, 3.462618842399062*^9}, {3.462681766242629*^9, 
   3.4626818104299603`*^9}, {3.462689086708515*^9, 3.4626890870835857`*^9}, 
   3.462689364064817*^9, {3.46293102991813*^9, 3.4629310427125072`*^9}, {
   3.462931075035408*^9, 3.462931163831842*^9}, {3.46296452979109*^9, 
   3.462964557503641*^9}, {3.466495837473998*^9, 3.4664958788345137`*^9}, {
   3.4682313980647173`*^9, 3.468231595826123*^9}, {3.46823165617134*^9, 
   3.4682318197264147`*^9}, {3.4682320798226767`*^9, 
   3.4682321794632683`*^9}, {3.468237648336162*^9, 3.4682376522517843`*^9}, {
   3.46829338409274*^9, 3.4682933841837893`*^9}, {3.474207530206918*^9, 
   3.474207544741187*^9}, {3.474207584623279*^9, 3.474207586877777*^9}, {
   3.474207635370059*^9, 3.474207640522973*^9}, {3.474208200020831*^9, 
   3.474208203541033*^9}, {3.474208236153068*^9, 3.474208278210388*^9}, {
   3.474208315824504*^9, 3.474208316197124*^9}, {3.4742083627160797`*^9, 
   3.4742083696288424`*^9}, {3.474208432561664*^9, 3.47420843706255*^9}, 
   3.474208741657938*^9, {3.47420940819753*^9, 3.474209413351707*^9}, {
   3.4742095027398987`*^9, 3.47420957544987*^9}, {3.474209635896597*^9, 
   3.474209685783955*^9}, {3.4742097771635733`*^9, 3.4742098174482937`*^9}, {
   3.474209884174284*^9, 3.474209904139617*^9}, {3.474209955610486*^9, 
   3.474210004615014*^9}, {3.474292998082778*^9, 
   3.474292999054738*^9}},ExpressionUUID->"71d4ece1-b4c4-42dc-9d36-\
79fdf75f6403"],

Cell[BoxData[
 GraphicsBox[{
   {Opacity[0.6]}},
  ImageSize->576,
  PlotRange->All]], "Print",
 CellChangeTimes->{3.708669150056896*^9, 3.7086692381622467`*^9, 
  3.708670227299573*^9, 3.7086749190306597`*^9, 3.708674964625141*^9, 
  3.721623513497386*^9, 
  3.7216235746880608`*^9},ExpressionUUID->"d20b3297-e50b-436f-8516-\
2278a56b2072"]
}, Open  ]]
}, Open  ]]
}, Open  ]],

Cell[CellGroupData[{

Cell["Et\[AGrave] cellulari (phase age)", "Subsection",
 CellChangeTimes->{{3.462964586525344*^9, 3.4629645913964977`*^9}, {
  3.468231380757049*^9, 3.468231383707275*^9}, {3.4741819315431004`*^9, 
  3.474181935878097*^9}},ExpressionUUID->"d45b7306-8b7d-4825-8b5f-\
93a4049695cc"],

Cell[CellGroupData[{

Cell[BoxData[{
 RowBox[{
  RowBox[{"phaseagemin", " ", "=", " ", "1000000"}], 
  ";"}], "\[IndentingNewLine]", 
 RowBox[{
  RowBox[{"phaseagemax", " ", "=", " ", "0"}], ";"}], "\[IndentingNewLine]", 
 RowBox[{
  RowBox[{
   RowBox[{"For", "[", 
    RowBox[{
     RowBox[{"k", "=", "1"}], ",", 
     RowBox[{"k", "\[LessEqual]", 
      RowBox[{"Length", "[", 
       RowBox[{"age", "[", 
        RowBox[{"[", 
         RowBox[{"maxstep", ",", "slice"}], "]"}], "]"}], "]"}]}], ",", 
     "\[IndentingNewLine]", 
     RowBox[{
      RowBox[{"If", "[", " ", 
       RowBox[{
        RowBox[{
         RowBox[{
          RowBox[{"phase", "[", 
           RowBox[{"[", 
            RowBox[{"maxstep", ",", 
             RowBox[{"slice", "[", 
              RowBox[{"[", "k", "]"}], "]"}]}], "]"}], "]"}], " ", "\[Equal]",
           "1"}], " ", "||", " ", 
         RowBox[{
          RowBox[{"phase", "[", 
           RowBox[{"[", 
            RowBox[{"maxstep", ",", 
             RowBox[{"slice", "[", 
              RowBox[{"[", "k", "]"}], "]"}]}], "]"}], "]"}], " ", "\[Equal]",
           "2"}]}], " ", ",", "\[IndentingNewLine]", 
        RowBox[{
         RowBox[{"phaseagek", "=", 
          RowBox[{"age", "[", 
           RowBox[{"[", 
            RowBox[{"maxstep", ",", 
             RowBox[{"slice", "[", 
              RowBox[{"[", "k", "]"}], "]"}]}], "]"}], "]"}]}], ";", 
         "\[IndentingNewLine]", 
         RowBox[{"If", "[", 
          RowBox[{
           RowBox[{"phaseagek", ">", "phaseagemax"}], ",", 
           RowBox[{"phaseagemax", "=", "phaseagek"}]}], "]"}], ";", 
         "\[IndentingNewLine]", 
         RowBox[{"If", "[", 
          RowBox[{
           RowBox[{"phaseagek", "<", "phaseagemin"}], ",", 
           RowBox[{"phaseagemin", "=", "phaseagek"}]}], "]"}], ";"}]}], 
       "\[IndentingNewLine]", "]"}], ";", "\[IndentingNewLine]", 
      RowBox[{"k", "++"}]}]}], "]"}], ";"}], 
  "\[IndentingNewLine]"}], "\[IndentingNewLine]", 
 RowBox[{
  RowBox[{"Print", "[", 
   RowBox[{"\"\<Max phase age for G1 cells \>\"", ",", "phaseagemax"}], "]"}],
   ";"}], "\[IndentingNewLine]", 
 RowBox[{
  RowBox[{
   RowBox[{"Print", "[", 
    RowBox[{"\"\<Min phase age for G1 cells \>\"", ",", "phaseagemin"}], 
    "]"}], ";"}], "\[IndentingNewLine]", 
  "\[IndentingNewLine]"}], "\[IndentingNewLine]", 
 RowBox[{
  RowBox[{"Print", "[", 
   RowBox[{"Show", "[", 
    RowBox[{
     RowBox[{"Graphics", "[", 
      RowBox[{"{", 
       RowBox[{
        RowBox[{"Opacity", "[", "0.7", "]"}], ",", 
        RowBox[{"Table", "[", 
         RowBox[{
          RowBox[{"{", 
           RowBox[{"If", "[", 
            RowBox[{
             RowBox[{
              RowBox[{
               RowBox[{"phase", "[", 
                RowBox[{"[", 
                 RowBox[{"maxstep", ",", 
                  RowBox[{"slice", "[", 
                   RowBox[{"[", "k", "]"}], "]"}]}], "]"}], "]"}], "\[Equal]",
                "1"}], " ", "||", " ", 
              RowBox[{
               RowBox[{"phase", "[", 
                RowBox[{"[", 
                 RowBox[{"maxstep", ",", 
                  RowBox[{"slice", "[", 
                   RowBox[{"[", "k", "]"}], "]"}]}], "]"}], "]"}], "\[Equal]",
                "2"}]}], ",", 
             RowBox[{"{", 
              RowBox[{
               RowBox[{"RGBColor", "[", 
                RowBox[{
                 RowBox[{"Min", "[", 
                  RowBox[{"1", ",", 
                   RowBox[{
                    RowBox[{"(", 
                    RowBox[{
                    RowBox[{"age", "[", 
                    RowBox[{"[", 
                    RowBox[{"maxstep", ",", 
                    RowBox[{"slice", "[", 
                    RowBox[{"[", "k", "]"}], "]"}]}], "]"}], "]"}], "-", 
                    "phaseagemin"}], ")"}], "/", 
                    RowBox[{"(", 
                    RowBox[{"phaseagemax", "-", "phaseagemin"}], ")"}]}]}], 
                  "]"}], ",", "0", ",", "  ", 
                 RowBox[{"Min", "[", 
                  RowBox[{"1", ",", 
                   RowBox[{"1", "-", 
                    RowBox[{
                    RowBox[{"(", 
                    RowBox[{
                    RowBox[{"age", "[", 
                    RowBox[{"[", 
                    RowBox[{"maxstep", ",", 
                    RowBox[{"slice", "[", 
                    RowBox[{"[", "k", "]"}], "]"}]}], "]"}], "]"}], "-", 
                    "phaseagemin"}], ")"}], "/", 
                    RowBox[{"(", 
                    RowBox[{"phaseagemax", "-", "phaseagemin"}], ")"}]}]}]}], 
                  "]"}]}], "]"}], ",", 
               RowBox[{"Disk", "[", 
                RowBox[{
                 RowBox[{"{", 
                  RowBox[{
                   RowBox[{"xpos", "[", 
                    RowBox[{"[", 
                    RowBox[{"slice", "[", 
                    RowBox[{"[", "k", "]"}], "]"}], "]"}], "]"}], ",", 
                   RowBox[{"ypos", "[", 
                    RowBox[{"[", 
                    RowBox[{"slice", "[", 
                    RowBox[{"[", "k", "]"}], "]"}], "]"}], "]"}]}], "}"}], 
                 ",", 
                 RowBox[{"Sqrt", "[", 
                  RowBox[{
                   RowBox[{
                    RowBox[{"r", "[", 
                    RowBox[{"[", 
                    RowBox[{"maxstep", ",", 
                    RowBox[{"slice", "[", 
                    RowBox[{"[", "k", "]"}], "]"}]}], "]"}], "]"}], "^", 
                    "2"}], "-", 
                   RowBox[{
                    RowBox[{"(", 
                    RowBox[{
                    RowBox[{"zpos", "[", 
                    RowBox[{"[", 
                    RowBox[{"slice", "[", 
                    RowBox[{"[", "k", "]"}], "]"}], "]"}], "]"}], "-", 
                    "zheight"}], ")"}], "^", "2"}]}], "]"}]}], " ", "]"}]}], 
              "}"}], ",", 
             RowBox[{"{", "}"}]}], "]"}], "}"}], ",", 
          RowBox[{"{", 
           RowBox[{"k", ",", "1", ",", 
            RowBox[{"Length", "[", "slice", "]"}]}], "}"}]}], "]"}]}], "}"}], 
      "]"}], ",", "\[IndentingNewLine]", 
     RowBox[{"Graphics", "[", 
      RowBox[{"{", 
       RowBox[{
        RowBox[{"Opacity", "[", "0.3", "]"}], ",", 
        RowBox[{"GrayLevel", "[", "0.5", "]"}], ",", 
        RowBox[{"Table", "[", 
         RowBox[{
          RowBox[{"{", 
           RowBox[{"Circle", "[", 
            RowBox[{
             RowBox[{"{", 
              RowBox[{
               RowBox[{"xpos", "[", 
                RowBox[{"[", 
                 RowBox[{"slice", "[", 
                  RowBox[{"[", "k", "]"}], "]"}], "]"}], "]"}], ",", 
               RowBox[{"ypos", "[", 
                RowBox[{"[", 
                 RowBox[{"slice", "[", 
                  RowBox[{"[", "k", "]"}], "]"}], "]"}], "]"}]}], "}"}], ",", 
             
             RowBox[{"Sqrt", "[", 
              RowBox[{
               RowBox[{
                RowBox[{"r", "[", 
                 RowBox[{"[", 
                  RowBox[{"maxstep", ",", 
                   RowBox[{"slice", "[", 
                    RowBox[{"[", "k", "]"}], "]"}]}], "]"}], "]"}], "^", 
                "2"}], "-", 
               RowBox[{
                RowBox[{"(", 
                 RowBox[{
                  RowBox[{"zpos", "[", 
                   RowBox[{"[", 
                    RowBox[{"slice", "[", 
                    RowBox[{"[", "k", "]"}], "]"}], "]"}], "]"}], "-", 
                  "zheight"}], ")"}], "^", "2"}]}], "]"}]}], " ", "]"}], 
           "}"}], ",", 
          RowBox[{"{", 
           RowBox[{"k", ",", "1", ",", 
            RowBox[{"Length", "[", "slice", "]"}]}], "}"}]}], "]"}]}], "}"}], 
      "]"}], ",", "\[IndentingNewLine]", 
     RowBox[{"PlotRange", "\[Rule]", "All"}], ",", 
     RowBox[{"ImageSize", "\[Rule]", 
      RowBox[{"8", "*", "72"}]}]}], "]"}], "]"}], ";"}]}], "Input",
 CellChangeTimes->{{3.461322822850945*^9, 3.461322854060894*^9}, {
   3.461322906244837*^9, 3.46132302380949*^9}, {3.461323058884879*^9, 
   3.461323060080963*^9}, {3.4613234406750727`*^9, 3.461323511935972*^9}, {
   3.461328850495994*^9, 3.461328960939543*^9}, {3.4613418386108017`*^9, 
   3.4613418391843967`*^9}, {3.462589485130307*^9, 3.4625894854160833`*^9}, {
   3.4626171929739723`*^9, 3.462617221370372*^9}, {3.462617359425268*^9, 
   3.462617367272402*^9}, {3.4626175779809523`*^9, 3.462617581626601*^9}, {
   3.462617840001257*^9, 3.462617842857362*^9}, {3.462617938378819*^9, 
   3.4626179642490396`*^9}, 3.4626181332765102`*^9, {3.462618166709484*^9, 
   3.462618178417316*^9}, {3.462618335942675*^9, 3.462618387992742*^9}, {
   3.462618438776222*^9, 3.4626184392636337`*^9}, {3.462618565222921*^9, 
   3.4626185926577578`*^9}, {3.462618666320105*^9, 3.462618753236882*^9}, {
   3.462618840032818*^9, 3.462618842399062*^9}, {3.462681766242629*^9, 
   3.4626818104299603`*^9}, {3.462689086708515*^9, 3.4626890870835857`*^9}, 
   3.462689364064817*^9, {3.46293102991813*^9, 3.4629310427125072`*^9}, {
   3.462931075035408*^9, 3.462931163831842*^9}, {3.46296452979109*^9, 
   3.462964557503641*^9}, {3.466495837473998*^9, 3.4664958788345137`*^9}, {
   3.4682313980647173`*^9, 3.468231595826123*^9}, {3.46823165617134*^9, 
   3.4682318197264147`*^9}, {3.4682320798226767`*^9, 
   3.4682321794632683`*^9}, {3.468237648336162*^9, 3.4682376522517843`*^9}, {
   3.46829338409274*^9, 3.4682933841837893`*^9}, {3.4741819470687313`*^9, 
   3.474182055719413*^9}, {3.474182098825857*^9, 3.474182236546544*^9}, {
   3.474182607338397*^9, 3.474182607734069*^9}, {3.474182707186915*^9, 
   3.474182707653862*^9}, {3.4741832848262653`*^9, 3.47418330828767*^9}, {
   3.474186846349888*^9, 3.474186846956172*^9}, {3.474186929952837*^9, 
   3.474186930028679*^9}, {3.4741869807045937`*^9, 3.474186990069766*^9}, {
   3.4741871361781683`*^9, 3.4741871421543417`*^9}, 3.474187190239172*^9, {
   3.474187289953601*^9, 3.474187294057331*^9}, {3.474193082864882*^9, 
   3.4741930831585903`*^9}, {3.474193208869269*^9, 3.474193224961316*^9}, {
   3.4741932677106524`*^9, 3.474193268886894*^9}, {3.474194249865037*^9, 
   3.4741942750408983`*^9}, {3.4741944013082323`*^9, 3.474194454084484*^9}, {
   3.4741945759472847`*^9, 3.474194589177397*^9}, {3.474194691703704*^9, 
   3.4741946919890757`*^9}, {3.474194800250811*^9, 3.474194806750544*^9}, {
   3.4742013588250732`*^9, 3.474201364283224*^9}, {3.474201453699931*^9, 
   3.474201454299076*^9}, {3.474293042120894*^9, 
   3.474293042794471*^9}},ExpressionUUID->"f900cca5-4ce9-481f-8a33-\
214224e4f28d"],

Cell[BoxData[
 TemplateBox[{
  "Symbol","argx",
   "\"\\!\\(\\*RowBox[{\\\"Symbol\\\"}]\\) called with \\!\\(\\*RowBox[{\\\"0\
\\\"}]\\) arguments; 1 argument is expected.\"",2,548,813,
   20702720278133937587,"Local"},
  "MessageTemplate"]], "Message", "MSG",
 CellChangeTimes->{3.721623513611286*^9, 
  3.7216235747514877`*^9},ExpressionUUID->"b898365e-62b6-47cf-9be8-\
b0d967980d0a"],

Cell[CellGroupData[{

Cell[BoxData[
 InterpretationBox[
  RowBox[{"\<\"Max phase age for G1 cells \"\>", "\[InvisibleSpace]", "0"}],
  SequenceForm["Max phase age for G1 cells ", 0],
  Editable->False]], "Print",
 CellChangeTimes->{
  3.468231731069462*^9, {3.468231808714169*^9, 3.468231821393338*^9}, {
   3.4682320868645277`*^9, 3.4682321096744843`*^9}, {3.46823215219186*^9, 
   3.468232180323532*^9}, 3.468232511550473*^9, 3.468234603049124*^9, 
   3.4682358071809683`*^9, {3.468237653438253*^9, 3.468237692819996*^9}, 
   3.46829308878127*^9, 3.468293384503872*^9, 3.468308196962242*^9, 
   3.4683239223290873`*^9, 3.468385544563548*^9, 3.468812312533608*^9, 
   3.468813403510742*^9, 3.4690026375327473`*^9, 3.469012183386692*^9, 
   3.4690171745446873`*^9, 3.4690362462200727`*^9, 3.469070422255157*^9, 
   3.46912143815769*^9, 3.4708105540789213`*^9, 3.4716871379225283`*^9, 
   3.472019136631661*^9, 3.4721820031163473`*^9, 3.4724591167802687`*^9, 
   3.473437040989682*^9, 3.473599135845364*^9, 3.473666086285157*^9, {
   3.473699878575842*^9, 3.473699883788313*^9}, 3.47370379819249*^9, 
   3.473737418230846*^9, 3.473767654221581*^9, 3.4738281731186*^9, 
   3.47418123075463*^9, 3.47418223973995*^9, 3.4741825289470243`*^9, 
   3.474182713470241*^9, 3.474183320253333*^9, 3.474186804583906*^9, 
   3.474186868969398*^9, 3.4741869468512774`*^9, 3.474187008359214*^9, 
   3.474187159247189*^9, 3.474187210342626*^9, 3.474187317239986*^9, 
   3.4741931025479*^9, 3.4741932886066647`*^9, 3.474194302439958*^9, 
   3.47419447863356*^9, 3.474194608472145*^9, 3.474194709982733*^9, 
   3.474194828794249*^9, 3.4742014042314663`*^9, 3.474201471363299*^9, 
   3.474293013207918*^9, 3.4742930860970488`*^9, 3.474641312930203*^9, 
   3.474956723755041*^9, 3.478352682392984*^9, 3.478353378504534*^9, 
   3.478365261994944*^9, 3.4784971984487877`*^9, 3.478602761015414*^9, 
   3.478603118844342*^9, 3.479695121101294*^9, 3.508313784255013*^9, 
   3.508315004221858*^9, 3.511946569297598*^9, 3.5146256944674673`*^9, 
   3.5153063093604727`*^9, 3.528188448967155*^9, 3.5282571111464567`*^9, 
   3.528264603980505*^9, 3.528307239326606*^9, 3.5284329237641973`*^9, 
   3.5284385856297903`*^9, 3.52844017884032*^9, 3.528447325466062*^9, 
   3.528474408456377*^9, 3.5285299673808193`*^9, 3.528533234294235*^9, 
   3.52863092602143*^9, 3.528881769132942*^9, 3.528882464137702*^9, 
   3.529061511571063*^9, 3.5329272272789183`*^9, 3.5329273499795523`*^9, 
   3.533022864747376*^9, 3.601635339491968*^9, 3.601635702477952*^9, 
   3.708669150149128*^9, 3.708669238299802*^9, 3.708670227363781*^9, 
   3.708674919115629*^9, 3.708674964797574*^9, 3.7216235136263866`*^9, 
   3.721623574763981*^9},ExpressionUUID->"45304b96-eb61-4886-83ad-\
e10f27fbe0e9"],

Cell[BoxData[
 InterpretationBox[
  RowBox[{"\<\"Min phase age for G1 cells \"\>", "\[InvisibleSpace]", 
   "1000000"}],
  SequenceForm["Min phase age for G1 cells ", 1000000],
  Editable->False]], "Print",
 CellChangeTimes->{
  3.468231731069462*^9, {3.468231808714169*^9, 3.468231821393338*^9}, {
   3.4682320868645277`*^9, 3.4682321096744843`*^9}, {3.46823215219186*^9, 
   3.468232180323532*^9}, 3.468232511550473*^9, 3.468234603049124*^9, 
   3.4682358071809683`*^9, {3.468237653438253*^9, 3.468237692819996*^9}, 
   3.46829308878127*^9, 3.468293384503872*^9, 3.468308196962242*^9, 
   3.4683239223290873`*^9, 3.468385544563548*^9, 3.468812312533608*^9, 
   3.468813403510742*^9, 3.4690026375327473`*^9, 3.469012183386692*^9, 
   3.4690171745446873`*^9, 3.4690362462200727`*^9, 3.469070422255157*^9, 
   3.46912143815769*^9, 3.4708105540789213`*^9, 3.4716871379225283`*^9, 
   3.472019136631661*^9, 3.4721820031163473`*^9, 3.4724591167802687`*^9, 
   3.473437040989682*^9, 3.473599135845364*^9, 3.473666086285157*^9, {
   3.473699878575842*^9, 3.473699883788313*^9}, 3.47370379819249*^9, 
   3.473737418230846*^9, 3.473767654221581*^9, 3.4738281731186*^9, 
   3.47418123075463*^9, 3.47418223973995*^9, 3.4741825289470243`*^9, 
   3.474182713470241*^9, 3.474183320253333*^9, 3.474186804583906*^9, 
   3.474186868969398*^9, 3.4741869468512774`*^9, 3.474187008359214*^9, 
   3.474187159247189*^9, 3.474187210342626*^9, 3.474187317239986*^9, 
   3.4741931025479*^9, 3.4741932886066647`*^9, 3.474194302439958*^9, 
   3.47419447863356*^9, 3.474194608472145*^9, 3.474194709982733*^9, 
   3.474194828794249*^9, 3.4742014042314663`*^9, 3.474201471363299*^9, 
   3.474293013207918*^9, 3.4742930860970488`*^9, 3.474641312930203*^9, 
   3.474956723755041*^9, 3.478352682392984*^9, 3.478353378504534*^9, 
   3.478365261994944*^9, 3.4784971984487877`*^9, 3.478602761015414*^9, 
   3.478603118844342*^9, 3.479695121101294*^9, 3.508313784255013*^9, 
   3.508315004221858*^9, 3.511946569297598*^9, 3.5146256944674673`*^9, 
   3.5153063093604727`*^9, 3.528188448967155*^9, 3.5282571111464567`*^9, 
   3.528264603980505*^9, 3.528307239326606*^9, 3.5284329237641973`*^9, 
   3.5284385856297903`*^9, 3.52844017884032*^9, 3.528447325466062*^9, 
   3.528474408456377*^9, 3.5285299673808193`*^9, 3.528533234294235*^9, 
   3.52863092602143*^9, 3.528881769132942*^9, 3.528882464137702*^9, 
   3.529061511571063*^9, 3.5329272272789183`*^9, 3.5329273499795523`*^9, 
   3.533022864747376*^9, 3.601635339491968*^9, 3.601635702477952*^9, 
   3.708669150149128*^9, 3.708669238299802*^9, 3.708670227363781*^9, 
   3.708674919115629*^9, 3.708674964797574*^9, 3.7216235136263866`*^9, 
   3.721623574765778*^9},ExpressionUUID->"fde7dcca-34f3-4fd1-8dd0-\
3f546c073515"],

Cell[BoxData[
 GraphicsBox[{{
    {Opacity[0.7]}}, {
    {GrayLevel[0.5], Opacity[0.3]}}},
  ImageSize->576,
  PlotRange->All]], "Print",
 CellChangeTimes->{
  3.468231731069462*^9, {3.468231808714169*^9, 3.468231821393338*^9}, {
   3.4682320868645277`*^9, 3.4682321096744843`*^9}, {3.46823215219186*^9, 
   3.468232180323532*^9}, 3.468232511550473*^9, 3.468234603049124*^9, 
   3.4682358071809683`*^9, {3.468237653438253*^9, 3.468237692819996*^9}, 
   3.46829308878127*^9, 3.468293384503872*^9, 3.468308196962242*^9, 
   3.4683239223290873`*^9, 3.468385544563548*^9, 3.468812312533608*^9, 
   3.468813403510742*^9, 3.4690026375327473`*^9, 3.469012183386692*^9, 
   3.4690171745446873`*^9, 3.4690362462200727`*^9, 3.469070422255157*^9, 
   3.46912143815769*^9, 3.4708105540789213`*^9, 3.4716871379225283`*^9, 
   3.472019136631661*^9, 3.4721820031163473`*^9, 3.4724591167802687`*^9, 
   3.473437040989682*^9, 3.473599135845364*^9, 3.473666086285157*^9, {
   3.473699878575842*^9, 3.473699883788313*^9}, 3.47370379819249*^9, 
   3.473737418230846*^9, 3.473767654221581*^9, 3.4738281731186*^9, 
   3.47418123075463*^9, 3.47418223973995*^9, 3.4741825289470243`*^9, 
   3.474182713470241*^9, 3.474183320253333*^9, 3.474186804583906*^9, 
   3.474186868969398*^9, 3.4741869468512774`*^9, 3.474187008359214*^9, 
   3.474187159247189*^9, 3.474187210342626*^9, 3.474187317239986*^9, 
   3.4741931025479*^9, 3.4741932886066647`*^9, 3.474194302439958*^9, 
   3.47419447863356*^9, 3.474194608472145*^9, 3.474194709982733*^9, 
   3.474194828794249*^9, 3.4742014042314663`*^9, 3.474201471363299*^9, 
   3.474293013207918*^9, 3.4742930860970488`*^9, 3.474641312930203*^9, 
   3.474956723755041*^9, 3.478352682392984*^9, 3.478353378504534*^9, 
   3.478365261994944*^9, 3.4784971984487877`*^9, 3.478602761015414*^9, 
   3.478603118844342*^9, 3.479695121101294*^9, 3.508313784255013*^9, 
   3.508315004221858*^9, 3.511946569297598*^9, 3.5146256944674673`*^9, 
   3.5153063093604727`*^9, 3.528188448967155*^9, 3.5282571111464567`*^9, 
   3.528264603980505*^9, 3.528307239326606*^9, 3.5284329237641973`*^9, 
   3.5284385856297903`*^9, 3.52844017884032*^9, 3.528447325466062*^9, 
   3.528474408456377*^9, 3.5285299673808193`*^9, 3.528533234294235*^9, 
   3.52863092602143*^9, 3.528881769132942*^9, 3.528882464137702*^9, 
   3.529061511571063*^9, 3.5329272272789183`*^9, 3.5329273499795523`*^9, 
   3.533022864747376*^9, 3.601635339491968*^9, 3.601635702477952*^9, 
   3.708669150149128*^9, 3.708669238299802*^9, 3.708670227363781*^9, 
   3.708674919115629*^9, 3.708674964797574*^9, 3.7216235136263866`*^9, 
   3.721623574768873*^9},ExpressionUUID->"f0f8ea7d-7e10-4fb1-9284-\
28dd58ded2da"]
}, Open  ]]
}, Open  ]],

Cell[CellGroupData[{

Cell["con cellule morte", "Subsubsection",
 CellChangeTimes->{{3.466960202714406*^9, 3.466960206790756*^9}, {
  3.4742107922163553`*^9, 
  3.474210794114428*^9}},ExpressionUUID->"a7607749-1ac5-492a-9922-\
019832c403bd"],

Cell[CellGroupData[{

Cell[BoxData[
 RowBox[{
  RowBox[{"Print", "[", 
   RowBox[{"Show", "[", 
    RowBox[{
     RowBox[{"Graphics", "[", 
      RowBox[{"{", 
       RowBox[{
        RowBox[{"Opacity", "[", "0.2", "]"}], ",", 
        RowBox[{"Table", "[", 
         RowBox[{
          RowBox[{"{", 
           RowBox[{"If", "[", 
            RowBox[{
             RowBox[{
              RowBox[{
               RowBox[{"phase", "[", 
                RowBox[{"[", 
                 RowBox[{"maxstep", ",", "k"}], "]"}], "]"}], "\[Equal]", 
               "1"}], " ", "||", " ", 
              RowBox[{
               RowBox[{"phase", "[", 
                RowBox[{"[", 
                 RowBox[{"maxstep", ",", "k"}], "]"}], "]"}], "\[Equal]", 
               "2"}]}], ",", 
             RowBox[{"{", 
              RowBox[{
               RowBox[{"RGBColor", "[", 
                RowBox[{
                 RowBox[{"Min", "[", 
                  RowBox[{"1", ",", 
                   RowBox[{
                    RowBox[{"(", 
                    RowBox[{
                    RowBox[{"age", "[", 
                    RowBox[{"[", 
                    RowBox[{"maxstep", ",", 
                    RowBox[{"slice", "[", 
                    RowBox[{"[", "k", "]"}], "]"}]}], "]"}], "]"}], "-", 
                    "phaseagemin"}], ")"}], "/", 
                    RowBox[{"(", 
                    RowBox[{"phaseagemax", "-", "phaseagemin"}], ")"}]}]}], 
                  "]"}], ",", "0", ",", "  ", 
                 RowBox[{"Min", "[", 
                  RowBox[{"1", ",", 
                   RowBox[{"1", "-", 
                    RowBox[{
                    RowBox[{"(", 
                    RowBox[{
                    RowBox[{"age", "[", 
                    RowBox[{"[", 
                    RowBox[{"maxstep", ",", 
                    RowBox[{"slice", "[", 
                    RowBox[{"[", "k", "]"}], "]"}]}], "]"}], "]"}], "-", 
                    "phaseagemin"}], ")"}], "/", 
                    RowBox[{"(", 
                    RowBox[{"phaseagemax", "-", "phaseagemin"}], ")"}]}]}]}], 
                  "]"}]}], "]"}], ",", 
               RowBox[{"Disk", "[", 
                RowBox[{
                 RowBox[{"{", 
                  RowBox[{
                   RowBox[{"xpos", "[", 
                    RowBox[{"[", 
                    RowBox[{"slice", "[", 
                    RowBox[{"[", "k", "]"}], "]"}], "]"}], "]"}], ",", 
                   RowBox[{"ypos", "[", 
                    RowBox[{"[", 
                    RowBox[{"slice", "[", 
                    RowBox[{"[", "k", "]"}], "]"}], "]"}], "]"}]}], "}"}], 
                 ",", 
                 RowBox[{"r", "[", 
                  RowBox[{"[", 
                   RowBox[{"maxstep", ",", 
                    RowBox[{"slice", "[", 
                    RowBox[{"[", "k", "]"}], "]"}]}], "]"}], "]"}]}], " ", 
                "]"}]}], "}"}], ",", 
             RowBox[{"{", "}"}]}], "]"}], "}"}], ",", 
          RowBox[{"{", 
           RowBox[{"k", ",", "1", ",", 
            RowBox[{"Length", "[", "slice", "]"}]}], "}"}]}], "]"}]}], "}"}], 
      "]"}], ",", "\[IndentingNewLine]", 
     RowBox[{"Graphics", "[", 
      RowBox[{"{", 
       RowBox[{
        RowBox[{"Opacity", "[", "0.7", "]"}], ",", 
        RowBox[{"Table", "[", 
         RowBox[{
          RowBox[{"{", 
           RowBox[{"Which", "[", 
            RowBox[{
             RowBox[{
              RowBox[{
               RowBox[{"phase", "[", 
                RowBox[{"[", 
                 RowBox[{"maxstep", ",", 
                  RowBox[{"slice", "[", 
                   RowBox[{"[", "k", "]"}], "]"}]}], "]"}], "]"}], "\[Equal]",
                "1"}], " ", "||", " ", 
              RowBox[{
               RowBox[{"phase", "[", 
                RowBox[{"[", 
                 RowBox[{"maxstep", ",", 
                  RowBox[{"slice", "[", 
                   RowBox[{"[", "k", "]"}], "]"}]}], "]"}], "]"}], "\[Equal]",
                "2"}]}], ",", 
             RowBox[{"{", 
              RowBox[{
               RowBox[{"RGBColor", "[", 
                RowBox[{
                 RowBox[{"Min", "[", 
                  RowBox[{"1", ",", 
                   RowBox[{
                    RowBox[{"(", 
                    RowBox[{
                    RowBox[{"age", "[", 
                    RowBox[{"[", 
                    RowBox[{"maxstep", ",", 
                    RowBox[{"slice", "[", 
                    RowBox[{"[", "k", "]"}], "]"}]}], "]"}], "]"}], "-", 
                    "phaseagemin"}], ")"}], "/", 
                    RowBox[{"(", 
                    RowBox[{"phaseagemax", "-", "phaseagemin"}], ")"}]}]}], 
                  "]"}], ",", "0", ",", "  ", 
                 RowBox[{"Min", "[", 
                  RowBox[{"1", ",", 
                   RowBox[{"1", "-", 
                    RowBox[{
                    RowBox[{"(", 
                    RowBox[{
                    RowBox[{"age", "[", 
                    RowBox[{"[", 
                    RowBox[{"maxstep", ",", 
                    RowBox[{"slice", "[", 
                    RowBox[{"[", "k", "]"}], "]"}]}], "]"}], "]"}], "-", 
                    "phaseagemin"}], ")"}], "/", 
                    RowBox[{"(", 
                    RowBox[{"phaseagemax", "-", "phaseagemin"}], ")"}]}]}]}], 
                  "]"}]}], "]"}], ",", 
               RowBox[{"Disk", "[", 
                RowBox[{
                 RowBox[{"{", 
                  RowBox[{
                   RowBox[{"xpos", "[", 
                    RowBox[{"[", 
                    RowBox[{"slice", "[", 
                    RowBox[{"[", "k", "]"}], "]"}], "]"}], "]"}], ",", 
                   RowBox[{"ypos", "[", 
                    RowBox[{"[", 
                    RowBox[{"slice", "[", 
                    RowBox[{"[", "k", "]"}], "]"}], "]"}], "]"}]}], "}"}], 
                 ",", 
                 RowBox[{"Sqrt", "[", 
                  RowBox[{
                   RowBox[{
                    RowBox[{"r", "[", 
                    RowBox[{"[", 
                    RowBox[{"maxstep", ",", 
                    RowBox[{"slice", "[", 
                    RowBox[{"[", "k", "]"}], "]"}]}], "]"}], "]"}], "^", 
                    "2"}], "-", 
                   RowBox[{
                    RowBox[{"(", 
                    RowBox[{
                    RowBox[{"zpos", "[", 
                    RowBox[{"[", 
                    RowBox[{"slice", "[", 
                    RowBox[{"[", "k", "]"}], "]"}], "]"}], "]"}], "-", 
                    "zheight"}], ")"}], "^", "2"}]}], "]"}]}], " ", "]"}]}], 
              "}"}], ",", "\[IndentingNewLine]", 
             RowBox[{
              RowBox[{"phase", "[", 
               RowBox[{"[", 
                RowBox[{"maxstep", ",", 
                 RowBox[{"slice", "[", 
                  RowBox[{"[", "k", "]"}], "]"}]}], "]"}], "]"}], "==", "6"}],
              ",", 
             RowBox[{"{", 
              RowBox[{
               RowBox[{"GrayLevel", "[", "0.5", "]"}], ",", 
               RowBox[{"Disk", "[", 
                RowBox[{
                 RowBox[{"{", 
                  RowBox[{
                   RowBox[{"xpos", "[", 
                    RowBox[{"[", 
                    RowBox[{"slice", "[", 
                    RowBox[{"[", "k", "]"}], "]"}], "]"}], "]"}], ",", 
                   RowBox[{"ypos", "[", 
                    RowBox[{"[", 
                    RowBox[{"slice", "[", 
                    RowBox[{"[", "k", "]"}], "]"}], "]"}], "]"}]}], "}"}], 
                 ",", 
                 RowBox[{"Sqrt", "[", 
                  RowBox[{
                   RowBox[{
                    RowBox[{"r", "[", 
                    RowBox[{"[", 
                    RowBox[{"maxstep", ",", 
                    RowBox[{"slice", "[", 
                    RowBox[{"[", "k", "]"}], "]"}]}], "]"}], "]"}], "^", 
                    "2"}], "-", 
                   RowBox[{
                    RowBox[{"(", 
                    RowBox[{
                    RowBox[{"zpos", "[", 
                    RowBox[{"[", 
                    RowBox[{"slice", "[", 
                    RowBox[{"[", "k", "]"}], "]"}], "]"}], "]"}], "-", 
                    "zheight"}], ")"}], "^", "2"}]}], "]"}]}], " ", "]"}]}], 
              "}"}], ",", "\[IndentingNewLine]", "True", ",", 
             RowBox[{"{", "}"}]}], "]"}], "}"}], ",", 
          RowBox[{"{", 
           RowBox[{"k", ",", "1", ",", 
            RowBox[{"Length", "[", "slice", "]"}]}], "}"}]}], "]"}]}], "}"}], 
      "]"}], ",", "\[IndentingNewLine]", 
     RowBox[{"Graphics", "[", 
      RowBox[{"{", 
       RowBox[{
        RowBox[{"Opacity", "[", "0.3", "]"}], ",", 
        RowBox[{"GrayLevel", "[", "0.7", "]"}], ",", 
        RowBox[{"Table", "[", 
         RowBox[{
          RowBox[{"{", 
           RowBox[{"Circle", "[", 
            RowBox[{
             RowBox[{"{", 
              RowBox[{
               RowBox[{"xpos", "[", 
                RowBox[{"[", 
                 RowBox[{"slice", "[", 
                  RowBox[{"[", "k", "]"}], "]"}], "]"}], "]"}], ",", 
               RowBox[{"ypos", "[", 
                RowBox[{"[", 
                 RowBox[{"slice", "[", 
                  RowBox[{"[", "k", "]"}], "]"}], "]"}], "]"}]}], "}"}], ",", 
             
             RowBox[{"Sqrt", "[", 
              RowBox[{
               RowBox[{
                RowBox[{"r", "[", 
                 RowBox[{"[", 
                  RowBox[{"maxstep", ",", 
                   RowBox[{"slice", "[", 
                    RowBox[{"[", "k", "]"}], "]"}]}], "]"}], "]"}], "^", 
                "2"}], "-", 
               RowBox[{
                RowBox[{"(", 
                 RowBox[{
                  RowBox[{"zpos", "[", 
                   RowBox[{"[", 
                    RowBox[{"slice", "[", 
                    RowBox[{"[", "k", "]"}], "]"}], "]"}], "]"}], "-", 
                  "zheight"}], ")"}], "^", "2"}]}], "]"}]}], " ", "]"}], 
           "}"}], ",", 
          RowBox[{"{", 
           RowBox[{"k", ",", "1", ",", 
            RowBox[{"Length", "[", "slice", "]"}]}], "}"}]}], "]"}]}], "}"}], 
      "]"}], ",", "\[IndentingNewLine]", 
     RowBox[{"PlotRange", "\[Rule]", "All"}], ",", 
     RowBox[{"ImageSize", "\[Rule]", 
      RowBox[{"8", "*", "72"}]}]}], "]"}], "]"}], ";"}]], "Input",
 CellChangeTimes->{{3.461322822850945*^9, 3.461322854060894*^9}, {
   3.461322906244837*^9, 3.46132302380949*^9}, {3.461323058884879*^9, 
   3.461323060080963*^9}, {3.4613234406750727`*^9, 3.461323511935972*^9}, {
   3.461328850495994*^9, 3.461328960939543*^9}, {3.4613418386108017`*^9, 
   3.4613418391843967`*^9}, {3.462589485130307*^9, 3.4625894854160833`*^9}, {
   3.4626171929739723`*^9, 3.462617221370372*^9}, {3.462617359425268*^9, 
   3.462617367272402*^9}, {3.4626175779809523`*^9, 3.462617581626601*^9}, {
   3.462617840001257*^9, 3.462617842857362*^9}, {3.462617938378819*^9, 
   3.4626179642490396`*^9}, 3.4626181332765102`*^9, {3.462618166709484*^9, 
   3.462618178417316*^9}, {3.462618335942675*^9, 3.462618387992742*^9}, {
   3.462618438776222*^9, 3.4626184392636337`*^9}, {3.462618565222921*^9, 
   3.4626185926577578`*^9}, {3.462618666320105*^9, 3.462618753236882*^9}, {
   3.462618840032818*^9, 3.462618842399062*^9}, {3.462681766242629*^9, 
   3.4626818104299603`*^9}, {3.462689086708515*^9, 3.4626890870835857`*^9}, 
   3.462689364064817*^9, {3.46293102991813*^9, 3.4629310427125072`*^9}, {
   3.462931075035408*^9, 3.462931163831842*^9}, {3.46296452979109*^9, 
   3.462964557503641*^9}, {3.466495837473998*^9, 3.4664958788345137`*^9}, {
   3.4682313980647173`*^9, 3.468231595826123*^9}, {3.46823165617134*^9, 
   3.4682318197264147`*^9}, {3.4682320798226767`*^9, 
   3.4682321794632683`*^9}, {3.468237648336162*^9, 3.4682376522517843`*^9}, {
   3.46829338409274*^9, 3.4682933841837893`*^9}, {3.4741819470687313`*^9, 
   3.474182055719413*^9}, {3.474182098825857*^9, 3.474182236546544*^9}, {
   3.474182607338397*^9, 3.474182607734069*^9}, {3.474182707186915*^9, 
   3.474182707653862*^9}, {3.4741832848262653`*^9, 3.47418330828767*^9}, {
   3.474186846349888*^9, 3.474186846956172*^9}, {3.474186929952837*^9, 
   3.474186930028679*^9}, {3.4741869807045937`*^9, 3.474186990069766*^9}, {
   3.4741871361781683`*^9, 3.4741871421543417`*^9}, 3.474187190239172*^9, {
   3.474187289953601*^9, 3.474187294057331*^9}, {3.474193082864882*^9, 
   3.4741930831585903`*^9}, {3.474193208869269*^9, 3.474193224961316*^9}, {
   3.4741932677106524`*^9, 3.474193268886894*^9}, {3.474194249865037*^9, 
   3.4741942750408983`*^9}, {3.4741944013082323`*^9, 3.474194454084484*^9}, {
   3.4741945759472847`*^9, 3.474194589177397*^9}, {3.474194691703704*^9, 
   3.4741946919890757`*^9}, {3.474194800250811*^9, 3.474194806750544*^9}, {
   3.474200282895234*^9, 3.47420035966076*^9}, {3.474200560292186*^9, 
   3.474200602972556*^9}, 3.47420072275426*^9, {3.474200908352981*^9, 
   3.474200914619172*^9}, {3.474201056131214*^9, 3.4742010704839573`*^9}, {
   3.4742011321420593`*^9, 3.4742011348372087`*^9}, {3.4742011972344503`*^9, 
   3.474201198918545*^9}, {3.474201479444968*^9, 3.474201482577765*^9}, {
   3.4742015155652237`*^9, 3.474201545496546*^9}, {3.474201617837695*^9, 
   3.474201668544455*^9}},ExpressionUUID->"743becff-5c09-4a61-9cb9-\
f0f0c3918e9d"],

Cell[BoxData[
 GraphicsBox[{{
    {Opacity[0.2]}}, {
    {Opacity[0.7]}}, {
    {GrayLevel[0.7], Opacity[0.3]}}},
  ImageSize->576,
  PlotRange->All]], "Print",
 CellChangeTimes->{3.70866915023067*^9, 3.7086692383506403`*^9, 
  3.708670227804716*^9, 3.708674919161541*^9, 3.708674964991013*^9, 
  3.721623513679744*^9, 
  3.72162357480175*^9},ExpressionUUID->"28e2670e-9695-4dd6-b067-45fc6f6a1b69"]
}, Open  ]]
}, Open  ]]
}, Open  ]],

Cell[CellGroupData[{

Cell["Concentrazione di O2", "Subsection",
 CellChangeTimes->{{3.462964586525344*^9, 
  3.4629645913964977`*^9}},ExpressionUUID->"a0a407c1-ddee-453e-ba05-\
b6fa079dc992"],

Cell[CellGroupData[{

Cell[BoxData[{
 RowBox[{
  RowBox[{
   RowBox[{"O2max", " ", "=", 
    RowBox[{"Max", "[", 
     RowBox[{"O2", "[", 
      RowBox[{"[", 
       RowBox[{"maxstep", ",", "slice"}], "]"}], "]"}], "]"}]}], ";"}], 
  " "}], "\[IndentingNewLine]", 
 RowBox[{
  RowBox[{
   RowBox[{"O2min", " ", "=", 
    RowBox[{"Min", "[", 
     RowBox[{"O2", "[", 
      RowBox[{"[", 
       RowBox[{"maxstep", ",", "slice"}], "]"}], "]"}], "]"}]}], ";"}], " ", 
  "\[IndentingNewLine]"}], "\[IndentingNewLine]", 
 RowBox[{
  RowBox[{"Print", "[", 
   RowBox[{"\"\<Max O2 concentration \>\"", ",", "O2max"}], "]"}], 
  ";"}], "\[IndentingNewLine]", 
 RowBox[{
  RowBox[{
   RowBox[{"Print", "[", 
    RowBox[{"\"\<Min O2 concentration \>\"", ",", "O2min"}], "]"}], ";"}], 
  "\[IndentingNewLine]", "\[IndentingNewLine]"}], "\[IndentingNewLine]", 
 RowBox[{
  RowBox[{"Print", "[", 
   RowBox[{"Show", "[", 
    RowBox[{
     RowBox[{"Graphics", "[", 
      RowBox[{"{", 
       RowBox[{
        RowBox[{"Opacity", "[", "0.5", "]"}], ",", 
        RowBox[{"Table", "[", 
         RowBox[{
          RowBox[{"{", 
           RowBox[{
            RowBox[{"RGBColor", "[", " ", 
             RowBox[{
              RowBox[{
               RowBox[{"(", " ", 
                RowBox[{
                 RowBox[{"O2", "[", 
                  RowBox[{"[", 
                   RowBox[{"maxstep", ",", 
                    RowBox[{"slice", "[", 
                    RowBox[{"[", "k", "]"}], "]"}]}], "]"}], "]"}], "-", 
                 "O2min"}], ")"}], "/", 
               RowBox[{"(", 
                RowBox[{"O2max", "-", "O2min"}], ")"}]}], ",", "0", ",", 
              RowBox[{"1", "-", 
               RowBox[{
                RowBox[{"(", " ", 
                 RowBox[{
                  RowBox[{"O2", "[", 
                   RowBox[{"[", 
                    RowBox[{"maxstep", ",", 
                    RowBox[{"slice", "[", 
                    RowBox[{"[", "k", "]"}], "]"}]}], "]"}], "]"}], "-", 
                  "O2min"}], ")"}], "/", 
                RowBox[{"(", 
                 RowBox[{"O2max", "-", "O2min"}], ")"}]}]}]}], "]"}], ",", 
            RowBox[{"Disk", "[", 
             RowBox[{
              RowBox[{"{", 
               RowBox[{
                RowBox[{"xpos", "[", 
                 RowBox[{"[", 
                  RowBox[{"slice", "[", 
                   RowBox[{"[", "k", "]"}], "]"}], "]"}], "]"}], ",", 
                RowBox[{"ypos", "[", 
                 RowBox[{"[", 
                  RowBox[{"slice", "[", 
                   RowBox[{"[", "k", "]"}], "]"}], "]"}], "]"}]}], "}"}], ",", 
              RowBox[{"Sqrt", "[", 
               RowBox[{
                RowBox[{
                 RowBox[{"r", "[", 
                  RowBox[{"[", 
                   RowBox[{"maxstep", ",", 
                    RowBox[{"slice", "[", 
                    RowBox[{"[", "k", "]"}], "]"}]}], "]"}], "]"}], "^", 
                 "2"}], "-", 
                RowBox[{
                 RowBox[{"(", 
                  RowBox[{
                   RowBox[{"zpos", "[", 
                    RowBox[{"[", 
                    RowBox[{"slice", "[", 
                    RowBox[{"[", "k", "]"}], "]"}], "]"}], "]"}], "-", 
                   "zheight"}], ")"}], "^", "2"}]}], "]"}]}], " ", "]"}]}], 
           "}"}], ",", 
          RowBox[{"{", 
           RowBox[{"k", ",", "1", ",", 
            RowBox[{"Length", "[", "slice", "]"}]}], "}"}]}], "]"}]}], "}"}], 
      "]"}], ",", 
     RowBox[{"PlotRange", "\[Rule]", "All"}]}], "]"}], "]"}], ";"}]}], "Input",\

 CellChangeTimes->{{3.461322822850945*^9, 3.461322854060894*^9}, {
   3.461322906244837*^9, 3.46132302380949*^9}, {3.461323058884879*^9, 
   3.461323060080963*^9}, {3.4613234406750727`*^9, 3.461323511935972*^9}, {
   3.461328850495994*^9, 3.461328960939543*^9}, {3.4613418386108017`*^9, 
   3.4613418391843967`*^9}, {3.462589485130307*^9, 3.4625894854160833`*^9}, {
   3.4626171929739723`*^9, 3.462617221370372*^9}, {3.462617359425268*^9, 
   3.462617367272402*^9}, {3.4626175779809523`*^9, 3.462617581626601*^9}, {
   3.462617840001257*^9, 3.462617842857362*^9}, {3.462617938378819*^9, 
   3.4626179642490396`*^9}, 3.4626181332765102`*^9, {3.462618166709484*^9, 
   3.462618178417316*^9}, {3.462618335942675*^9, 3.462618387992742*^9}, {
   3.462618438776222*^9, 3.4626184392636337`*^9}, {3.462618565222921*^9, 
   3.4626185926577578`*^9}, {3.462618666320105*^9, 3.462618753236882*^9}, {
   3.462618840032818*^9, 3.462618842399062*^9}, {3.462681766242629*^9, 
   3.4626818104299603`*^9}, {3.462689086708515*^9, 3.4626890870835857`*^9}, 
   3.462689364064817*^9, {3.46293102991813*^9, 3.4629310427125072`*^9}, {
   3.462931075035408*^9, 3.462931163831842*^9}, {3.46296452979109*^9, 
   3.462964557503641*^9}, {3.466495837473998*^9, 
   3.4664958788345137`*^9}},ExpressionUUID->"933fb6be-7e21-4abf-9c86-\
ac4a4a599ae4"],

Cell[BoxData[
 TemplateBox[{
  "Symbol","argx",
   "\"\\!\\(\\*RowBox[{\\\"Symbol\\\"}]\\) called with \\!\\(\\*RowBox[{\\\"0\
\\\"}]\\) arguments; 1 argument is expected.\"",2,553,814,
   20702720278133937587,"Local"},
  "MessageTemplate"]], "Message", "MSG",
 CellChangeTimes->{3.7216235138167343`*^9, 
  3.721623574864942*^9},ExpressionUUID->"18be15da-2e10-4b94-94ba-\
268f74e86159"],

Cell[BoxData[
 TemplateBox[{
  "Symbol","argx",
   "\"\\!\\(\\*RowBox[{\\\"Symbol\\\"}]\\) called with \\!\\(\\*RowBox[{\\\"0\
\\\"}]\\) arguments; 1 argument is expected.\"",2,554,815,
   20702720278133937587,"Local"},
  "MessageTemplate"]], "Message", "MSG",
 CellChangeTimes->{3.7216235138167343`*^9, 
  3.7216235748767242`*^9},ExpressionUUID->"1fe13099-39e4-4bdc-ac24-\
e117d72f8804"],

Cell[CellGroupData[{

Cell[BoxData[
 InterpretationBox[
  RowBox[{"\<\"Max O2 concentration \"\>", "\[InvisibleSpace]", 
   RowBox[{"Symbol", "[", "]"}]}],
  SequenceForm["Max O2 concentration ", 
   Symbol[]],
  Editable->False]], "Print",
 CellChangeTimes->{{3.4629311395279284`*^9, 3.4629311661072483`*^9}, 
   3.462964569552249*^9, 3.463050396753776*^9, 3.463056076871974*^9, 
   3.464171726884606*^9, 3.464189880807898*^9, 3.464228942804636*^9, 
   3.464239883166896*^9, 3.4664957366176558`*^9, {3.466495861096977*^9, 
   3.466495879752714*^9}, 3.466496178976974*^9, 3.4664967265618258`*^9, 
   3.4665756680069304`*^9, 3.466575741665674*^9, 3.4665758119531813`*^9, 
   3.4665760518286*^9, 3.466583407455912*^9, 3.466592338143059*^9, 
   3.466593173356175*^9, 3.466595597304843*^9, 3.4666108043027897`*^9, 
   3.466836016433282*^9, 3.46683617040803*^9, 3.466837172215592*^9, 
   3.466839403667893*^9, 3.466844337832909*^9, 3.466847252391987*^9, 
   3.466858932997178*^9, 3.46686297835808*^9, 3.4668782897804527`*^9, 
   3.4669109013259573`*^9, 3.466921243703368*^9, 3.466922299426458*^9, 
   3.466930688262828*^9, 3.466936221485023*^9, 3.466938790580399*^9, 
   3.466940395178149*^9, 3.466945306922476*^9, 3.466949908376326*^9, 
   3.4669597062972717`*^9, 3.466997001439493*^9, 3.4670215272962427`*^9, 
   3.4680640359452057`*^9, 3.468145843520075*^9, 3.468231123214636*^9, 
   3.468235936729596*^9, 3.468237698368294*^9, 3.4682931134362698`*^9, 
   3.468308221082385*^9, 3.4683239718785057`*^9, 3.4683856258584843`*^9, 
   3.468812345873157*^9, 3.468813436557045*^9, 3.469002649448963*^9, 
   3.46901219837882*^9, 3.4690171933974733`*^9, 3.469036255437066*^9, 
   3.4690704337157087`*^9, 3.469121454345401*^9, 3.470810595666443*^9, 
   3.471687178535309*^9, 3.47201916132627*^9, 3.472182049380422*^9, 
   3.4724591799854183`*^9, 3.473437061515873*^9, 3.473599148881521*^9, 
   3.4736661140401154`*^9, 3.473699897873509*^9, 3.4737038218747168`*^9, 
   3.473737456086101*^9, 3.473767689395422*^9, 3.473829671976775*^9, 
   3.474201857757722*^9, 3.474293762826212*^9, 3.474641426537263*^9, 
   3.474956774217947*^9, 3.478352684968889*^9, 3.478353381393519*^9, 
   3.4783652692077637`*^9, 3.4784972230042057`*^9, 3.4786027636342773`*^9, 
   3.478603123316915*^9, 3.479695126445923*^9, 3.508313824460268*^9, 
   3.5083150155201797`*^9, 3.511946576058528*^9, 3.51462570803529*^9, 
   3.5153063235669193`*^9, 3.52818846291975*^9, 3.528257125056121*^9, 
   3.528264617444874*^9, 3.528307252285779*^9, 3.528432936255143*^9, 
   3.528438598121622*^9, 3.528440190456835*^9, 3.528447336042033*^9, 
   3.5284744189657803`*^9, 3.528529977949862*^9, 3.528533243822342*^9, 
   3.52863093456962*^9, 3.528881778536957*^9, 3.5288824727498693`*^9, 
   3.5290615206389313`*^9, 3.532927228017288*^9, 3.53292735024715*^9, 
   3.533022866838389*^9, 3.601635342820863*^9, 3.601635703826198*^9, 
   3.708669150330783*^9, 3.708669238431611*^9, 3.708670227815443*^9, 
   3.708674919245973*^9, 3.708674965057232*^9, 3.721623513838279*^9, 
   3.721623574888747*^9},ExpressionUUID->"f6fc254b-0c2d-430f-ac61-\
04c7dbf20eaf"],

Cell[BoxData[
 InterpretationBox[
  RowBox[{"\<\"Min O2 concentration \"\>", "\[InvisibleSpace]", 
   RowBox[{"Symbol", "[", "]"}]}],
  SequenceForm["Min O2 concentration ", 
   Symbol[]],
  Editable->False]], "Print",
 CellChangeTimes->{{3.4629311395279284`*^9, 3.4629311661072483`*^9}, 
   3.462964569552249*^9, 3.463050396753776*^9, 3.463056076871974*^9, 
   3.464171726884606*^9, 3.464189880807898*^9, 3.464228942804636*^9, 
   3.464239883166896*^9, 3.4664957366176558`*^9, {3.466495861096977*^9, 
   3.466495879752714*^9}, 3.466496178976974*^9, 3.4664967265618258`*^9, 
   3.4665756680069304`*^9, 3.466575741665674*^9, 3.4665758119531813`*^9, 
   3.4665760518286*^9, 3.466583407455912*^9, 3.466592338143059*^9, 
   3.466593173356175*^9, 3.466595597304843*^9, 3.4666108043027897`*^9, 
   3.466836016433282*^9, 3.46683617040803*^9, 3.466837172215592*^9, 
   3.466839403667893*^9, 3.466844337832909*^9, 3.466847252391987*^9, 
   3.466858932997178*^9, 3.46686297835808*^9, 3.4668782897804527`*^9, 
   3.4669109013259573`*^9, 3.466921243703368*^9, 3.466922299426458*^9, 
   3.466930688262828*^9, 3.466936221485023*^9, 3.466938790580399*^9, 
   3.466940395178149*^9, 3.466945306922476*^9, 3.466949908376326*^9, 
   3.4669597062972717`*^9, 3.466997001439493*^9, 3.4670215272962427`*^9, 
   3.4680640359452057`*^9, 3.468145843520075*^9, 3.468231123214636*^9, 
   3.468235936729596*^9, 3.468237698368294*^9, 3.4682931134362698`*^9, 
   3.468308221082385*^9, 3.4683239718785057`*^9, 3.4683856258584843`*^9, 
   3.468812345873157*^9, 3.468813436557045*^9, 3.469002649448963*^9, 
   3.46901219837882*^9, 3.4690171933974733`*^9, 3.469036255437066*^9, 
   3.4690704337157087`*^9, 3.469121454345401*^9, 3.470810595666443*^9, 
   3.471687178535309*^9, 3.47201916132627*^9, 3.472182049380422*^9, 
   3.4724591799854183`*^9, 3.473437061515873*^9, 3.473599148881521*^9, 
   3.4736661140401154`*^9, 3.473699897873509*^9, 3.4737038218747168`*^9, 
   3.473737456086101*^9, 3.473767689395422*^9, 3.473829671976775*^9, 
   3.474201857757722*^9, 3.474293762826212*^9, 3.474641426537263*^9, 
   3.474956774217947*^9, 3.478352684968889*^9, 3.478353381393519*^9, 
   3.4783652692077637`*^9, 3.4784972230042057`*^9, 3.4786027636342773`*^9, 
   3.478603123316915*^9, 3.479695126445923*^9, 3.508313824460268*^9, 
   3.5083150155201797`*^9, 3.511946576058528*^9, 3.51462570803529*^9, 
   3.5153063235669193`*^9, 3.52818846291975*^9, 3.528257125056121*^9, 
   3.528264617444874*^9, 3.528307252285779*^9, 3.528432936255143*^9, 
   3.528438598121622*^9, 3.528440190456835*^9, 3.528447336042033*^9, 
   3.5284744189657803`*^9, 3.528529977949862*^9, 3.528533243822342*^9, 
   3.52863093456962*^9, 3.528881778536957*^9, 3.5288824727498693`*^9, 
   3.5290615206389313`*^9, 3.532927228017288*^9, 3.53292735024715*^9, 
   3.533022866838389*^9, 3.601635342820863*^9, 3.601635703826198*^9, 
   3.708669150330783*^9, 3.708669238431611*^9, 3.708670227815443*^9, 
   3.708674919245973*^9, 3.708674965057232*^9, 3.721623513838279*^9, 
   3.721623574890643*^9},ExpressionUUID->"a108298d-9699-48d3-bb47-\
6c09e7fc7700"],

Cell[BoxData[
 GraphicsBox[{
   {Opacity[0.5]}},
  PlotRange->All]], "Print",
 CellChangeTimes->{{3.4629311395279284`*^9, 3.4629311661072483`*^9}, 
   3.462964569552249*^9, 3.463050396753776*^9, 3.463056076871974*^9, 
   3.464171726884606*^9, 3.464189880807898*^9, 3.464228942804636*^9, 
   3.464239883166896*^9, 3.4664957366176558`*^9, {3.466495861096977*^9, 
   3.466495879752714*^9}, 3.466496178976974*^9, 3.4664967265618258`*^9, 
   3.4665756680069304`*^9, 3.466575741665674*^9, 3.4665758119531813`*^9, 
   3.4665760518286*^9, 3.466583407455912*^9, 3.466592338143059*^9, 
   3.466593173356175*^9, 3.466595597304843*^9, 3.4666108043027897`*^9, 
   3.466836016433282*^9, 3.46683617040803*^9, 3.466837172215592*^9, 
   3.466839403667893*^9, 3.466844337832909*^9, 3.466847252391987*^9, 
   3.466858932997178*^9, 3.46686297835808*^9, 3.4668782897804527`*^9, 
   3.4669109013259573`*^9, 3.466921243703368*^9, 3.466922299426458*^9, 
   3.466930688262828*^9, 3.466936221485023*^9, 3.466938790580399*^9, 
   3.466940395178149*^9, 3.466945306922476*^9, 3.466949908376326*^9, 
   3.4669597062972717`*^9, 3.466997001439493*^9, 3.4670215272962427`*^9, 
   3.4680640359452057`*^9, 3.468145843520075*^9, 3.468231123214636*^9, 
   3.468235936729596*^9, 3.468237698368294*^9, 3.4682931134362698`*^9, 
   3.468308221082385*^9, 3.4683239718785057`*^9, 3.4683856258584843`*^9, 
   3.468812345873157*^9, 3.468813436557045*^9, 3.469002649448963*^9, 
   3.46901219837882*^9, 3.4690171933974733`*^9, 3.469036255437066*^9, 
   3.4690704337157087`*^9, 3.469121454345401*^9, 3.470810595666443*^9, 
   3.471687178535309*^9, 3.47201916132627*^9, 3.472182049380422*^9, 
   3.4724591799854183`*^9, 3.473437061515873*^9, 3.473599148881521*^9, 
   3.4736661140401154`*^9, 3.473699897873509*^9, 3.4737038218747168`*^9, 
   3.473737456086101*^9, 3.473767689395422*^9, 3.473829671976775*^9, 
   3.474201857757722*^9, 3.474293762826212*^9, 3.474641426537263*^9, 
   3.474956774217947*^9, 3.478352684968889*^9, 3.478353381393519*^9, 
   3.4783652692077637`*^9, 3.4784972230042057`*^9, 3.4786027636342773`*^9, 
   3.478603123316915*^9, 3.479695126445923*^9, 3.508313824460268*^9, 
   3.5083150155201797`*^9, 3.511946576058528*^9, 3.51462570803529*^9, 
   3.5153063235669193`*^9, 3.52818846291975*^9, 3.528257125056121*^9, 
   3.528264617444874*^9, 3.528307252285779*^9, 3.528432936255143*^9, 
   3.528438598121622*^9, 3.528440190456835*^9, 3.528447336042033*^9, 
   3.5284744189657803`*^9, 3.528529977949862*^9, 3.528533243822342*^9, 
   3.52863093456962*^9, 3.528881778536957*^9, 3.5288824727498693`*^9, 
   3.5290615206389313`*^9, 3.532927228017288*^9, 3.53292735024715*^9, 
   3.533022866838389*^9, 3.601635342820863*^9, 3.601635703826198*^9, 
   3.708669150330783*^9, 3.708669238431611*^9, 3.708670227815443*^9, 
   3.708674919245973*^9, 3.708674965057232*^9, 3.721623513838279*^9, 
   3.721623574892887*^9},ExpressionUUID->"75e0be16-5f59-411e-ba9e-\
a3afd58d4c54"]
}, Open  ]]
}, Open  ]],

Cell[CellGroupData[{

Cell["con effetto di sfuocatura", "Subsubsection",
 CellChangeTimes->{{3.466960202714406*^9, 
  3.466960206790756*^9}},ExpressionUUID->"b7a9bc93-9210-4ca4-94a4-\
de23aca58acb"],

Cell[CellGroupData[{

Cell[BoxData[
 RowBox[{
  RowBox[{"Print", "[", 
   RowBox[{"Show", "[", 
    RowBox[{
     RowBox[{"Graphics", "[", 
      RowBox[{"{", 
       RowBox[{
        RowBox[{"Opacity", "[", "0.5", "]"}], ",", 
        RowBox[{"Table", "[", 
         RowBox[{
          RowBox[{"{", 
           RowBox[{
            RowBox[{"RGBColor", "[", " ", 
             RowBox[{
              RowBox[{
               RowBox[{"(", " ", 
                RowBox[{
                 RowBox[{"O2", "[", 
                  RowBox[{"[", 
                   RowBox[{"maxstep", ",", 
                    RowBox[{"slice", "[", 
                    RowBox[{"[", "k", "]"}], "]"}]}], "]"}], "]"}], "-", 
                 "O2min"}], ")"}], "/", 
               RowBox[{"(", 
                RowBox[{"O2max", "-", "O2min"}], ")"}]}], ",", "0", ",", 
              RowBox[{"1", "-", 
               RowBox[{
                RowBox[{"(", " ", 
                 RowBox[{
                  RowBox[{"O2", "[", 
                   RowBox[{"[", 
                    RowBox[{"maxstep", ",", 
                    RowBox[{"slice", "[", 
                    RowBox[{"[", "k", "]"}], "]"}]}], "]"}], "]"}], "-", 
                  "O2min"}], ")"}], "/", 
                RowBox[{"(", 
                 RowBox[{"O2max", "-", "O2min"}], ")"}]}]}]}], "]"}], ",", 
            RowBox[{"Disk", "[", 
             RowBox[{
              RowBox[{"{", 
               RowBox[{
                RowBox[{"xpos", "[", 
                 RowBox[{"[", 
                  RowBox[{"slice", "[", 
                   RowBox[{"[", "k", "]"}], "]"}], "]"}], "]"}], ",", 
                RowBox[{"ypos", "[", 
                 RowBox[{"[", 
                  RowBox[{"slice", "[", 
                   RowBox[{"[", "k", "]"}], "]"}], "]"}], "]"}]}], "}"}], ",", 
              RowBox[{"Sqrt", "[", 
               RowBox[{
                RowBox[{
                 RowBox[{"r", "[", 
                  RowBox[{"[", 
                   RowBox[{"maxstep", ",", 
                    RowBox[{"slice", "[", 
                    RowBox[{"[", "k", "]"}], "]"}]}], "]"}], "]"}], "^", 
                 "2"}], "-", 
                RowBox[{
                 RowBox[{"(", 
                  RowBox[{
                   RowBox[{"zpos", "[", 
                    RowBox[{"[", 
                    RowBox[{"slice", "[", 
                    RowBox[{"[", "k", "]"}], "]"}], "]"}], "]"}], "-", 
                   "zheight"}], ")"}], "^", "2"}]}], "]"}]}], " ", "]"}]}], 
           "}"}], ",", 
          RowBox[{"{", 
           RowBox[{"k", ",", "1", ",", 
            RowBox[{"Length", "[", "slice", "]"}]}], "}"}]}], "]"}]}], "}"}], 
      "]"}], ",", 
     RowBox[{"Graphics", "[", 
      RowBox[{"{", 
       RowBox[{
        RowBox[{"Opacity", "[", "0.2", "]"}], ",", 
        RowBox[{"Table", "[", 
         RowBox[{
          RowBox[{"{", 
           RowBox[{
            RowBox[{"RGBColor", "[", " ", 
             RowBox[{
              RowBox[{
               RowBox[{"(", " ", 
                RowBox[{
                 RowBox[{"O2", "[", 
                  RowBox[{"[", 
                   RowBox[{"maxstep", ",", 
                    RowBox[{"slice", "[", 
                    RowBox[{"[", "k", "]"}], "]"}]}], "]"}], "]"}], "-", 
                 "O2min"}], ")"}], "/", 
               RowBox[{"(", 
                RowBox[{"O2max", "-", "O2min"}], ")"}]}], ",", "0", ",", 
              RowBox[{"1", "-", 
               RowBox[{
                RowBox[{"(", " ", 
                 RowBox[{
                  RowBox[{"O2", "[", 
                   RowBox[{"[", 
                    RowBox[{"maxstep", ",", 
                    RowBox[{"slice", "[", 
                    RowBox[{"[", "k", "]"}], "]"}]}], "]"}], "]"}], "-", 
                  "O2min"}], ")"}], "/", 
                RowBox[{"(", 
                 RowBox[{"O2max", "-", "O2min"}], ")"}]}]}]}], "]"}], ",", 
            RowBox[{"Disk", "[", 
             RowBox[{
              RowBox[{"{", 
               RowBox[{
                RowBox[{"xpos", "[", 
                 RowBox[{"[", 
                  RowBox[{"slice", "[", 
                   RowBox[{"[", "k", "]"}], "]"}], "]"}], "]"}], ",", 
                RowBox[{"ypos", "[", 
                 RowBox[{"[", 
                  RowBox[{"slice", "[", 
                   RowBox[{"[", "k", "]"}], "]"}], "]"}], "]"}]}], "}"}], ",", 
              RowBox[{"r", "[", 
               RowBox[{"[", 
                RowBox[{"maxstep", ",", 
                 RowBox[{"slice", "[", 
                  RowBox[{"[", "k", "]"}], "]"}]}], "]"}], "]"}]}], " ", 
             "]"}]}], "}"}], ",", 
          RowBox[{"{", 
           RowBox[{"k", ",", "1", ",", 
            RowBox[{"Length", "[", "slice", "]"}]}], "}"}]}], "]"}]}], "}"}], 
      "]"}], ",", "\[IndentingNewLine]", 
     RowBox[{"PlotRange", "\[Rule]", "All"}]}], "]"}], "]"}], ";"}]], "Input",\

 CellChangeTimes->{{3.4669597329738817`*^9, 
  3.466959750175071*^9}},ExpressionUUID->"c3eea815-a0b0-4074-b984-\
bcd48dbb7f7b"],

Cell[BoxData[
 GraphicsBox[{{
    {Opacity[0.5]}}, {
    {Opacity[0.2]}}},
  PlotRange->All]], "Print",
 CellChangeTimes->{3.7086691503665524`*^9, 3.7086692384651814`*^9, 
  3.7086702279272738`*^9, 3.708674919294416*^9, 3.708674965197731*^9, 
  3.7216235139340143`*^9, 
  3.721623574927372*^9},ExpressionUUID->"56e81ff8-e3d7-43cc-aa10-\
55f4a2eecbe3"]
}, Open  ]]
}, Open  ]]
}, Open  ]],

Cell[CellGroupData[{

Cell["Concentrazione del glucosio extracellulare", "Subsection",
 CellChangeTimes->{{3.4629645997232027`*^9, 
  3.462964612144121*^9}},ExpressionUUID->"34183399-cd45-4f67-82cc-\
c28134d57552"],

Cell[CellGroupData[{

Cell[BoxData[{
 RowBox[{
  RowBox[{
   RowBox[{"Gmax", " ", "=", 
    RowBox[{"Max", "[", 
     RowBox[{"Gextra", "[", 
      RowBox[{"[", 
       RowBox[{"maxstep", ",", "slice"}], "]"}], "]"}], "]"}]}], ";"}], 
  " "}], "\[IndentingNewLine]", 
 RowBox[{
  RowBox[{
   RowBox[{"Gmin", "=", 
    RowBox[{"Min", "[", 
     RowBox[{"Gextra", "[", 
      RowBox[{"[", 
       RowBox[{"maxstep", ",", "slice"}], "]"}], "]"}], "]"}]}], ";"}], " ", 
  "\[IndentingNewLine]"}], "\[IndentingNewLine]", 
 RowBox[{
  RowBox[{"Print", "[", 
   RowBox[{"\"\<Max Gextra concentration \>\"", ",", "Gmax"}], "]"}], 
  ";"}], "\[IndentingNewLine]", 
 RowBox[{
  RowBox[{
   RowBox[{"Print", "[", 
    RowBox[{"\"\<Min Gextra concentration \>\"", ",", "Gmin"}], "]"}], ";"}], 
  "\[IndentingNewLine]"}], "\[IndentingNewLine]", 
 RowBox[{
  RowBox[{"Print", "[", 
   RowBox[{"Show", "[", 
    RowBox[{
     RowBox[{"Graphics", "[", 
      RowBox[{"{", 
       RowBox[{
        RowBox[{"Opacity", "[", "0.5", "]"}], ",", 
        RowBox[{"Table", "[", 
         RowBox[{
          RowBox[{"{", 
           RowBox[{
            RowBox[{"RGBColor", "[", " ", 
             RowBox[{
              RowBox[{
               RowBox[{"(", " ", 
                RowBox[{
                 RowBox[{"Gextra", "[", 
                  RowBox[{"[", 
                   RowBox[{"maxstep", ",", 
                    RowBox[{"slice", "[", 
                    RowBox[{"[", "k", "]"}], "]"}]}], "]"}], "]"}], "-", 
                 "Gmin"}], ")"}], "/", 
               RowBox[{"(", 
                RowBox[{"Gmax", "-", "Gmin"}], ")"}]}], ",", "0", ",", 
              RowBox[{"1", "-", 
               RowBox[{
                RowBox[{"(", " ", 
                 RowBox[{
                  RowBox[{"Gextra", "[", 
                   RowBox[{"[", 
                    RowBox[{"maxstep", ",", 
                    RowBox[{"slice", "[", 
                    RowBox[{"[", "k", "]"}], "]"}]}], "]"}], "]"}], "-", 
                  "Gmin"}], ")"}], "/", 
                RowBox[{"(", 
                 RowBox[{"Gmax", "-", "Gmin"}], ")"}]}]}]}], "]"}], ",", 
            RowBox[{"Disk", "[", 
             RowBox[{
              RowBox[{"{", 
               RowBox[{
                RowBox[{"xpos", "[", 
                 RowBox[{"[", 
                  RowBox[{"slice", "[", 
                   RowBox[{"[", "k", "]"}], "]"}], "]"}], "]"}], ",", 
                RowBox[{"ypos", "[", 
                 RowBox[{"[", 
                  RowBox[{"slice", "[", 
                   RowBox[{"[", "k", "]"}], "]"}], "]"}], "]"}]}], "}"}], ",", 
              RowBox[{"Sqrt", "[", 
               RowBox[{
                RowBox[{
                 RowBox[{"r", "[", 
                  RowBox[{"[", 
                   RowBox[{"maxstep", ",", 
                    RowBox[{"slice", "[", 
                    RowBox[{"[", "k", "]"}], "]"}]}], "]"}], "]"}], "^", 
                 "2"}], "-", 
                RowBox[{
                 RowBox[{"(", 
                  RowBox[{
                   RowBox[{"zpos", "[", 
                    RowBox[{"[", 
                    RowBox[{"slice", "[", 
                    RowBox[{"[", "k", "]"}], "]"}], "]"}], "]"}], "-", 
                   "zheight"}], ")"}], "^", "2"}]}], "]"}]}], " ", "]"}]}], 
           "}"}], ",", 
          RowBox[{"{", 
           RowBox[{"k", ",", "1", ",", 
            RowBox[{"Length", "[", "slice", "]"}]}], "}"}]}], "]"}]}], "}"}], 
      "]"}], ",", 
     RowBox[{"PlotRange", "\[Rule]", "All"}]}], "]"}], "]"}], ";"}]}], "Input",\

 CellChangeTimes->{{3.461322822850945*^9, 3.461322854060894*^9}, {
   3.461322906244837*^9, 3.46132302380949*^9}, {3.461323058884879*^9, 
   3.461323060080963*^9}, {3.4613234406750727`*^9, 3.461323511935972*^9}, {
   3.461328850495994*^9, 3.461328960939543*^9}, {3.4613418386108017`*^9, 
   3.4613418391843967`*^9}, {3.462589485130307*^9, 3.4625894854160833`*^9}, {
   3.4626171929739723`*^9, 3.462617221370372*^9}, {3.462617359425268*^9, 
   3.462617367272402*^9}, {3.4626175779809523`*^9, 3.462617581626601*^9}, {
   3.462617840001257*^9, 3.462617842857362*^9}, {3.462617938378819*^9, 
   3.4626179642490396`*^9}, 3.4626181332765102`*^9, {3.462618166709484*^9, 
   3.462618178417316*^9}, {3.462618335942675*^9, 3.462618387992742*^9}, {
   3.462618438776222*^9, 3.4626184392636337`*^9}, {3.462618565222921*^9, 
   3.4626185926577578`*^9}, {3.462618666320105*^9, 3.462618753236882*^9}, {
   3.462618840032818*^9, 3.462618842399062*^9}, {3.462681766242629*^9, 
   3.4626818104299603`*^9}, {3.462689086708515*^9, 3.4626890870835857`*^9}, 
   3.462689364064817*^9, {3.46293102991813*^9, 3.4629310427125072`*^9}, {
   3.462931094292738*^9, 3.462931096654242*^9}, {3.462964649118821*^9, 
   3.462964650165017*^9}, {3.46649596718392*^9, 
   3.466495987482617*^9}},ExpressionUUID->"8a5c8d61-78e3-481e-ab65-\
cfe8cc03a390"],

Cell[BoxData[
 TemplateBox[{
  "Symbol","argx",
   "\"\\!\\(\\*RowBox[{\\\"Symbol\\\"}]\\) called with \\!\\(\\*RowBox[{\\\"0\
\\\"}]\\) arguments; 1 argument is expected.\"",2,559,816,
   20702720278133937587,"Local"},
  "MessageTemplate"]], "Message", "MSG",
 CellChangeTimes->{3.7216235140063972`*^9, 
  3.72162357499172*^9},ExpressionUUID->"d80cb1ff-6ea9-496f-b8fd-0b5ba40ef463"],

Cell[BoxData[
 TemplateBox[{
  "Symbol","argx",
   "\"\\!\\(\\*RowBox[{\\\"Symbol\\\"}]\\) called with \\!\\(\\*RowBox[{\\\"0\
\\\"}]\\) arguments; 1 argument is expected.\"",2,560,817,
   20702720278133937587,"Local"},
  "MessageTemplate"]], "Message", "MSG",
 CellChangeTimes->{3.7216235140063972`*^9, 
  3.7216235750036507`*^9},ExpressionUUID->"aa2331c3-c3db-4be6-92d5-\
7e0d077fdf4c"],

Cell[CellGroupData[{

Cell[BoxData[
 InterpretationBox[
  RowBox[{"\<\"Max Gextra concentration \"\>", "\[InvisibleSpace]", 
   RowBox[{"Symbol", "[", "]"}]}],
  SequenceForm["Max Gextra concentration ", 
   Symbol[]],
  Editable->False]], "Print",
 CellChangeTimes->{{3.4629310154546843`*^9, 3.462931044604651*^9}, 
   3.4629647338945303`*^9, 3.463050406386384*^9, 3.4630560818951273`*^9, 
   3.464171730774159*^9, 3.464189885361631*^9, 3.464231046289633*^9, 
   3.4642398927843037`*^9, 3.4664957468619537`*^9, 3.46649598838976*^9, 
   3.4664968088030357`*^9, 3.466575672204467*^9, 3.4665757449578753`*^9, 
   3.466575814042345*^9, 3.466576059079108*^9, 3.466583418091834*^9, 
   3.4665923611042147`*^9, 3.466593177330401*^9, 3.466595611501478*^9, 
   3.4666108179773693`*^9, 3.466836024302545*^9, 3.466836176015242*^9, 
   3.466837175487962*^9, 3.466839405828817*^9, 3.466844344742496*^9, 
   3.466847258448889*^9, 3.4668589374306927`*^9, 3.466862982279336*^9, 
   3.4668783012849703`*^9, {3.466910905138715*^9, 3.46691091654095*^9}, 
   3.466921246171315*^9, 3.466922305652182*^9, 3.466930691994239*^9, 
   3.466936223730349*^9, 3.466938796035515*^9, 3.4669403999291153`*^9, 
   3.466945310778798*^9, 3.466959787607888*^9, 3.466997023734338*^9, 
   3.4670215420667353`*^9, 3.468064074112825*^9, 3.46814586986889*^9, 
   3.468231136308261*^9, 3.468235957408016*^9, 3.468237704605941*^9, 
   3.468293130775558*^9, 3.468308240983755*^9, 3.4683240245072813`*^9, 
   3.46838567792341*^9, 3.4688123706094503`*^9, 3.468813464631323*^9, 
   3.469002657892165*^9, 3.469012211253738*^9, 3.4690172015787907`*^9, 
   3.4690362613210573`*^9, 3.4690704412549353`*^9, 3.4691214793822803`*^9, 
   3.470810621015923*^9, 3.4716872030557117`*^9, 3.472019177756176*^9, 
   3.4721820779305773`*^9, 3.4724592090432034`*^9, 3.473437076744543*^9, 
   3.473599168080418*^9, 3.4736661325911903`*^9, 3.473699937644417*^9, 
   3.473703830890918*^9, 3.473737469313743*^9, 3.473767728966134*^9, 
   3.473829735238969*^9, 3.474201913778892*^9, 3.474293804119524*^9, 
   3.474646342681366*^9, 3.4749568118713093`*^9, 3.478352686768897*^9, 
   3.478353383801598*^9, 3.478365274419634*^9, 3.478497240838745*^9, 
   3.478602765530978*^9, 3.478603126780078*^9, 3.479695130491539*^9, 
   3.5083138474942617`*^9, 3.508315025403522*^9, 3.511946581134903*^9, 
   3.5146257182319307`*^9, 3.5153063338*^9, 3.528188473720633*^9, 
   3.528257136020494*^9, 3.528264628011477*^9, 3.528307262353244*^9, 
   3.5284329461375303`*^9, 3.528438608004095*^9, 3.52844019959032*^9, 
   3.5284473443925323`*^9, 3.5284744274632883`*^9, 3.5285299863333178`*^9, 
   3.5285332513727083`*^9, 3.52863094140281*^9, 3.528881786036818*^9, 
   3.528882479582726*^9, 3.529061527971945*^9, 3.5329272288601933`*^9, 
   3.532927350574965*^9, 3.533022868775659*^9, 3.601635344572579*^9, 
   3.6016357054255657`*^9, 3.7086691504442463`*^9, 3.708669238548465*^9, 
   3.7086702280651693`*^9, 3.7086749194173803`*^9, 3.708674965268862*^9, 
   3.7216235140285597`*^9, 
   3.721623575015009*^9},ExpressionUUID->"27446064-85da-4518-9283-\
170d4401bcca"],

Cell[BoxData[
 InterpretationBox[
  RowBox[{"\<\"Min Gextra concentration \"\>", "\[InvisibleSpace]", 
   RowBox[{"Symbol", "[", "]"}]}],
  SequenceForm["Min Gextra concentration ", 
   Symbol[]],
  Editable->False]], "Print",
 CellChangeTimes->{{3.4629310154546843`*^9, 3.462931044604651*^9}, 
   3.4629647338945303`*^9, 3.463050406386384*^9, 3.4630560818951273`*^9, 
   3.464171730774159*^9, 3.464189885361631*^9, 3.464231046289633*^9, 
   3.4642398927843037`*^9, 3.4664957468619537`*^9, 3.46649598838976*^9, 
   3.4664968088030357`*^9, 3.466575672204467*^9, 3.4665757449578753`*^9, 
   3.466575814042345*^9, 3.466576059079108*^9, 3.466583418091834*^9, 
   3.4665923611042147`*^9, 3.466593177330401*^9, 3.466595611501478*^9, 
   3.4666108179773693`*^9, 3.466836024302545*^9, 3.466836176015242*^9, 
   3.466837175487962*^9, 3.466839405828817*^9, 3.466844344742496*^9, 
   3.466847258448889*^9, 3.4668589374306927`*^9, 3.466862982279336*^9, 
   3.4668783012849703`*^9, {3.466910905138715*^9, 3.46691091654095*^9}, 
   3.466921246171315*^9, 3.466922305652182*^9, 3.466930691994239*^9, 
   3.466936223730349*^9, 3.466938796035515*^9, 3.4669403999291153`*^9, 
   3.466945310778798*^9, 3.466959787607888*^9, 3.466997023734338*^9, 
   3.4670215420667353`*^9, 3.468064074112825*^9, 3.46814586986889*^9, 
   3.468231136308261*^9, 3.468235957408016*^9, 3.468237704605941*^9, 
   3.468293130775558*^9, 3.468308240983755*^9, 3.4683240245072813`*^9, 
   3.46838567792341*^9, 3.4688123706094503`*^9, 3.468813464631323*^9, 
   3.469002657892165*^9, 3.469012211253738*^9, 3.4690172015787907`*^9, 
   3.4690362613210573`*^9, 3.4690704412549353`*^9, 3.4691214793822803`*^9, 
   3.470810621015923*^9, 3.4716872030557117`*^9, 3.472019177756176*^9, 
   3.4721820779305773`*^9, 3.4724592090432034`*^9, 3.473437076744543*^9, 
   3.473599168080418*^9, 3.4736661325911903`*^9, 3.473699937644417*^9, 
   3.473703830890918*^9, 3.473737469313743*^9, 3.473767728966134*^9, 
   3.473829735238969*^9, 3.474201913778892*^9, 3.474293804119524*^9, 
   3.474646342681366*^9, 3.4749568118713093`*^9, 3.478352686768897*^9, 
   3.478353383801598*^9, 3.478365274419634*^9, 3.478497240838745*^9, 
   3.478602765530978*^9, 3.478603126780078*^9, 3.479695130491539*^9, 
   3.5083138474942617`*^9, 3.508315025403522*^9, 3.511946581134903*^9, 
   3.5146257182319307`*^9, 3.5153063338*^9, 3.528188473720633*^9, 
   3.528257136020494*^9, 3.528264628011477*^9, 3.528307262353244*^9, 
   3.5284329461375303`*^9, 3.528438608004095*^9, 3.52844019959032*^9, 
   3.5284473443925323`*^9, 3.5284744274632883`*^9, 3.5285299863333178`*^9, 
   3.5285332513727083`*^9, 3.52863094140281*^9, 3.528881786036818*^9, 
   3.528882479582726*^9, 3.529061527971945*^9, 3.5329272288601933`*^9, 
   3.532927350574965*^9, 3.533022868775659*^9, 3.601635344572579*^9, 
   3.6016357054255657`*^9, 3.7086691504442463`*^9, 3.708669238548465*^9, 
   3.7086702280651693`*^9, 3.7086749194173803`*^9, 3.708674965268862*^9, 
   3.7216235140285597`*^9, 
   3.721623575016389*^9},ExpressionUUID->"fac09efc-7609-4190-a5b9-\
06b19e4b25c9"],

Cell[BoxData[
 GraphicsBox[{
   {Opacity[0.5]}},
  PlotRange->All]], "Print",
 CellChangeTimes->{{3.4629310154546843`*^9, 3.462931044604651*^9}, 
   3.4629647338945303`*^9, 3.463050406386384*^9, 3.4630560818951273`*^9, 
   3.464171730774159*^9, 3.464189885361631*^9, 3.464231046289633*^9, 
   3.4642398927843037`*^9, 3.4664957468619537`*^9, 3.46649598838976*^9, 
   3.4664968088030357`*^9, 3.466575672204467*^9, 3.4665757449578753`*^9, 
   3.466575814042345*^9, 3.466576059079108*^9, 3.466583418091834*^9, 
   3.4665923611042147`*^9, 3.466593177330401*^9, 3.466595611501478*^9, 
   3.4666108179773693`*^9, 3.466836024302545*^9, 3.466836176015242*^9, 
   3.466837175487962*^9, 3.466839405828817*^9, 3.466844344742496*^9, 
   3.466847258448889*^9, 3.4668589374306927`*^9, 3.466862982279336*^9, 
   3.4668783012849703`*^9, {3.466910905138715*^9, 3.46691091654095*^9}, 
   3.466921246171315*^9, 3.466922305652182*^9, 3.466930691994239*^9, 
   3.466936223730349*^9, 3.466938796035515*^9, 3.4669403999291153`*^9, 
   3.466945310778798*^9, 3.466959787607888*^9, 3.466997023734338*^9, 
   3.4670215420667353`*^9, 3.468064074112825*^9, 3.46814586986889*^9, 
   3.468231136308261*^9, 3.468235957408016*^9, 3.468237704605941*^9, 
   3.468293130775558*^9, 3.468308240983755*^9, 3.4683240245072813`*^9, 
   3.46838567792341*^9, 3.4688123706094503`*^9, 3.468813464631323*^9, 
   3.469002657892165*^9, 3.469012211253738*^9, 3.4690172015787907`*^9, 
   3.4690362613210573`*^9, 3.4690704412549353`*^9, 3.4691214793822803`*^9, 
   3.470810621015923*^9, 3.4716872030557117`*^9, 3.472019177756176*^9, 
   3.4721820779305773`*^9, 3.4724592090432034`*^9, 3.473437076744543*^9, 
   3.473599168080418*^9, 3.4736661325911903`*^9, 3.473699937644417*^9, 
   3.473703830890918*^9, 3.473737469313743*^9, 3.473767728966134*^9, 
   3.473829735238969*^9, 3.474201913778892*^9, 3.474293804119524*^9, 
   3.474646342681366*^9, 3.4749568118713093`*^9, 3.478352686768897*^9, 
   3.478353383801598*^9, 3.478365274419634*^9, 3.478497240838745*^9, 
   3.478602765530978*^9, 3.478603126780078*^9, 3.479695130491539*^9, 
   3.5083138474942617`*^9, 3.508315025403522*^9, 3.511946581134903*^9, 
   3.5146257182319307`*^9, 3.5153063338*^9, 3.528188473720633*^9, 
   3.528257136020494*^9, 3.528264628011477*^9, 3.528307262353244*^9, 
   3.5284329461375303`*^9, 3.528438608004095*^9, 3.52844019959032*^9, 
   3.5284473443925323`*^9, 3.5284744274632883`*^9, 3.5285299863333178`*^9, 
   3.5285332513727083`*^9, 3.52863094140281*^9, 3.528881786036818*^9, 
   3.528882479582726*^9, 3.529061527971945*^9, 3.5329272288601933`*^9, 
   3.532927350574965*^9, 3.533022868775659*^9, 3.601635344572579*^9, 
   3.6016357054255657`*^9, 3.7086691504442463`*^9, 3.708669238548465*^9, 
   3.7086702280651693`*^9, 3.7086749194173803`*^9, 3.708674965268862*^9, 
   3.7216235140285597`*^9, 
   3.721623575018416*^9},ExpressionUUID->"030fbc1a-8234-4a5b-ae93-\
6eeb45bdde42"]
}, Open  ]]
}, Open  ]],

Cell[CellGroupData[{

Cell["con effetto di sfuocatura", "Subsubsection",
 CellChangeTimes->{{3.466960202714406*^9, 
  3.466960206790756*^9}},ExpressionUUID->"66812d8d-12e4-4e48-953c-\
cbe0c271afcb"],

Cell[CellGroupData[{

Cell[BoxData[
 RowBox[{
  RowBox[{"Print", "[", 
   RowBox[{"Show", "[", 
    RowBox[{
     RowBox[{"Graphics", "[", 
      RowBox[{"{", 
       RowBox[{
        RowBox[{"Opacity", "[", "0.5", "]"}], ",", 
        RowBox[{"Table", "[", 
         RowBox[{
          RowBox[{"{", 
           RowBox[{
            RowBox[{"RGBColor", "[", " ", 
             RowBox[{
              RowBox[{
               RowBox[{"(", " ", 
                RowBox[{
                 RowBox[{"Gextra", "[", 
                  RowBox[{"[", 
                   RowBox[{"maxstep", ",", 
                    RowBox[{"slice", "[", 
                    RowBox[{"[", "k", "]"}], "]"}]}], "]"}], "]"}], "-", 
                 "Gmin"}], ")"}], "/", 
               RowBox[{"(", 
                RowBox[{"Gmax", "-", "Gmin"}], ")"}]}], ",", "0", ",", 
              RowBox[{"1", "-", 
               RowBox[{
                RowBox[{"(", " ", 
                 RowBox[{
                  RowBox[{"Gextra", "[", 
                   RowBox[{"[", 
                    RowBox[{"maxstep", ",", 
                    RowBox[{"slice", "[", 
                    RowBox[{"[", "k", "]"}], "]"}]}], "]"}], "]"}], "-", 
                  "Gmin"}], ")"}], "/", 
                RowBox[{"(", 
                 RowBox[{"Gmax", "-", "Gmin"}], ")"}]}]}]}], "]"}], ",", 
            RowBox[{"Disk", "[", 
             RowBox[{
              RowBox[{"{", 
               RowBox[{
                RowBox[{"xpos", "[", 
                 RowBox[{"[", 
                  RowBox[{"slice", "[", 
                   RowBox[{"[", "k", "]"}], "]"}], "]"}], "]"}], ",", 
                RowBox[{"ypos", "[", 
                 RowBox[{"[", 
                  RowBox[{"slice", "[", 
                   RowBox[{"[", "k", "]"}], "]"}], "]"}], "]"}]}], "}"}], ",", 
              RowBox[{"Sqrt", "[", 
               RowBox[{
                RowBox[{
                 RowBox[{"r", "[", 
                  RowBox[{"[", 
                   RowBox[{"maxstep", ",", 
                    RowBox[{"slice", "[", 
                    RowBox[{"[", "k", "]"}], "]"}]}], "]"}], "]"}], "^", 
                 "2"}], "-", 
                RowBox[{
                 RowBox[{"(", 
                  RowBox[{
                   RowBox[{"zpos", "[", 
                    RowBox[{"[", 
                    RowBox[{"slice", "[", 
                    RowBox[{"[", "k", "]"}], "]"}], "]"}], "]"}], "-", 
                   "zheight"}], ")"}], "^", "2"}]}], "]"}]}], " ", "]"}]}], 
           "}"}], ",", 
          RowBox[{"{", 
           RowBox[{"k", ",", "1", ",", 
            RowBox[{"Length", "[", "slice", "]"}]}], "}"}]}], "]"}]}], "}"}], 
      "]"}], ",", "\[IndentingNewLine]", 
     RowBox[{"Graphics", "[", 
      RowBox[{"{", 
       RowBox[{
        RowBox[{"Opacity", "[", "0.2", "]"}], ",", 
        RowBox[{"Table", "[", 
         RowBox[{
          RowBox[{"{", 
           RowBox[{
            RowBox[{"RGBColor", "[", " ", 
             RowBox[{
              RowBox[{
               RowBox[{"(", " ", 
                RowBox[{
                 RowBox[{"Gextra", "[", 
                  RowBox[{"[", 
                   RowBox[{"maxstep", ",", 
                    RowBox[{"slice", "[", 
                    RowBox[{"[", "k", "]"}], "]"}]}], "]"}], "]"}], "-", 
                 "Gmin"}], ")"}], "/", 
               RowBox[{"(", 
                RowBox[{"Gmax", "-", "Gmin"}], ")"}]}], ",", "0", ",", 
              RowBox[{"1", "-", 
               RowBox[{
                RowBox[{"(", " ", 
                 RowBox[{
                  RowBox[{"Gextra", "[", 
                   RowBox[{"[", 
                    RowBox[{"maxstep", ",", 
                    RowBox[{"slice", "[", 
                    RowBox[{"[", "k", "]"}], "]"}]}], "]"}], "]"}], "-", 
                  "Gmin"}], ")"}], "/", 
                RowBox[{"(", 
                 RowBox[{"Gmax", "-", "Gmin"}], ")"}]}]}]}], "]"}], ",", 
            RowBox[{"Disk", "[", 
             RowBox[{
              RowBox[{"{", 
               RowBox[{
                RowBox[{"xpos", "[", 
                 RowBox[{"[", 
                  RowBox[{"slice", "[", 
                   RowBox[{"[", "k", "]"}], "]"}], "]"}], "]"}], ",", 
                RowBox[{"ypos", "[", 
                 RowBox[{"[", 
                  RowBox[{"slice", "[", 
                   RowBox[{"[", "k", "]"}], "]"}], "]"}], "]"}]}], "}"}], ",", 
              RowBox[{"r", "[", 
               RowBox[{"[", 
                RowBox[{"maxstep", ",", 
                 RowBox[{"slice", "[", 
                  RowBox[{"[", "k", "]"}], "]"}]}], "]"}], "]"}]}], " ", 
             "]"}]}], "}"}], ",", 
          RowBox[{"{", 
           RowBox[{"k", ",", "1", ",", 
            RowBox[{"Length", "[", "slice", "]"}]}], "}"}]}], "]"}]}], "}"}], 
      "]"}], ",", "\[IndentingNewLine]", 
     RowBox[{"PlotRange", "\[Rule]", "All"}]}], "]"}], "]"}], ";"}]], "Input",\

 CellChangeTimes->{{3.466959809022724*^9, 
  3.4669598239843693`*^9}},ExpressionUUID->"4cdc60db-b0bb-4c4d-854e-\
7cfcae881ee3"],

Cell[BoxData[
 GraphicsBox[{{
    {Opacity[0.5]}}, {
    {Opacity[0.2]}}},
  PlotRange->All]], "Print",
 CellChangeTimes->{3.708669150484229*^9, 3.708669238583188*^9, 
  3.708670228157716*^9, 3.7086749194981213`*^9, 3.708674965416367*^9, 
  3.721623514126197*^9, 
  3.721623575066687*^9},ExpressionUUID->"83e41e88-fa6e-41cc-ac40-\
583e9b041193"]
}, Open  ]]
}, Open  ]]
}, Open  ]],

Cell[CellGroupData[{

Cell["Assorbimento di glucosio", "Subsection",
 CellChangeTimes->{{3.4629645997232027`*^9, 3.462964612144121*^9}, {
   3.463052269757666*^9, 3.463052272236285*^9}, {3.46686308736429*^9, 
   3.4668630877099037`*^9}, {3.479695409970694*^9, 3.479695421840582*^9}, 
   3.4796956468294153`*^9},ExpressionUUID->"f908f1ed-dd5b-4954-a1fb-\
44c297762df3"],

Cell[CellGroupData[{

Cell[BoxData[{
 RowBox[{
  RowBox[{
   RowBox[{"GAbsRatemax", " ", "=", 
    RowBox[{"Max", "[", 
     RowBox[{"GAbsRate", "[", 
      RowBox[{"[", 
       RowBox[{"maxstep", ",", "slice"}], "]"}], "]"}], "]"}]}], ";"}], 
  " "}], "\[IndentingNewLine]", 
 RowBox[{
  RowBox[{
   RowBox[{"GAbsRatemin", " ", "=", 
    RowBox[{"Min", "[", 
     RowBox[{"GAbsRate", "[", 
      RowBox[{"[", 
       RowBox[{"maxstep", ",", "slice"}], "]"}], "]"}], "]"}]}], ";"}], " ", 
  "\[IndentingNewLine]"}], "\[IndentingNewLine]", 
 RowBox[{
  RowBox[{"Print", "[", 
   RowBox[{"\"\<Max GAbsRate \>\"", ",", "GAbsRatemax"}], "]"}], 
  ";"}], "\[IndentingNewLine]", 
 RowBox[{
  RowBox[{
   RowBox[{"Print", "[", 
    RowBox[{"\"\<Min GAbsRate \>\"", ",", "GAbsRatemin"}], "]"}], ";"}], 
  "\[IndentingNewLine]"}], "\[IndentingNewLine]", 
 RowBox[{
  RowBox[{"Print", "[", 
   RowBox[{"Show", "[", 
    RowBox[{
     RowBox[{"Graphics", "[", 
      RowBox[{"{", 
       RowBox[{
        RowBox[{"Opacity", "[", "0.5", "]"}], ",", 
        RowBox[{"Table", "[", 
         RowBox[{
          RowBox[{"{", 
           RowBox[{
            RowBox[{"RGBColor", "[", " ", 
             RowBox[{
              RowBox[{
               RowBox[{"(", 
                RowBox[{
                 RowBox[{"GAbsRate", "[", 
                  RowBox[{"[", 
                   RowBox[{"maxstep", ",", 
                    RowBox[{"slice", "[", 
                    RowBox[{"[", "k", "]"}], "]"}]}], "]"}], "]"}], "-", 
                 "GAbsRatemin"}], ")"}], "/", 
               RowBox[{"(", 
                RowBox[{"GAbsRatemax", "-", "GAbsRatemin"}], ")"}]}], ",", 
              "0", ",", 
              RowBox[{"1", "-", 
               RowBox[{
                RowBox[{"(", " ", 
                 RowBox[{
                  RowBox[{"GAbsRate", "[", 
                   RowBox[{"[", 
                    RowBox[{"maxstep", ",", 
                    RowBox[{"slice", "[", 
                    RowBox[{"[", "k", "]"}], "]"}]}], "]"}], "]"}], "-", 
                  "GAbsRatemin"}], ")"}], "/", 
                RowBox[{"(", 
                 RowBox[{"GAbsRatemax", "-", "GAbsRatemin"}], ")"}]}]}]}], 
             "]"}], ",", 
            RowBox[{"Disk", "[", 
             RowBox[{
              RowBox[{"{", 
               RowBox[{
                RowBox[{"xpos", "[", 
                 RowBox[{"[", 
                  RowBox[{"slice", "[", 
                   RowBox[{"[", "k", "]"}], "]"}], "]"}], "]"}], ",", 
                RowBox[{"ypos", "[", 
                 RowBox[{"[", 
                  RowBox[{"slice", "[", 
                   RowBox[{"[", "k", "]"}], "]"}], "]"}], "]"}]}], "}"}], ",", 
              RowBox[{"Sqrt", "[", 
               RowBox[{
                RowBox[{
                 RowBox[{"r", "[", 
                  RowBox[{"[", 
                   RowBox[{"maxstep", ",", 
                    RowBox[{"slice", "[", 
                    RowBox[{"[", "k", "]"}], "]"}]}], "]"}], "]"}], "^", 
                 "2"}], "-", 
                RowBox[{
                 RowBox[{"(", 
                  RowBox[{
                   RowBox[{"zpos", "[", 
                    RowBox[{"[", 
                    RowBox[{"slice", "[", 
                    RowBox[{"[", "k", "]"}], "]"}], "]"}], "]"}], "-", 
                   "zheight"}], ")"}], "^", "2"}]}], "]"}]}], " ", "]"}]}], 
           "}"}], ",", 
          RowBox[{"{", 
           RowBox[{"k", ",", "1", ",", 
            RowBox[{"Length", "[", "slice", "]"}]}], "}"}]}], "]"}]}], "}"}], 
      "]"}], ",", 
     RowBox[{"PlotRange", "\[Rule]", "All"}]}], "]"}], "]"}], ";"}]}], "Input",\

 CellChangeTimes->{{3.461322822850945*^9, 3.461322854060894*^9}, {
   3.461322906244837*^9, 3.46132302380949*^9}, {3.461323058884879*^9, 
   3.461323060080963*^9}, {3.4613234406750727`*^9, 3.461323511935972*^9}, {
   3.461328850495994*^9, 3.461328960939543*^9}, {3.4613418386108017`*^9, 
   3.4613418391843967`*^9}, {3.462589485130307*^9, 3.4625894854160833`*^9}, {
   3.4626171929739723`*^9, 3.462617221370372*^9}, {3.462617359425268*^9, 
   3.462617367272402*^9}, {3.4626175779809523`*^9, 3.462617581626601*^9}, {
   3.462617840001257*^9, 3.462617842857362*^9}, {3.462617938378819*^9, 
   3.4626179642490396`*^9}, 3.4626181332765102`*^9, {3.462618166709484*^9, 
   3.462618178417316*^9}, {3.462618335942675*^9, 3.462618387992742*^9}, {
   3.462618438776222*^9, 3.4626184392636337`*^9}, {3.462618565222921*^9, 
   3.4626185926577578`*^9}, {3.462618666320105*^9, 3.462618753236882*^9}, {
   3.462618840032818*^9, 3.462618842399062*^9}, {3.462681766242629*^9, 
   3.4626818104299603`*^9}, {3.462689086708515*^9, 3.4626890870835857`*^9}, 
   3.462689364064817*^9, {3.46293102991813*^9, 3.4629310427125072`*^9}, {
   3.462931094292738*^9, 3.462931096654242*^9}, {3.462964649118821*^9, 
   3.462964650165017*^9}, {3.463052274439703*^9, 3.4630523028875093`*^9}, {
   3.466593290156767*^9, 3.466593315808464*^9}, {3.466863092114011*^9, 
   3.466863147859112*^9}, {3.4668631816246557`*^9, 3.466863228189273*^9}, {
   3.479695427347493*^9, 3.47969547795457*^9}, {3.479695517829893*^9, 
   3.4796955504072857`*^9}, {3.47969559933915*^9, 
   3.4796956050027237`*^9}},ExpressionUUID->"455fce11-3fd3-4b30-b3f9-\
857251fe5b55"],

Cell[BoxData[
 TemplateBox[{
  "Symbol","argx",
   "\"\\!\\(\\*RowBox[{\\\"Symbol\\\"}]\\) called with \\!\\(\\*RowBox[{\\\"0\
\\\"}]\\) arguments; 1 argument is expected.\"",2,565,818,
   20702720278133937587,"Local"},
  "MessageTemplate"]], "Message", "MSG",
 CellChangeTimes->{3.721623514194294*^9, 
  3.721623575136586*^9},ExpressionUUID->"e075039d-9a59-43a2-b1ee-\
a9fcda4691bc"],

Cell[BoxData[
 TemplateBox[{
  "Symbol","argx",
   "\"\\!\\(\\*RowBox[{\\\"Symbol\\\"}]\\) called with \\!\\(\\*RowBox[{\\\"0\
\\\"}]\\) arguments; 1 argument is expected.\"",2,566,819,
   20702720278133937587,"Local"},
  "MessageTemplate"]], "Message", "MSG",
 CellChangeTimes->{3.721623514194294*^9, 
  3.7216235751487293`*^9},ExpressionUUID->"320f528c-a8f6-4cd7-afbf-\
2bd272c1e129"],

Cell[CellGroupData[{

Cell[BoxData[
 InterpretationBox[
  RowBox[{"\<\"Max GAbsRate \"\>", "\[InvisibleSpace]", 
   RowBox[{"Symbol", "[", "]"}]}],
  SequenceForm["Max GAbsRate ", 
   Symbol[]],
  Editable->False]], "Print",
 CellChangeTimes->{3.479695570327079*^9, 3.4796956265002537`*^9, 
  3.508313926109199*^9, 3.508315035051744*^9, 3.511946586337852*^9, 
  3.514625728237413*^9, 3.515306344588707*^9, 3.5281884846520557`*^9, 
  3.5282571467532797`*^9, 3.528264638474495*^9, 3.528307272536415*^9, 
  3.528432956051559*^9, 3.5284386179049892`*^9, 3.5284402087060413`*^9, 
  3.528447352742157*^9, 3.528474435908255*^9, 3.5285299946831303`*^9, 
  3.528533259238791*^9, 3.528630948235593*^9, 3.52888179356985*^9, 
  3.528882486366806*^9, 3.5290615350224953`*^9, 3.532927229885714*^9, 
  3.532927351020417*^9, 3.533022871399725*^9, 3.601635346210598*^9, 
  3.601635706959733*^9, 3.708669150576413*^9, 3.708669238700302*^9, 
  3.7086702282202187`*^9, 3.708674919575862*^9, 3.708674965492428*^9, 
  3.7216235142162046`*^9, 
  3.721623575162018*^9},ExpressionUUID->"cd77d184-9b2e-48db-827d-\
1d3d9df56d4e"],

Cell[BoxData[
 InterpretationBox[
  RowBox[{"\<\"Min GAbsRate \"\>", "\[InvisibleSpace]", 
   RowBox[{"Symbol", "[", "]"}]}],
  SequenceForm["Min GAbsRate ", 
   Symbol[]],
  Editable->False]], "Print",
 CellChangeTimes->{3.479695570327079*^9, 3.4796956265002537`*^9, 
  3.508313926109199*^9, 3.508315035051744*^9, 3.511946586337852*^9, 
  3.514625728237413*^9, 3.515306344588707*^9, 3.5281884846520557`*^9, 
  3.5282571467532797`*^9, 3.528264638474495*^9, 3.528307272536415*^9, 
  3.528432956051559*^9, 3.5284386179049892`*^9, 3.5284402087060413`*^9, 
  3.528447352742157*^9, 3.528474435908255*^9, 3.5285299946831303`*^9, 
  3.528533259238791*^9, 3.528630948235593*^9, 3.52888179356985*^9, 
  3.528882486366806*^9, 3.5290615350224953`*^9, 3.532927229885714*^9, 
  3.532927351020417*^9, 3.533022871399725*^9, 3.601635346210598*^9, 
  3.601635706959733*^9, 3.708669150576413*^9, 3.708669238700302*^9, 
  3.7086702282202187`*^9, 3.708674919575862*^9, 3.708674965492428*^9, 
  3.7216235142162046`*^9, 
  3.721623575166019*^9},ExpressionUUID->"b8d35967-3c9f-4c85-ad03-\
6829852b9267"],

Cell[BoxData[
 GraphicsBox[{
   {Opacity[0.5]}},
  PlotRange->All]], "Print",
 CellChangeTimes->{3.479695570327079*^9, 3.4796956265002537`*^9, 
  3.508313926109199*^9, 3.508315035051744*^9, 3.511946586337852*^9, 
  3.514625728237413*^9, 3.515306344588707*^9, 3.5281884846520557`*^9, 
  3.5282571467532797`*^9, 3.528264638474495*^9, 3.528307272536415*^9, 
  3.528432956051559*^9, 3.5284386179049892`*^9, 3.5284402087060413`*^9, 
  3.528447352742157*^9, 3.528474435908255*^9, 3.5285299946831303`*^9, 
  3.528533259238791*^9, 3.528630948235593*^9, 3.52888179356985*^9, 
  3.528882486366806*^9, 3.5290615350224953`*^9, 3.532927229885714*^9, 
  3.532927351020417*^9, 3.533022871399725*^9, 3.601635346210598*^9, 
  3.601635706959733*^9, 3.708669150576413*^9, 3.708669238700302*^9, 
  3.7086702282202187`*^9, 3.708674919575862*^9, 3.708674965492428*^9, 
  3.7216235142162046`*^9, 
  3.721623575169216*^9},ExpressionUUID->"1daa2ba9-5d93-47ca-8c88-\
b25f29c6943a"]
}, Open  ]]
}, Open  ]],

Cell[CellGroupData[{

Cell["con effetto di sfuocatura", "Subsubsection",
 CellChangeTimes->{{3.466960202714406*^9, 
  3.466960206790756*^9}},ExpressionUUID->"14630d32-163a-474f-b430-\
1ccc4643fca9"],

Cell[CellGroupData[{

Cell[BoxData[
 RowBox[{
  RowBox[{"Print", "[", 
   RowBox[{"Show", "[", 
    RowBox[{
     RowBox[{"Graphics", "[", 
      RowBox[{"{", 
       RowBox[{
        RowBox[{"Opacity", "[", "0.5", "]"}], ",", 
        RowBox[{"Table", "[", 
         RowBox[{
          RowBox[{"{", 
           RowBox[{
            RowBox[{"RGBColor", "[", " ", 
             RowBox[{
              RowBox[{
               RowBox[{"(", 
                RowBox[{
                 RowBox[{"GAbsRate", "[", 
                  RowBox[{"[", 
                   RowBox[{"maxstep", ",", 
                    RowBox[{"slice", "[", 
                    RowBox[{"[", "k", "]"}], "]"}]}], "]"}], "]"}], "-", 
                 "GAbsRatemin"}], ")"}], "/", 
               RowBox[{"(", 
                RowBox[{"GAbsRatemax", "-", "GAbsRatemin"}], ")"}]}], ",", 
              "0", ",", 
              RowBox[{"1", "-", 
               RowBox[{
                RowBox[{"(", " ", 
                 RowBox[{
                  RowBox[{"GAbsRate", "[", 
                   RowBox[{"[", 
                    RowBox[{"maxstep", ",", 
                    RowBox[{"slice", "[", 
                    RowBox[{"[", "k", "]"}], "]"}]}], "]"}], "]"}], "-", 
                  "GAbsRatemin"}], ")"}], "/", 
                RowBox[{"(", 
                 RowBox[{"GAbsRatemax", "-", "GAbsRatemin"}], ")"}]}]}]}], 
             "]"}], ",", 
            RowBox[{"Disk", "[", 
             RowBox[{
              RowBox[{"{", 
               RowBox[{
                RowBox[{"xpos", "[", 
                 RowBox[{"[", 
                  RowBox[{"slice", "[", 
                   RowBox[{"[", "k", "]"}], "]"}], "]"}], "]"}], ",", 
                RowBox[{"ypos", "[", 
                 RowBox[{"[", 
                  RowBox[{"slice", "[", 
                   RowBox[{"[", "k", "]"}], "]"}], "]"}], "]"}]}], "}"}], ",", 
              RowBox[{"Sqrt", "[", 
               RowBox[{
                RowBox[{
                 RowBox[{"r", "[", 
                  RowBox[{"[", 
                   RowBox[{"maxstep", ",", 
                    RowBox[{"slice", "[", 
                    RowBox[{"[", "k", "]"}], "]"}]}], "]"}], "]"}], "^", 
                 "2"}], "-", 
                RowBox[{
                 RowBox[{"(", 
                  RowBox[{
                   RowBox[{"zpos", "[", 
                    RowBox[{"[", 
                    RowBox[{"slice", "[", 
                    RowBox[{"[", "k", "]"}], "]"}], "]"}], "]"}], "-", 
                   "zheight"}], ")"}], "^", "2"}]}], "]"}]}], " ", "]"}]}], 
           "}"}], ",", 
          RowBox[{"{", 
           RowBox[{"k", ",", "1", ",", 
            RowBox[{"Length", "[", "slice", "]"}]}], "}"}]}], "]"}]}], "}"}], 
      "]"}], ",", 
     RowBox[{"Graphics", "[", 
      RowBox[{"{", 
       RowBox[{
        RowBox[{"Opacity", "[", "0.2", "]"}], ",", 
        RowBox[{"Table", "[", 
         RowBox[{
          RowBox[{"{", 
           RowBox[{
            RowBox[{"RGBColor", "[", " ", 
             RowBox[{
              RowBox[{
               RowBox[{"(", 
                RowBox[{
                 RowBox[{"GAbsRate", "[", 
                  RowBox[{"[", 
                   RowBox[{"maxstep", ",", 
                    RowBox[{"slice", "[", 
                    RowBox[{"[", "k", "]"}], "]"}]}], "]"}], "]"}], "-", 
                 "GAbsRatemin"}], ")"}], "/", 
               RowBox[{"(", 
                RowBox[{"GAbsRatemax", "-", "GAbsRatemin"}], ")"}]}], ",", 
              "0", ",", 
              RowBox[{"1", "-", 
               RowBox[{
                RowBox[{"(", " ", 
                 RowBox[{
                  RowBox[{"GAbsRate", "[", 
                   RowBox[{"[", 
                    RowBox[{"maxstep", ",", 
                    RowBox[{"slice", "[", 
                    RowBox[{"[", "k", "]"}], "]"}]}], "]"}], "]"}], "-", 
                  "GAbsRatemin"}], ")"}], "/", 
                RowBox[{"(", 
                 RowBox[{"GAbsRatemax", "-", "GAbsRatemin"}], ")"}]}]}]}], 
             "]"}], ",", 
            RowBox[{"Disk", "[", 
             RowBox[{
              RowBox[{"{", 
               RowBox[{
                RowBox[{"xpos", "[", 
                 RowBox[{"[", 
                  RowBox[{"slice", "[", 
                   RowBox[{"[", "k", "]"}], "]"}], "]"}], "]"}], ",", 
                RowBox[{"ypos", "[", 
                 RowBox[{"[", 
                  RowBox[{"slice", "[", 
                   RowBox[{"[", "k", "]"}], "]"}], "]"}], "]"}]}], "}"}], ",", 
              RowBox[{"r", "[", 
               RowBox[{"[", 
                RowBox[{"maxstep", ",", 
                 RowBox[{"slice", "[", 
                  RowBox[{"[", "k", "]"}], "]"}]}], "]"}], "]"}]}], "]"}]}], 
           "}"}], ",", 
          RowBox[{"{", 
           RowBox[{"k", ",", "1", ",", 
            RowBox[{"Length", "[", "slice", "]"}]}], "}"}]}], "]"}]}], "}"}], 
      "]"}], ",", "\[IndentingNewLine]", 
     RowBox[{"PlotRange", "\[Rule]", "All"}]}], "]"}], "]"}], ";"}]], "Input",\

 CellChangeTimes->{{3.466953780719019*^9, 3.4669538722004023`*^9}, {
  3.4796954943475857`*^9, 3.4796955656553497`*^9}, {3.4796956095006866`*^9, 
  3.47969562047309*^9}},ExpressionUUID->"3caea100-ab8c-4e65-9f81-\
2dbb09c6a685"],

Cell[BoxData[
 GraphicsBox[{{
    {Opacity[0.5]}}, {
    {Opacity[0.2]}}},
  PlotRange->All]], "Print",
 CellChangeTimes->{3.7086691506179934`*^9, 3.7086692387931356`*^9, 
  3.708670228276527*^9, 3.7086749196021338`*^9, 3.708674965670619*^9, 
  3.721623514262909*^9, 
  3.721623575228943*^9},ExpressionUUID->"edeea373-2ffe-405b-b418-\
0739e0bba24f"]
}, Open  ]]
}, Open  ]]
}, Open  ]],

Cell[CellGroupData[{

Cell["Consumo di glucosio", "Subsection",
 CellChangeTimes->{{3.4629645997232027`*^9, 3.462964612144121*^9}, {
  3.463052269757666*^9, 3.463052272236285*^9}, {3.46686308736429*^9, 
  3.4668630877099037`*^9}, {3.479695409970694*^9, 3.479695421840582*^9}, {
  3.4796956468294153`*^9, 
  3.4796956627619133`*^9}},ExpressionUUID->"60e80da2-ac42-4701-ae0c-\
43cea0a43db7"],

Cell[CellGroupData[{

Cell[BoxData[{
 RowBox[{
  RowBox[{
   RowBox[{"GConsRatemax", " ", "=", 
    RowBox[{"Max", "[", 
     RowBox[{"GConsRate", "[", 
      RowBox[{"[", 
       RowBox[{"maxstep", ",", "slice"}], "]"}], "]"}], "]"}]}], ";"}], 
  " "}], "\[IndentingNewLine]", 
 RowBox[{
  RowBox[{
   RowBox[{"GConsRatemin", " ", "=", 
    RowBox[{"Min", "[", 
     RowBox[{"GConsRate", "[", 
      RowBox[{"[", 
       RowBox[{"maxstep", ",", "slice"}], "]"}], "]"}], "]"}]}], ";"}], " ", 
  "\[IndentingNewLine]"}], "\[IndentingNewLine]", 
 RowBox[{
  RowBox[{"Print", "[", 
   RowBox[{"\"\<Max GConsRate \>\"", ",", "GConsRatemax"}], "]"}], 
  ";"}], "\[IndentingNewLine]", 
 RowBox[{
  RowBox[{
   RowBox[{"Print", "[", 
    RowBox[{"\"\<Min GConsRate \>\"", ",", "GConsRatemin"}], "]"}], ";"}], 
  "\[IndentingNewLine]"}], "\[IndentingNewLine]", 
 RowBox[{
  RowBox[{"Print", "[", 
   RowBox[{"Show", "[", 
    RowBox[{
     RowBox[{"Graphics", "[", 
      RowBox[{"{", 
       RowBox[{
        RowBox[{"Opacity", "[", "0.5", "]"}], ",", 
        RowBox[{"Table", "[", 
         RowBox[{
          RowBox[{"{", 
           RowBox[{
            RowBox[{"RGBColor", "[", " ", 
             RowBox[{
              RowBox[{
               RowBox[{"(", 
                RowBox[{
                 RowBox[{"GConsRate", "[", 
                  RowBox[{"[", 
                   RowBox[{"maxstep", ",", 
                    RowBox[{"slice", "[", 
                    RowBox[{"[", "k", "]"}], "]"}]}], "]"}], "]"}], "-", 
                 "GConsRatemin"}], ")"}], "/", 
               RowBox[{"(", 
                RowBox[{"GConsRatemax", "-", "GConsRatemin"}], ")"}]}], ",", 
              "0", ",", 
              RowBox[{"1", "-", 
               RowBox[{
                RowBox[{"(", " ", 
                 RowBox[{
                  RowBox[{"GConsRate", "[", 
                   RowBox[{"[", 
                    RowBox[{"maxstep", ",", 
                    RowBox[{"slice", "[", 
                    RowBox[{"[", "k", "]"}], "]"}]}], "]"}], "]"}], "-", 
                  "GConsRatemin"}], ")"}], "/", 
                RowBox[{"(", 
                 RowBox[{"GConsRatemax", "-", "GConsRatemin"}], ")"}]}]}]}], 
             "]"}], ",", 
            RowBox[{"Disk", "[", 
             RowBox[{
              RowBox[{"{", 
               RowBox[{
                RowBox[{"xpos", "[", 
                 RowBox[{"[", 
                  RowBox[{"slice", "[", 
                   RowBox[{"[", "k", "]"}], "]"}], "]"}], "]"}], ",", 
                RowBox[{"ypos", "[", 
                 RowBox[{"[", 
                  RowBox[{"slice", "[", 
                   RowBox[{"[", "k", "]"}], "]"}], "]"}], "]"}]}], "}"}], ",", 
              RowBox[{"Sqrt", "[", 
               RowBox[{
                RowBox[{
                 RowBox[{"r", "[", 
                  RowBox[{"[", 
                   RowBox[{"maxstep", ",", 
                    RowBox[{"slice", "[", 
                    RowBox[{"[", "k", "]"}], "]"}]}], "]"}], "]"}], "^", 
                 "2"}], "-", 
                RowBox[{
                 RowBox[{"(", 
                  RowBox[{
                   RowBox[{"zpos", "[", 
                    RowBox[{"[", 
                    RowBox[{"slice", "[", 
                    RowBox[{"[", "k", "]"}], "]"}], "]"}], "]"}], "-", 
                   "zheight"}], ")"}], "^", "2"}]}], "]"}]}], " ", "]"}]}], 
           "}"}], ",", 
          RowBox[{"{", 
           RowBox[{"k", ",", "1", ",", 
            RowBox[{"Length", "[", "slice", "]"}]}], "}"}]}], "]"}]}], "}"}], 
      "]"}], ",", 
     RowBox[{"PlotRange", "\[Rule]", "All"}]}], "]"}], "]"}], ";"}]}], "Input",\

 CellChangeTimes->{{3.461322822850945*^9, 3.461322854060894*^9}, {
   3.461322906244837*^9, 3.46132302380949*^9}, {3.461323058884879*^9, 
   3.461323060080963*^9}, {3.4613234406750727`*^9, 3.461323511935972*^9}, {
   3.461328850495994*^9, 3.461328960939543*^9}, {3.4613418386108017`*^9, 
   3.4613418391843967`*^9}, {3.462589485130307*^9, 3.4625894854160833`*^9}, {
   3.4626171929739723`*^9, 3.462617221370372*^9}, {3.462617359425268*^9, 
   3.462617367272402*^9}, {3.4626175779809523`*^9, 3.462617581626601*^9}, {
   3.462617840001257*^9, 3.462617842857362*^9}, {3.462617938378819*^9, 
   3.4626179642490396`*^9}, 3.4626181332765102`*^9, {3.462618166709484*^9, 
   3.462618178417316*^9}, {3.462618335942675*^9, 3.462618387992742*^9}, {
   3.462618438776222*^9, 3.4626184392636337`*^9}, {3.462618565222921*^9, 
   3.4626185926577578`*^9}, {3.462618666320105*^9, 3.462618753236882*^9}, {
   3.462618840032818*^9, 3.462618842399062*^9}, {3.462681766242629*^9, 
   3.4626818104299603`*^9}, {3.462689086708515*^9, 3.4626890870835857`*^9}, 
   3.462689364064817*^9, {3.46293102991813*^9, 3.4629310427125072`*^9}, {
   3.462931094292738*^9, 3.462931096654242*^9}, {3.462964649118821*^9, 
   3.462964650165017*^9}, {3.463052274439703*^9, 3.4630523028875093`*^9}, {
   3.466593290156767*^9, 3.466593315808464*^9}, {3.466863092114011*^9, 
   3.466863147859112*^9}, {3.4668631816246557`*^9, 3.466863228189273*^9}, {
   3.479695427347493*^9, 3.47969547795457*^9}, {3.479695517829893*^9, 
   3.4796955504072857`*^9}, {3.47969559933915*^9, 3.4796956050027237`*^9}, {
   3.479695685912138*^9, 
   3.47969570312707*^9}},ExpressionUUID->"746f334d-4fad-4d13-a6ba-\
f61174e220fa"],

Cell[BoxData[
 TemplateBox[{
  "Symbol","argx",
   "\"\\!\\(\\*RowBox[{\\\"Symbol\\\"}]\\) called with \\!\\(\\*RowBox[{\\\"0\
\\\"}]\\) arguments; 1 argument is expected.\"",2,571,820,
   20702720278133937587,"Local"},
  "MessageTemplate"]], "Message", "MSG",
 CellChangeTimes->{3.721623514354409*^9, 
  3.7216235752922087`*^9},ExpressionUUID->"916f2efc-151a-441e-9e0b-\
ace99c75a793"],

Cell[BoxData[
 TemplateBox[{
  "Symbol","argx",
   "\"\\!\\(\\*RowBox[{\\\"Symbol\\\"}]\\) called with \\!\\(\\*RowBox[{\\\"0\
\\\"}]\\) arguments; 1 argument is expected.\"",2,572,821,
   20702720278133937587,"Local"},
  "MessageTemplate"]], "Message", "MSG",
 CellChangeTimes->{3.721623514354409*^9, 
  3.721623575305377*^9},ExpressionUUID->"dc5ef7f7-d0c7-4229-bd6d-\
1a091aaf3fd7"],

Cell[CellGroupData[{

Cell[BoxData[
 InterpretationBox[
  RowBox[{"\<\"Max GConsRate \"\>", "\[InvisibleSpace]", 
   RowBox[{"Symbol", "[", "]"}]}],
  SequenceForm["Max GConsRate ", 
   Symbol[]],
  Editable->False]], "Print",
 CellChangeTimes->{3.479695570327079*^9, 3.4796956265002537`*^9, 
  3.4796957494287233`*^9, 3.508313949375649*^9, 3.508315044551388*^9, 
  3.511946591517605*^9, 3.5146257380536833`*^9, 3.515306359433483*^9, 
  3.528188495619286*^9, 3.5282571574023647`*^9, 3.5282646485619087`*^9, 
  3.5283072826862*^9, 3.528432965778181*^9, 3.5284386276544724`*^9, 
  3.528440217723279*^9, 3.528447361658114*^9, 3.5284744440155277`*^9, 
  3.528530002916605*^9, 3.528533266755135*^9, 3.528630954951789*^9, 
  3.528881801070341*^9, 3.528882493032412*^9, 3.5290615420717373`*^9, 
  3.5329272311057997`*^9, 3.532927351334325*^9, 3.5330228718788*^9, 
  3.601635347721244*^9, 3.6016357085388937`*^9, 3.708669150713871*^9, 
  3.708669238955434*^9, 3.708670228341227*^9, 3.708674919678422*^9, 
  3.7086749658039827`*^9, 3.721623514376419*^9, 
  3.721623575317232*^9},ExpressionUUID->"7574e704-11b3-494f-9946-\
c053797fbdb8"],

Cell[BoxData[
 InterpretationBox[
  RowBox[{"\<\"Min GConsRate \"\>", "\[InvisibleSpace]", 
   RowBox[{"Symbol", "[", "]"}]}],
  SequenceForm["Min GConsRate ", 
   Symbol[]],
  Editable->False]], "Print",
 CellChangeTimes->{3.479695570327079*^9, 3.4796956265002537`*^9, 
  3.4796957494287233`*^9, 3.508313949375649*^9, 3.508315044551388*^9, 
  3.511946591517605*^9, 3.5146257380536833`*^9, 3.515306359433483*^9, 
  3.528188495619286*^9, 3.5282571574023647`*^9, 3.5282646485619087`*^9, 
  3.5283072826862*^9, 3.528432965778181*^9, 3.5284386276544724`*^9, 
  3.528440217723279*^9, 3.528447361658114*^9, 3.5284744440155277`*^9, 
  3.528530002916605*^9, 3.528533266755135*^9, 3.528630954951789*^9, 
  3.528881801070341*^9, 3.528882493032412*^9, 3.5290615420717373`*^9, 
  3.5329272311057997`*^9, 3.532927351334325*^9, 3.5330228718788*^9, 
  3.601635347721244*^9, 3.6016357085388937`*^9, 3.708669150713871*^9, 
  3.708669238955434*^9, 3.708670228341227*^9, 3.708674919678422*^9, 
  3.7086749658039827`*^9, 3.721623514376419*^9, 
  3.7216235753197393`*^9},ExpressionUUID->"a6c96f4e-2f0d-4719-a8db-\
5d4dfe0a327c"],

Cell[BoxData[
 GraphicsBox[{
   {Opacity[0.5]}},
  PlotRange->All]], "Print",
 CellChangeTimes->{3.479695570327079*^9, 3.4796956265002537`*^9, 
  3.4796957494287233`*^9, 3.508313949375649*^9, 3.508315044551388*^9, 
  3.511946591517605*^9, 3.5146257380536833`*^9, 3.515306359433483*^9, 
  3.528188495619286*^9, 3.5282571574023647`*^9, 3.5282646485619087`*^9, 
  3.5283072826862*^9, 3.528432965778181*^9, 3.5284386276544724`*^9, 
  3.528440217723279*^9, 3.528447361658114*^9, 3.5284744440155277`*^9, 
  3.528530002916605*^9, 3.528533266755135*^9, 3.528630954951789*^9, 
  3.528881801070341*^9, 3.528882493032412*^9, 3.5290615420717373`*^9, 
  3.5329272311057997`*^9, 3.532927351334325*^9, 3.5330228718788*^9, 
  3.601635347721244*^9, 3.6016357085388937`*^9, 3.708669150713871*^9, 
  3.708669238955434*^9, 3.708670228341227*^9, 3.708674919678422*^9, 
  3.7086749658039827`*^9, 3.721623514376419*^9, 
  3.7216235753218727`*^9},ExpressionUUID->"43683bf2-47c0-4192-af6a-\
b9c07922f497"]
}, Open  ]]
}, Open  ]],

Cell[CellGroupData[{

Cell["con effetto di sfuocatura", "Subsubsection",
 CellChangeTimes->{{3.466960202714406*^9, 
  3.466960206790756*^9}},ExpressionUUID->"760d1335-a9ba-47f8-a637-\
25a095b883b7"],

Cell[CellGroupData[{

Cell[BoxData[
 RowBox[{
  RowBox[{"Print", "[", 
   RowBox[{"Show", "[", 
    RowBox[{
     RowBox[{"Graphics", "[", 
      RowBox[{"{", 
       RowBox[{
        RowBox[{"Opacity", "[", "0.5", "]"}], ",", 
        RowBox[{"Table", "[", 
         RowBox[{
          RowBox[{"{", 
           RowBox[{
            RowBox[{"RGBColor", "[", " ", 
             RowBox[{
              RowBox[{
               RowBox[{"(", 
                RowBox[{
                 RowBox[{"GConsRate", "[", 
                  RowBox[{"[", 
                   RowBox[{"maxstep", ",", 
                    RowBox[{"slice", "[", 
                    RowBox[{"[", "k", "]"}], "]"}]}], "]"}], "]"}], "-", 
                 "GConsRatemin"}], ")"}], "/", 
               RowBox[{"(", 
                RowBox[{"GConsRatemax", "-", "GConsRatemin"}], ")"}]}], ",", 
              "0", ",", 
              RowBox[{"1", "-", 
               RowBox[{
                RowBox[{"(", " ", 
                 RowBox[{
                  RowBox[{"GConsRate", "[", 
                   RowBox[{"[", 
                    RowBox[{"maxstep", ",", 
                    RowBox[{"slice", "[", 
                    RowBox[{"[", "k", "]"}], "]"}]}], "]"}], "]"}], "-", 
                  "GConsRatemin"}], ")"}], "/", 
                RowBox[{"(", 
                 RowBox[{"GConsRatemax", "-", "GConsRatemin"}], ")"}]}]}]}], 
             "]"}], ",", 
            RowBox[{"Disk", "[", 
             RowBox[{
              RowBox[{"{", 
               RowBox[{
                RowBox[{"xpos", "[", 
                 RowBox[{"[", 
                  RowBox[{"slice", "[", 
                   RowBox[{"[", "k", "]"}], "]"}], "]"}], "]"}], ",", 
                RowBox[{"ypos", "[", 
                 RowBox[{"[", 
                  RowBox[{"slice", "[", 
                   RowBox[{"[", "k", "]"}], "]"}], "]"}], "]"}]}], "}"}], ",", 
              RowBox[{"Sqrt", "[", 
               RowBox[{
                RowBox[{
                 RowBox[{"r", "[", 
                  RowBox[{"[", 
                   RowBox[{"maxstep", ",", 
                    RowBox[{"slice", "[", 
                    RowBox[{"[", "k", "]"}], "]"}]}], "]"}], "]"}], "^", 
                 "2"}], "-", 
                RowBox[{
                 RowBox[{"(", 
                  RowBox[{
                   RowBox[{"zpos", "[", 
                    RowBox[{"[", 
                    RowBox[{"slice", "[", 
                    RowBox[{"[", "k", "]"}], "]"}], "]"}], "]"}], "-", 
                   "zheight"}], ")"}], "^", "2"}]}], "]"}]}], " ", "]"}]}], 
           "}"}], ",", 
          RowBox[{"{", 
           RowBox[{"k", ",", "1", ",", 
            RowBox[{"Length", "[", "slice", "]"}]}], "}"}]}], "]"}]}], "}"}], 
      "]"}], ",", 
     RowBox[{"Graphics", "[", 
      RowBox[{"{", 
       RowBox[{
        RowBox[{"Opacity", "[", "0.2", "]"}], ",", 
        RowBox[{"Table", "[", 
         RowBox[{
          RowBox[{"{", 
           RowBox[{
            RowBox[{"RGBColor", "[", " ", 
             RowBox[{
              RowBox[{
               RowBox[{"(", 
                RowBox[{
                 RowBox[{"GConsRate", "[", 
                  RowBox[{"[", 
                   RowBox[{"maxstep", ",", 
                    RowBox[{"slice", "[", 
                    RowBox[{"[", "k", "]"}], "]"}]}], "]"}], "]"}], "-", 
                 "GConsRatemin"}], ")"}], "/", 
               RowBox[{"(", 
                RowBox[{"GConsRatemax", "-", "GConsRatemin"}], ")"}]}], ",", 
              "0", ",", 
              RowBox[{"1", "-", 
               RowBox[{
                RowBox[{"(", " ", 
                 RowBox[{
                  RowBox[{"GConsRate", "[", 
                   RowBox[{"[", 
                    RowBox[{"maxstep", ",", 
                    RowBox[{"slice", "[", 
                    RowBox[{"[", "k", "]"}], "]"}]}], "]"}], "]"}], "-", 
                  "GConsRatemin"}], ")"}], "/", 
                RowBox[{"(", 
                 RowBox[{"GConsRatemax", "-", "GConsRatemin"}], ")"}]}]}]}], 
             "]"}], ",", 
            RowBox[{"Disk", "[", 
             RowBox[{
              RowBox[{"{", 
               RowBox[{
                RowBox[{"xpos", "[", 
                 RowBox[{"[", 
                  RowBox[{"slice", "[", 
                   RowBox[{"[", "k", "]"}], "]"}], "]"}], "]"}], ",", 
                RowBox[{"ypos", "[", 
                 RowBox[{"[", 
                  RowBox[{"slice", "[", 
                   RowBox[{"[", "k", "]"}], "]"}], "]"}], "]"}]}], "}"}], ",", 
              RowBox[{"r", "[", 
               RowBox[{"[", 
                RowBox[{"maxstep", ",", 
                 RowBox[{"slice", "[", 
                  RowBox[{"[", "k", "]"}], "]"}]}], "]"}], "]"}]}], "]"}]}], 
           "}"}], ",", 
          RowBox[{"{", 
           RowBox[{"k", ",", "1", ",", 
            RowBox[{"Length", "[", "slice", "]"}]}], "}"}]}], "]"}]}], "}"}], 
      "]"}], ",", "\[IndentingNewLine]", 
     RowBox[{"PlotRange", "\[Rule]", "All"}]}], "]"}], "]"}], ";"}]], "Input",\

 CellChangeTimes->{{3.466953780719019*^9, 3.4669538722004023`*^9}, {
  3.4796954943475857`*^9, 3.4796955656553497`*^9}, {3.4796956095006866`*^9, 
  3.47969562047309*^9}, {3.4796957205463753`*^9, 
  3.4796957332361393`*^9}},ExpressionUUID->"2b2c2d62-421f-4bb3-ba4a-\
137ed210284f"],

Cell[BoxData[
 GraphicsBox[{{
    {Opacity[0.5]}}, {
    {Opacity[0.2]}}},
  PlotRange->All]], "Print",
 CellChangeTimes->{3.708669150767469*^9, 3.708669239053769*^9, 
  3.7086702284330883`*^9, 3.7086749197198343`*^9, 3.7086749660059547`*^9, 
  3.7216235145144787`*^9, 
  3.721623575354969*^9},ExpressionUUID->"ac098ade-7e6f-4231-af89-\
77db6ad7793f"]
}, Open  ]]
}, Open  ]]
}, Open  ]],

Cell[CellGroupData[{

Cell["Concentrazione della glutammina extracellulare", "Subsection",
 CellChangeTimes->{{3.4629645997232027`*^9, 3.462964612144121*^9}, {
  3.463052269757666*^9, 
  3.463052272236285*^9}},ExpressionUUID->"5bd749d2-8341-4564-a326-\
e9157c3934ba"],

Cell[CellGroupData[{

Cell[BoxData[{
 RowBox[{
  RowBox[{
   RowBox[{"Amax", " ", "=", 
    RowBox[{"Max", "[", 
     RowBox[{"Aextra", "[", 
      RowBox[{"[", 
       RowBox[{"maxstep", ",", "slice"}], "]"}], "]"}], "]"}]}], ";"}], 
  " "}], "\[IndentingNewLine]", 
 RowBox[{
  RowBox[{
   RowBox[{"Amin", "=", 
    RowBox[{"Min", "[", 
     RowBox[{"Aextra", "[", 
      RowBox[{"[", 
       RowBox[{"maxstep", ",", "slice"}], "]"}], "]"}], "]"}]}], ";"}], " ", 
  "\[IndentingNewLine]"}], "\[IndentingNewLine]", 
 RowBox[{
  RowBox[{"Print", "[", 
   RowBox[{"\"\<Max Aextra concentration \>\"", ",", "Amax"}], "]"}], 
  ";"}], "\[IndentingNewLine]", 
 RowBox[{
  RowBox[{
   RowBox[{"Print", "[", 
    RowBox[{"\"\<Min Aextra concentration \>\"", ",", "Amin"}], "]"}], ";"}], 
  "\[IndentingNewLine]"}], "\[IndentingNewLine]", 
 RowBox[{
  RowBox[{"Print", "[", 
   RowBox[{"Show", "[", 
    RowBox[{
     RowBox[{"Graphics", "[", 
      RowBox[{"{", 
       RowBox[{
        RowBox[{"Opacity", "[", "0.5", "]"}], ",", 
        RowBox[{"Table", "[", 
         RowBox[{
          RowBox[{"{", 
           RowBox[{
            RowBox[{"RGBColor", "[", " ", 
             RowBox[{
              RowBox[{
               RowBox[{"(", " ", 
                RowBox[{
                 RowBox[{"Aextra", "[", 
                  RowBox[{"[", 
                   RowBox[{"maxstep", ",", 
                    RowBox[{"slice", "[", 
                    RowBox[{"[", "k", "]"}], "]"}]}], "]"}], "]"}], "-", 
                 "Amin"}], ")"}], "/", 
               RowBox[{"(", 
                RowBox[{"Amax", "-", "Amin"}], ")"}]}], ",", "0", ",", 
              RowBox[{"1", "-", 
               RowBox[{
                RowBox[{"(", " ", 
                 RowBox[{
                  RowBox[{"Aextra", "[", 
                   RowBox[{"[", 
                    RowBox[{"maxstep", ",", 
                    RowBox[{"slice", "[", 
                    RowBox[{"[", "k", "]"}], "]"}]}], "]"}], "]"}], "-", 
                  "Amin"}], ")"}], "/", 
                RowBox[{"(", 
                 RowBox[{"Amax", "-", "Amin"}], ")"}]}]}]}], "]"}], ",", 
            RowBox[{"Disk", "[", 
             RowBox[{
              RowBox[{"{", 
               RowBox[{
                RowBox[{"xpos", "[", 
                 RowBox[{"[", 
                  RowBox[{"slice", "[", 
                   RowBox[{"[", "k", "]"}], "]"}], "]"}], "]"}], ",", 
                RowBox[{"ypos", "[", 
                 RowBox[{"[", 
                  RowBox[{"slice", "[", 
                   RowBox[{"[", "k", "]"}], "]"}], "]"}], "]"}]}], "}"}], ",", 
              RowBox[{"Sqrt", "[", 
               RowBox[{
                RowBox[{
                 RowBox[{"r", "[", 
                  RowBox[{"[", 
                   RowBox[{"maxstep", ",", 
                    RowBox[{"slice", "[", 
                    RowBox[{"[", "k", "]"}], "]"}]}], "]"}], "]"}], "^", 
                 "2"}], "-", 
                RowBox[{
                 RowBox[{"(", 
                  RowBox[{
                   RowBox[{"zpos", "[", 
                    RowBox[{"[", 
                    RowBox[{"slice", "[", 
                    RowBox[{"[", "k", "]"}], "]"}], "]"}], "]"}], "-", 
                   "zheight"}], ")"}], "^", "2"}]}], "]"}]}], " ", "]"}]}], 
           "}"}], ",", 
          RowBox[{"{", 
           RowBox[{"k", ",", "1", ",", 
            RowBox[{"Length", "[", "slice", "]"}]}], "}"}]}], "]"}]}], "}"}], 
      "]"}], ",", "\[IndentingNewLine]", 
     RowBox[{"PlotRange", "\[Rule]", "All"}]}], "]"}], "]"}], ";"}]}], "Input",\

 CellChangeTimes->{{3.461322822850945*^9, 3.461322854060894*^9}, {
   3.461322906244837*^9, 3.46132302380949*^9}, {3.461323058884879*^9, 
   3.461323060080963*^9}, {3.4613234406750727`*^9, 3.461323511935972*^9}, {
   3.461328850495994*^9, 3.461328960939543*^9}, {3.4613418386108017`*^9, 
   3.4613418391843967`*^9}, {3.462589485130307*^9, 3.4625894854160833`*^9}, {
   3.4626171929739723`*^9, 3.462617221370372*^9}, {3.462617359425268*^9, 
   3.462617367272402*^9}, {3.4626175779809523`*^9, 3.462617581626601*^9}, {
   3.462617840001257*^9, 3.462617842857362*^9}, {3.462617938378819*^9, 
   3.4626179642490396`*^9}, 3.4626181332765102`*^9, {3.462618166709484*^9, 
   3.462618178417316*^9}, {3.462618335942675*^9, 3.462618387992742*^9}, {
   3.462618438776222*^9, 3.4626184392636337`*^9}, {3.462618565222921*^9, 
   3.4626185926577578`*^9}, {3.462618666320105*^9, 3.462618753236882*^9}, {
   3.462618840032818*^9, 3.462618842399062*^9}, {3.462681766242629*^9, 
   3.4626818104299603`*^9}, {3.462689086708515*^9, 3.4626890870835857`*^9}, 
   3.462689364064817*^9, {3.46293102991813*^9, 3.4629310427125072`*^9}, {
   3.462931094292738*^9, 3.462931096654242*^9}, {3.462964649118821*^9, 
   3.462964650165017*^9}, {3.463052274439703*^9, 3.4630523028875093`*^9}, {
   3.466593290156767*^9, 3.466593315808464*^9}, {3.468232023610965*^9, 
   3.4682320325828953`*^9}, 
   3.468232064653297*^9},ExpressionUUID->"8816f92d-d561-4146-9946-\
c591bc5f2274"],

Cell[BoxData[
 TemplateBox[{
  "Symbol","argx",
   "\"\\!\\(\\*RowBox[{\\\"Symbol\\\"}]\\) called with \\!\\(\\*RowBox[{\\\"0\
\\\"}]\\) arguments; 1 argument is expected.\"",2,577,822,
   20702720278133937587,"Local"},
  "MessageTemplate"]], "Message", "MSG",
 CellChangeTimes->{3.721623514604062*^9, 
  3.7216235753702307`*^9},ExpressionUUID->"9f4d71f4-72e9-4072-ade4-\
2788e189258c"],

Cell[BoxData[
 TemplateBox[{
  "Symbol","argx",
   "\"\\!\\(\\*RowBox[{\\\"Symbol\\\"}]\\) called with \\!\\(\\*RowBox[{\\\"0\
\\\"}]\\) arguments; 1 argument is expected.\"",2,578,823,
   20702720278133937587,"Local"},
  "MessageTemplate"]], "Message", "MSG",
 CellChangeTimes->{3.721623514604062*^9, 
  3.721623575382745*^9},ExpressionUUID->"94b88b76-9088-43c0-b131-\
75b8b9992c1e"],

Cell[CellGroupData[{

Cell[BoxData[
 InterpretationBox[
  RowBox[{"\<\"Max Aextra concentration \"\>", "\[InvisibleSpace]", 
   RowBox[{"Symbol", "[", "]"}]}],
  SequenceForm["Max Aextra concentration ", 
   Symbol[]],
  Editable->False]], "Print",
 CellChangeTimes->{
  3.463052307517456*^9, 3.4630560866065474`*^9, 3.464171733963498*^9, 
   3.46418988920858*^9, 3.4642310550488873`*^9, 3.464239898334228*^9, 
   3.466495751502843*^9, 3.46649681141228*^9, 3.466575678056219*^9, 
   3.4665757475106792`*^9, 3.4665760612555933`*^9, 3.46658344703365*^9, 
   3.4665923652023697`*^9, 3.466593190250854*^9, 3.4665933169429817`*^9, 
   3.4665956162686357`*^9, 3.4666108217048407`*^9, 3.466836029768743*^9, 
   3.466836179423048*^9, 3.4668371782116013`*^9, 3.4668394088793993`*^9, 
   3.466844348780987*^9, 3.466847263582687*^9, 3.466858941249166*^9, 
   3.466862985803426*^9, 3.466878306228797*^9, 3.466910929455566*^9, 
   3.466921248260455*^9, 3.4669223106615467`*^9, 3.466930694707427*^9, 
   3.4669362271007557`*^9, 3.466938799174881*^9, 3.466940401873611*^9, 
   3.4669453129771757`*^9, 3.466959849639092*^9, 3.466997053503854*^9, 
   3.4670215600004683`*^9, 3.468064117793066*^9, 3.46814588668292*^9, 
   3.4682311469072*^9, {3.468232036727257*^9, 3.468232066353035*^9}, {
   3.4682359725458*^9, 3.4682359913712597`*^9}, 3.468237710317667*^9, 
   3.4682931469432592`*^9, 3.468308259326789*^9, 3.468324076464169*^9, 
   3.468385712527667*^9, 3.468812395976542*^9, 3.468813484983192*^9, 
   3.469002673035898*^9, 3.4690122176640453`*^9, 3.469017208131967*^9, 
   3.469036267140266*^9, 3.469070448784088*^9, 3.469121495050281*^9, 
   3.470810646677207*^9, 3.471687227740634*^9, 3.472019192433813*^9, 
   3.4721821055916777`*^9, 3.472459224821117*^9, 3.4734370964118567`*^9, 
   3.473599173962479*^9, 3.4736662054048777`*^9, 3.47369995382506*^9, 
   3.473703844258381*^9, 3.4737374819379683`*^9, 3.4737677489799128`*^9, 
   3.473829780880537*^9, 3.4742019613282757`*^9, 3.474293844952444*^9, 
   3.4746464133820467`*^9, 3.4749568657469473`*^9, 3.478352688956135*^9, 
   3.478353385898929*^9, 3.478365278787369*^9, 3.47849725711053*^9, 
   3.4786027675559196`*^9, 3.4786031302212753`*^9, 3.4796951345530643`*^9, 
   3.508313988397972*^9, 3.5083150541693077`*^9, 3.511946596559144*^9, 
   3.514625747911743*^9, 3.5153063694211397`*^9, 3.528188506403284*^9, 
   3.5282571681024*^9, 3.528264658861642*^9, 3.5283072930692368`*^9, 
   3.528432975595934*^9, 3.528438637536866*^9, 3.528440226806301*^9, 
   3.528447370091166*^9, 3.5284744522167053`*^9, 3.528530011333418*^9, 
   3.528533274405818*^9, 3.5286309618019114`*^9, 3.528881808554014*^9, 
   3.528882500116268*^9, 3.529061549072412*^9, 3.532927232067398*^9, 
   3.532927351726343*^9, 3.5330228723600817`*^9, 3.6016353494763412`*^9, 
   3.60163571004323*^9, 3.708669150856875*^9, 3.7086692391720877`*^9, 
   3.7086702284987793`*^9, 3.7086749198032103`*^9, 3.708674966075453*^9, 
   3.721623514624995*^9, 
   3.721623575395632*^9},ExpressionUUID->"e1d7a406-62fa-45b9-be86-\
ec30818ed57b"],

Cell[BoxData[
 InterpretationBox[
  RowBox[{"\<\"Min Aextra concentration \"\>", "\[InvisibleSpace]", 
   RowBox[{"Symbol", "[", "]"}]}],
  SequenceForm["Min Aextra concentration ", 
   Symbol[]],
  Editable->False]], "Print",
 CellChangeTimes->{
  3.463052307517456*^9, 3.4630560866065474`*^9, 3.464171733963498*^9, 
   3.46418988920858*^9, 3.4642310550488873`*^9, 3.464239898334228*^9, 
   3.466495751502843*^9, 3.46649681141228*^9, 3.466575678056219*^9, 
   3.4665757475106792`*^9, 3.4665760612555933`*^9, 3.46658344703365*^9, 
   3.4665923652023697`*^9, 3.466593190250854*^9, 3.4665933169429817`*^9, 
   3.4665956162686357`*^9, 3.4666108217048407`*^9, 3.466836029768743*^9, 
   3.466836179423048*^9, 3.4668371782116013`*^9, 3.4668394088793993`*^9, 
   3.466844348780987*^9, 3.466847263582687*^9, 3.466858941249166*^9, 
   3.466862985803426*^9, 3.466878306228797*^9, 3.466910929455566*^9, 
   3.466921248260455*^9, 3.4669223106615467`*^9, 3.466930694707427*^9, 
   3.4669362271007557`*^9, 3.466938799174881*^9, 3.466940401873611*^9, 
   3.4669453129771757`*^9, 3.466959849639092*^9, 3.466997053503854*^9, 
   3.4670215600004683`*^9, 3.468064117793066*^9, 3.46814588668292*^9, 
   3.4682311469072*^9, {3.468232036727257*^9, 3.468232066353035*^9}, {
   3.4682359725458*^9, 3.4682359913712597`*^9}, 3.468237710317667*^9, 
   3.4682931469432592`*^9, 3.468308259326789*^9, 3.468324076464169*^9, 
   3.468385712527667*^9, 3.468812395976542*^9, 3.468813484983192*^9, 
   3.469002673035898*^9, 3.4690122176640453`*^9, 3.469017208131967*^9, 
   3.469036267140266*^9, 3.469070448784088*^9, 3.469121495050281*^9, 
   3.470810646677207*^9, 3.471687227740634*^9, 3.472019192433813*^9, 
   3.4721821055916777`*^9, 3.472459224821117*^9, 3.4734370964118567`*^9, 
   3.473599173962479*^9, 3.4736662054048777`*^9, 3.47369995382506*^9, 
   3.473703844258381*^9, 3.4737374819379683`*^9, 3.4737677489799128`*^9, 
   3.473829780880537*^9, 3.4742019613282757`*^9, 3.474293844952444*^9, 
   3.4746464133820467`*^9, 3.4749568657469473`*^9, 3.478352688956135*^9, 
   3.478353385898929*^9, 3.478365278787369*^9, 3.47849725711053*^9, 
   3.4786027675559196`*^9, 3.4786031302212753`*^9, 3.4796951345530643`*^9, 
   3.508313988397972*^9, 3.5083150541693077`*^9, 3.511946596559144*^9, 
   3.514625747911743*^9, 3.5153063694211397`*^9, 3.528188506403284*^9, 
   3.5282571681024*^9, 3.528264658861642*^9, 3.5283072930692368`*^9, 
   3.528432975595934*^9, 3.528438637536866*^9, 3.528440226806301*^9, 
   3.528447370091166*^9, 3.5284744522167053`*^9, 3.528530011333418*^9, 
   3.528533274405818*^9, 3.5286309618019114`*^9, 3.528881808554014*^9, 
   3.528882500116268*^9, 3.529061549072412*^9, 3.532927232067398*^9, 
   3.532927351726343*^9, 3.5330228723600817`*^9, 3.6016353494763412`*^9, 
   3.60163571004323*^9, 3.708669150856875*^9, 3.7086692391720877`*^9, 
   3.7086702284987793`*^9, 3.7086749198032103`*^9, 3.708674966075453*^9, 
   3.721623514624995*^9, 
   3.7216235753974*^9},ExpressionUUID->"19ab8436-6761-4d1a-aa42-6f51a6de2743"],

Cell[BoxData[
 GraphicsBox[{
   {Opacity[0.5]}},
  PlotRange->All]], "Print",
 CellChangeTimes->{
  3.463052307517456*^9, 3.4630560866065474`*^9, 3.464171733963498*^9, 
   3.46418988920858*^9, 3.4642310550488873`*^9, 3.464239898334228*^9, 
   3.466495751502843*^9, 3.46649681141228*^9, 3.466575678056219*^9, 
   3.4665757475106792`*^9, 3.4665760612555933`*^9, 3.46658344703365*^9, 
   3.4665923652023697`*^9, 3.466593190250854*^9, 3.4665933169429817`*^9, 
   3.4665956162686357`*^9, 3.4666108217048407`*^9, 3.466836029768743*^9, 
   3.466836179423048*^9, 3.4668371782116013`*^9, 3.4668394088793993`*^9, 
   3.466844348780987*^9, 3.466847263582687*^9, 3.466858941249166*^9, 
   3.466862985803426*^9, 3.466878306228797*^9, 3.466910929455566*^9, 
   3.466921248260455*^9, 3.4669223106615467`*^9, 3.466930694707427*^9, 
   3.4669362271007557`*^9, 3.466938799174881*^9, 3.466940401873611*^9, 
   3.4669453129771757`*^9, 3.466959849639092*^9, 3.466997053503854*^9, 
   3.4670215600004683`*^9, 3.468064117793066*^9, 3.46814588668292*^9, 
   3.4682311469072*^9, {3.468232036727257*^9, 3.468232066353035*^9}, {
   3.4682359725458*^9, 3.4682359913712597`*^9}, 3.468237710317667*^9, 
   3.4682931469432592`*^9, 3.468308259326789*^9, 3.468324076464169*^9, 
   3.468385712527667*^9, 3.468812395976542*^9, 3.468813484983192*^9, 
   3.469002673035898*^9, 3.4690122176640453`*^9, 3.469017208131967*^9, 
   3.469036267140266*^9, 3.469070448784088*^9, 3.469121495050281*^9, 
   3.470810646677207*^9, 3.471687227740634*^9, 3.472019192433813*^9, 
   3.4721821055916777`*^9, 3.472459224821117*^9, 3.4734370964118567`*^9, 
   3.473599173962479*^9, 3.4736662054048777`*^9, 3.47369995382506*^9, 
   3.473703844258381*^9, 3.4737374819379683`*^9, 3.4737677489799128`*^9, 
   3.473829780880537*^9, 3.4742019613282757`*^9, 3.474293844952444*^9, 
   3.4746464133820467`*^9, 3.4749568657469473`*^9, 3.478352688956135*^9, 
   3.478353385898929*^9, 3.478365278787369*^9, 3.47849725711053*^9, 
   3.4786027675559196`*^9, 3.4786031302212753`*^9, 3.4796951345530643`*^9, 
   3.508313988397972*^9, 3.5083150541693077`*^9, 3.511946596559144*^9, 
   3.514625747911743*^9, 3.5153063694211397`*^9, 3.528188506403284*^9, 
   3.5282571681024*^9, 3.528264658861642*^9, 3.5283072930692368`*^9, 
   3.528432975595934*^9, 3.528438637536866*^9, 3.528440226806301*^9, 
   3.528447370091166*^9, 3.5284744522167053`*^9, 3.528530011333418*^9, 
   3.528533274405818*^9, 3.5286309618019114`*^9, 3.528881808554014*^9, 
   3.528882500116268*^9, 3.529061549072412*^9, 3.532927232067398*^9, 
   3.532927351726343*^9, 3.5330228723600817`*^9, 3.6016353494763412`*^9, 
   3.60163571004323*^9, 3.708669150856875*^9, 3.7086692391720877`*^9, 
   3.7086702284987793`*^9, 3.7086749198032103`*^9, 3.708674966075453*^9, 
   3.721623514624995*^9, 
   3.7216235753995256`*^9},ExpressionUUID->"3315bea1-31d4-41c1-b6f0-\
51bd39ca6335"]
}, Open  ]]
}, Open  ]],

Cell[CellGroupData[{

Cell["con effetto di sfuocatura", "Subsubsection",
 CellChangeTimes->{{3.466960202714406*^9, 
  3.466960206790756*^9}},ExpressionUUID->"e37ee068-b7c2-4ea4-a7c5-\
dafbaff764c8"],

Cell[CellGroupData[{

Cell[BoxData[
 RowBox[{
  RowBox[{"Print", "[", 
   RowBox[{"Show", "[", 
    RowBox[{
     RowBox[{"Graphics", "[", 
      RowBox[{"{", 
       RowBox[{
        RowBox[{"Opacity", "[", "0.5", "]"}], ",", 
        RowBox[{"Table", "[", 
         RowBox[{
          RowBox[{"{", 
           RowBox[{
            RowBox[{"RGBColor", "[", " ", 
             RowBox[{
              RowBox[{
               RowBox[{"(", " ", 
                RowBox[{
                 RowBox[{"Aextra", "[", 
                  RowBox[{"[", 
                   RowBox[{"maxstep", ",", 
                    RowBox[{"slice", "[", 
                    RowBox[{"[", "k", "]"}], "]"}]}], "]"}], "]"}], "-", 
                 "Amin"}], ")"}], "/", 
               RowBox[{"(", 
                RowBox[{"Amax", "-", "Amin"}], ")"}]}], ",", "0", ",", 
              RowBox[{"1", "-", 
               RowBox[{
                RowBox[{"(", " ", 
                 RowBox[{
                  RowBox[{"Aextra", "[", 
                   RowBox[{"[", 
                    RowBox[{"maxstep", ",", 
                    RowBox[{"slice", "[", 
                    RowBox[{"[", "k", "]"}], "]"}]}], "]"}], "]"}], "-", 
                  "Amin"}], ")"}], "/", 
                RowBox[{"(", 
                 RowBox[{"Amax", "-", "Amin"}], ")"}]}]}]}], "]"}], ",", 
            RowBox[{"Disk", "[", 
             RowBox[{
              RowBox[{"{", 
               RowBox[{
                RowBox[{"xpos", "[", 
                 RowBox[{"[", 
                  RowBox[{"slice", "[", 
                   RowBox[{"[", "k", "]"}], "]"}], "]"}], "]"}], ",", 
                RowBox[{"ypos", "[", 
                 RowBox[{"[", 
                  RowBox[{"slice", "[", 
                   RowBox[{"[", "k", "]"}], "]"}], "]"}], "]"}]}], "}"}], ",", 
              RowBox[{"Sqrt", "[", 
               RowBox[{
                RowBox[{
                 RowBox[{"r", "[", 
                  RowBox[{"[", 
                   RowBox[{"maxstep", ",", 
                    RowBox[{"slice", "[", 
                    RowBox[{"[", "k", "]"}], "]"}]}], "]"}], "]"}], "^", 
                 "2"}], "-", 
                RowBox[{
                 RowBox[{"(", 
                  RowBox[{
                   RowBox[{"zpos", "[", 
                    RowBox[{"[", 
                    RowBox[{"slice", "[", 
                    RowBox[{"[", "k", "]"}], "]"}], "]"}], "]"}], "-", 
                   "zheight"}], ")"}], "^", "2"}]}], "]"}]}], " ", "]"}]}], 
           "}"}], ",", 
          RowBox[{"{", 
           RowBox[{"k", ",", "1", ",", 
            RowBox[{"Length", "[", "slice", "]"}]}], "}"}]}], "]"}]}], "}"}], 
      "]"}], ",", "\[IndentingNewLine]", 
     RowBox[{"Graphics", "[", 
      RowBox[{"{", 
       RowBox[{
        RowBox[{"Opacity", "[", "0.2", "]"}], ",", 
        RowBox[{"Table", "[", 
         RowBox[{
          RowBox[{"{", 
           RowBox[{
            RowBox[{"RGBColor", "[", " ", 
             RowBox[{
              RowBox[{
               RowBox[{"(", " ", 
                RowBox[{
                 RowBox[{"Aextra", "[", 
                  RowBox[{"[", 
                   RowBox[{"maxstep", ",", 
                    RowBox[{"slice", "[", 
                    RowBox[{"[", "k", "]"}], "]"}]}], "]"}], "]"}], "-", 
                 "Amin"}], ")"}], "/", 
               RowBox[{"(", 
                RowBox[{"Amax", "-", "Amin"}], ")"}]}], ",", "0", ",", 
              RowBox[{"1", "-", 
               RowBox[{
                RowBox[{"(", " ", 
                 RowBox[{
                  RowBox[{"Aextra", "[", 
                   RowBox[{"[", 
                    RowBox[{"maxstep", ",", 
                    RowBox[{"slice", "[", 
                    RowBox[{"[", "k", "]"}], "]"}]}], "]"}], "]"}], "-", 
                  "Amin"}], ")"}], "/", 
                RowBox[{"(", 
                 RowBox[{"Amax", "-", "Amin"}], ")"}]}]}]}], "]"}], ",", 
            RowBox[{"Disk", "[", 
             RowBox[{
              RowBox[{"{", 
               RowBox[{
                RowBox[{"xpos", "[", 
                 RowBox[{"[", 
                  RowBox[{"slice", "[", 
                   RowBox[{"[", "k", "]"}], "]"}], "]"}], "]"}], ",", 
                RowBox[{"ypos", "[", 
                 RowBox[{"[", 
                  RowBox[{"slice", "[", 
                   RowBox[{"[", "k", "]"}], "]"}], "]"}], "]"}]}], "}"}], ",", 
              RowBox[{"r", "[", 
               RowBox[{"[", 
                RowBox[{"maxstep", ",", 
                 RowBox[{"slice", "[", 
                  RowBox[{"[", "k", "]"}], "]"}]}], "]"}], "]"}]}], " ", 
             "]"}]}], "}"}], ",", 
          RowBox[{"{", 
           RowBox[{"k", ",", "1", ",", 
            RowBox[{"Length", "[", "slice", "]"}]}], "}"}]}], "]"}]}], "}"}], 
      "]"}], ",", "\[IndentingNewLine]", 
     RowBox[{"PlotRange", "\[Rule]", "All"}]}], "]"}], "]"}], ";"}]], "Input",\

 CellChangeTimes->{{3.466959865808035*^9, 
  3.4669598803052998`*^9}},ExpressionUUID->"cb049f09-6b76-432a-b8ae-\
b7d196b23346"],

Cell[BoxData[
 GraphicsBox[{{
    {Opacity[0.5]}}, {
    {Opacity[0.2]}}},
  PlotRange->All]], "Print",
 CellChangeTimes->{3.708669150924259*^9, 3.7086692393584757`*^9, 
  3.708670228589717*^9, 3.7086749198473263`*^9, 3.7086749662570667`*^9, 
  3.721623514783844*^9, 
  3.721623575480592*^9},ExpressionUUID->"75f4d2d7-7877-4032-819e-\
63d444d82e63"]
}, Open  ]]
}, Open  ]]
}, Open  ]],

Cell[CellGroupData[{

Cell["Assorbimento di glutammina", "Subsection",
 CellChangeTimes->{{3.4629645997232027`*^9, 3.462964612144121*^9}, {
   3.463052269757666*^9, 3.463052272236285*^9}, {3.46686308736429*^9, 
   3.4668630877099037`*^9}, {3.479695409970694*^9, 3.479695421840582*^9}, 
   3.4796956468294153`*^9, {3.4796960747314377`*^9, 
   3.479696076121334*^9}},ExpressionUUID->"99d16a81-97f2-44d3-83c2-\
6d2afac12c88"],

Cell[CellGroupData[{

Cell[BoxData[{
 RowBox[{
  RowBox[{
   RowBox[{"AAbsRatemax", " ", "=", 
    RowBox[{"Max", "[", 
     RowBox[{"AAbsRate", "[", 
      RowBox[{"[", 
       RowBox[{"maxstep", ",", "slice"}], "]"}], "]"}], "]"}]}], ";"}], 
  " "}], "\[IndentingNewLine]", 
 RowBox[{
  RowBox[{
   RowBox[{"AAbsRatemin", " ", "=", 
    RowBox[{"Min", "[", 
     RowBox[{"AAbsRate", "[", 
      RowBox[{"[", 
       RowBox[{"maxstep", ",", "slice"}], "]"}], "]"}], "]"}]}], ";"}], " ", 
  "\[IndentingNewLine]"}], "\[IndentingNewLine]", 
 RowBox[{
  RowBox[{"Print", "[", 
   RowBox[{"\"\<Max AAbsRate \>\"", ",", "AAbsRatemax"}], "]"}], 
  ";"}], "\[IndentingNewLine]", 
 RowBox[{
  RowBox[{
   RowBox[{"Print", "[", 
    RowBox[{"\"\<Min AAbsRate \>\"", ",", "AAbsRatemin"}], "]"}], ";"}], 
  "\[IndentingNewLine]"}], "\[IndentingNewLine]", 
 RowBox[{
  RowBox[{"Print", "[", 
   RowBox[{"Show", "[", 
    RowBox[{
     RowBox[{"Graphics", "[", 
      RowBox[{"{", 
       RowBox[{
        RowBox[{"Opacity", "[", "0.5", "]"}], ",", 
        RowBox[{"Table", "[", 
         RowBox[{
          RowBox[{"{", 
           RowBox[{
            RowBox[{"RGBColor", "[", " ", 
             RowBox[{
              RowBox[{
               RowBox[{"(", 
                RowBox[{
                 RowBox[{"AAbsRate", "[", 
                  RowBox[{"[", 
                   RowBox[{"maxstep", ",", 
                    RowBox[{"slice", "[", 
                    RowBox[{"[", "k", "]"}], "]"}]}], "]"}], "]"}], "-", 
                 "AAbsRatemin"}], ")"}], "/", 
               RowBox[{"(", 
                RowBox[{"AAbsRatemax", "-", "AAbsRatemin"}], ")"}]}], ",", 
              "0", ",", 
              RowBox[{"1", "-", 
               RowBox[{
                RowBox[{"(", " ", 
                 RowBox[{
                  RowBox[{"AAbsRate", "[", 
                   RowBox[{"[", 
                    RowBox[{"maxstep", ",", 
                    RowBox[{"slice", "[", 
                    RowBox[{"[", "k", "]"}], "]"}]}], "]"}], "]"}], "-", 
                  "AAbsRatemin"}], ")"}], "/", 
                RowBox[{"(", 
                 RowBox[{"AAbsRatemax", "-", "AAbsRatemin"}], ")"}]}]}]}], 
             "]"}], ",", 
            RowBox[{"Disk", "[", 
             RowBox[{
              RowBox[{"{", 
               RowBox[{
                RowBox[{"xpos", "[", 
                 RowBox[{"[", 
                  RowBox[{"slice", "[", 
                   RowBox[{"[", "k", "]"}], "]"}], "]"}], "]"}], ",", 
                RowBox[{"ypos", "[", 
                 RowBox[{"[", 
                  RowBox[{"slice", "[", 
                   RowBox[{"[", "k", "]"}], "]"}], "]"}], "]"}]}], "}"}], ",", 
              RowBox[{"Sqrt", "[", 
               RowBox[{
                RowBox[{
                 RowBox[{"r", "[", 
                  RowBox[{"[", 
                   RowBox[{"maxstep", ",", 
                    RowBox[{"slice", "[", 
                    RowBox[{"[", "k", "]"}], "]"}]}], "]"}], "]"}], "^", 
                 "2"}], "-", 
                RowBox[{
                 RowBox[{"(", 
                  RowBox[{
                   RowBox[{"zpos", "[", 
                    RowBox[{"[", 
                    RowBox[{"slice", "[", 
                    RowBox[{"[", "k", "]"}], "]"}], "]"}], "]"}], "-", 
                   "zheight"}], ")"}], "^", "2"}]}], "]"}]}], " ", "]"}]}], 
           "}"}], ",", 
          RowBox[{"{", 
           RowBox[{"k", ",", "1", ",", 
            RowBox[{"Length", "[", "slice", "]"}]}], "}"}]}], "]"}]}], "}"}], 
      "]"}], ",", 
     RowBox[{"PlotRange", "\[Rule]", "All"}]}], "]"}], "]"}], ";"}]}], "Input",\

 CellChangeTimes->{{3.461322822850945*^9, 3.461322854060894*^9}, {
   3.461322906244837*^9, 3.46132302380949*^9}, {3.461323058884879*^9, 
   3.461323060080963*^9}, {3.4613234406750727`*^9, 3.461323511935972*^9}, {
   3.461328850495994*^9, 3.461328960939543*^9}, {3.4613418386108017`*^9, 
   3.4613418391843967`*^9}, {3.462589485130307*^9, 3.4625894854160833`*^9}, {
   3.4626171929739723`*^9, 3.462617221370372*^9}, {3.462617359425268*^9, 
   3.462617367272402*^9}, {3.4626175779809523`*^9, 3.462617581626601*^9}, {
   3.462617840001257*^9, 3.462617842857362*^9}, {3.462617938378819*^9, 
   3.4626179642490396`*^9}, 3.4626181332765102`*^9, {3.462618166709484*^9, 
   3.462618178417316*^9}, {3.462618335942675*^9, 3.462618387992742*^9}, {
   3.462618438776222*^9, 3.4626184392636337`*^9}, {3.462618565222921*^9, 
   3.4626185926577578`*^9}, {3.462618666320105*^9, 3.462618753236882*^9}, {
   3.462618840032818*^9, 3.462618842399062*^9}, {3.462681766242629*^9, 
   3.4626818104299603`*^9}, {3.462689086708515*^9, 3.4626890870835857`*^9}, 
   3.462689364064817*^9, {3.46293102991813*^9, 3.4629310427125072`*^9}, {
   3.462931094292738*^9, 3.462931096654242*^9}, {3.462964649118821*^9, 
   3.462964650165017*^9}, {3.463052274439703*^9, 3.4630523028875093`*^9}, {
   3.466593290156767*^9, 3.466593315808464*^9}, {3.466863092114011*^9, 
   3.466863147859112*^9}, {3.4668631816246557`*^9, 3.466863228189273*^9}, {
   3.479695427347493*^9, 3.47969547795457*^9}, {3.479695517829893*^9, 
   3.4796955504072857`*^9}, {3.47969559933915*^9, 3.4796956050027237`*^9}, {
   3.479696098549367*^9, 
   3.479696108277988*^9}},ExpressionUUID->"bf98d0c2-f46a-440d-aedd-\
86f007116c02"],

Cell[BoxData[
 TemplateBox[{
  "Symbol","argx",
   "\"\\!\\(\\*RowBox[{\\\"Symbol\\\"}]\\) called with \\!\\(\\*RowBox[{\\\"0\
\\\"}]\\) arguments; 1 argument is expected.\"",2,583,824,
   20702720278133937587,"Local"},
  "MessageTemplate"]], "Message", "MSG",
 CellChangeTimes->{3.721623514916073*^9, 
  3.7216235755645733`*^9},ExpressionUUID->"404932c3-21fc-45a3-b1bc-\
28c8ee4ab310"],

Cell[BoxData[
 TemplateBox[{
  "Symbol","argx",
   "\"\\!\\(\\*RowBox[{\\\"Symbol\\\"}]\\) called with \\!\\(\\*RowBox[{\\\"0\
\\\"}]\\) arguments; 1 argument is expected.\"",2,584,825,
   20702720278133937587,"Local"},
  "MessageTemplate"]], "Message", "MSG",
 CellChangeTimes->{3.721623514916073*^9, 
  3.721623575582609*^9},ExpressionUUID->"542f770d-eb48-4560-9e8c-\
4c5ca314ef96"],

Cell[CellGroupData[{

Cell[BoxData[
 InterpretationBox[
  RowBox[{"\<\"Max AAbsRate \"\>", "\[InvisibleSpace]", 
   RowBox[{"Symbol", "[", "]"}]}],
  SequenceForm["Max AAbsRate ", 
   Symbol[]],
  Editable->False]], "Print",
 CellChangeTimes->{3.479695570327079*^9, 3.4796956265002537`*^9, 
  3.4796961380637493`*^9, 3.508314021091813*^9, 3.508315063717937*^9, 
  3.5119466017689466`*^9, 3.514625757784992*^9, 3.515306379305331*^9, 
  3.5281885173844967`*^9, 3.528257179214374*^9, 3.528264669111683*^9, 
  3.5283073033531733`*^9, 3.528432985325088*^9, 3.528438647520589*^9, 
  3.528440236006495*^9, 3.528447378858165*^9, 3.528474460666563*^9, 
  3.528530019766549*^9, 3.5285332820051107`*^9, 3.528630968585786*^9, 
  3.528881816337984*^9, 3.528882506915184*^9, 3.5290615562383423`*^9, 
  3.5329272330722227`*^9, 3.5329273522221518`*^9, 3.533022873369019*^9, 
  3.60163535101615*^9, 3.601635711577129*^9, 3.7086691510119963`*^9, 
  3.7086692394152308`*^9, 3.708670228777343*^9, 3.7086749199781103`*^9, 
  3.708674966303453*^9, 3.721623514942452*^9, 
  3.7216235755959*^9},ExpressionUUID->"ef7f749d-b969-461b-ac76-c9c0f6295480"],

Cell[BoxData[
 InterpretationBox[
  RowBox[{"\<\"Min AAbsRate \"\>", "\[InvisibleSpace]", 
   RowBox[{"Symbol", "[", "]"}]}],
  SequenceForm["Min AAbsRate ", 
   Symbol[]],
  Editable->False]], "Print",
 CellChangeTimes->{3.479695570327079*^9, 3.4796956265002537`*^9, 
  3.4796961380637493`*^9, 3.508314021091813*^9, 3.508315063717937*^9, 
  3.5119466017689466`*^9, 3.514625757784992*^9, 3.515306379305331*^9, 
  3.5281885173844967`*^9, 3.528257179214374*^9, 3.528264669111683*^9, 
  3.5283073033531733`*^9, 3.528432985325088*^9, 3.528438647520589*^9, 
  3.528440236006495*^9, 3.528447378858165*^9, 3.528474460666563*^9, 
  3.528530019766549*^9, 3.5285332820051107`*^9, 3.528630968585786*^9, 
  3.528881816337984*^9, 3.528882506915184*^9, 3.5290615562383423`*^9, 
  3.5329272330722227`*^9, 3.5329273522221518`*^9, 3.533022873369019*^9, 
  3.60163535101615*^9, 3.601635711577129*^9, 3.7086691510119963`*^9, 
  3.7086692394152308`*^9, 3.708670228777343*^9, 3.7086749199781103`*^9, 
  3.708674966303453*^9, 3.721623514942452*^9, 
  3.721623575598693*^9},ExpressionUUID->"30be009f-e2b8-4e37-8579-\
1ccca55ad706"],

Cell[BoxData[
 GraphicsBox[{
   {Opacity[0.5]}},
  PlotRange->All]], "Print",
 CellChangeTimes->{3.479695570327079*^9, 3.4796956265002537`*^9, 
  3.4796961380637493`*^9, 3.508314021091813*^9, 3.508315063717937*^9, 
  3.5119466017689466`*^9, 3.514625757784992*^9, 3.515306379305331*^9, 
  3.5281885173844967`*^9, 3.528257179214374*^9, 3.528264669111683*^9, 
  3.5283073033531733`*^9, 3.528432985325088*^9, 3.528438647520589*^9, 
  3.528440236006495*^9, 3.528447378858165*^9, 3.528474460666563*^9, 
  3.528530019766549*^9, 3.5285332820051107`*^9, 3.528630968585786*^9, 
  3.528881816337984*^9, 3.528882506915184*^9, 3.5290615562383423`*^9, 
  3.5329272330722227`*^9, 3.5329273522221518`*^9, 3.533022873369019*^9, 
  3.60163535101615*^9, 3.601635711577129*^9, 3.7086691510119963`*^9, 
  3.7086692394152308`*^9, 3.708670228777343*^9, 3.7086749199781103`*^9, 
  3.708674966303453*^9, 3.721623514942452*^9, 
  3.721623575601554*^9},ExpressionUUID->"d2561d35-6aa0-4b1f-b27f-\
2f92877f93e0"]
}, Open  ]]
}, Open  ]],

Cell[CellGroupData[{

Cell["con effetto di sfuocatura", "Subsubsection",
 CellChangeTimes->{{3.466960202714406*^9, 
  3.466960206790756*^9}},ExpressionUUID->"a702195b-288b-40fc-a3c6-\
857d79f544db"],

Cell[CellGroupData[{

Cell[BoxData[
 RowBox[{
  RowBox[{"Print", "[", 
   RowBox[{"Show", "[", 
    RowBox[{
     RowBox[{"Graphics", "[", 
      RowBox[{"{", 
       RowBox[{
        RowBox[{"Opacity", "[", "0.5", "]"}], ",", 
        RowBox[{"Table", "[", 
         RowBox[{
          RowBox[{"{", 
           RowBox[{
            RowBox[{"RGBColor", "[", " ", 
             RowBox[{
              RowBox[{
               RowBox[{"(", 
                RowBox[{
                 RowBox[{"AAbsRate", "[", 
                  RowBox[{"[", 
                   RowBox[{"maxstep", ",", 
                    RowBox[{"slice", "[", 
                    RowBox[{"[", "k", "]"}], "]"}]}], "]"}], "]"}], "-", 
                 "AAbsRatemin"}], ")"}], "/", 
               RowBox[{"(", 
                RowBox[{"AAbsRatemax", "-", "AAbsRatemin"}], ")"}]}], ",", 
              "0", ",", 
              RowBox[{"1", "-", 
               RowBox[{
                RowBox[{"(", " ", 
                 RowBox[{
                  RowBox[{"AAbsRate", "[", 
                   RowBox[{"[", 
                    RowBox[{"maxstep", ",", 
                    RowBox[{"slice", "[", 
                    RowBox[{"[", "k", "]"}], "]"}]}], "]"}], "]"}], "-", 
                  "AAbsRatemin"}], ")"}], "/", 
                RowBox[{"(", 
                 RowBox[{"AAbsRatemax", "-", "AAbsRatemin"}], ")"}]}]}]}], 
             "]"}], ",", 
            RowBox[{"Disk", "[", 
             RowBox[{
              RowBox[{"{", 
               RowBox[{
                RowBox[{"xpos", "[", 
                 RowBox[{"[", 
                  RowBox[{"slice", "[", 
                   RowBox[{"[", "k", "]"}], "]"}], "]"}], "]"}], ",", 
                RowBox[{"ypos", "[", 
                 RowBox[{"[", 
                  RowBox[{"slice", "[", 
                   RowBox[{"[", "k", "]"}], "]"}], "]"}], "]"}]}], "}"}], ",", 
              RowBox[{"Sqrt", "[", 
               RowBox[{
                RowBox[{
                 RowBox[{"r", "[", 
                  RowBox[{"[", 
                   RowBox[{"maxstep", ",", 
                    RowBox[{"slice", "[", 
                    RowBox[{"[", "k", "]"}], "]"}]}], "]"}], "]"}], "^", 
                 "2"}], "-", 
                RowBox[{
                 RowBox[{"(", 
                  RowBox[{
                   RowBox[{"zpos", "[", 
                    RowBox[{"[", 
                    RowBox[{"slice", "[", 
                    RowBox[{"[", "k", "]"}], "]"}], "]"}], "]"}], "-", 
                   "zheight"}], ")"}], "^", "2"}]}], "]"}]}], " ", "]"}]}], 
           "}"}], ",", 
          RowBox[{"{", 
           RowBox[{"k", ",", "1", ",", 
            RowBox[{"Length", "[", "slice", "]"}]}], "}"}]}], "]"}]}], "}"}], 
      "]"}], ",", 
     RowBox[{"Graphics", "[", 
      RowBox[{"{", 
       RowBox[{
        RowBox[{"Opacity", "[", "0.2", "]"}], ",", 
        RowBox[{"Table", "[", 
         RowBox[{
          RowBox[{"{", 
           RowBox[{
            RowBox[{"RGBColor", "[", " ", 
             RowBox[{
              RowBox[{
               RowBox[{"(", 
                RowBox[{
                 RowBox[{"AAbsRate", "[", 
                  RowBox[{"[", 
                   RowBox[{"maxstep", ",", 
                    RowBox[{"slice", "[", 
                    RowBox[{"[", "k", "]"}], "]"}]}], "]"}], "]"}], "-", 
                 "AAbsRatemin"}], ")"}], "/", 
               RowBox[{"(", 
                RowBox[{"AAbsRatemax", "-", "AAbsRatemin"}], ")"}]}], ",", 
              "0", ",", 
              RowBox[{"1", "-", 
               RowBox[{
                RowBox[{"(", " ", 
                 RowBox[{
                  RowBox[{"AAbsRate", "[", 
                   RowBox[{"[", 
                    RowBox[{"maxstep", ",", 
                    RowBox[{"slice", "[", 
                    RowBox[{"[", "k", "]"}], "]"}]}], "]"}], "]"}], "-", 
                  "AAbsRatemin"}], ")"}], "/", 
                RowBox[{"(", 
                 RowBox[{"AAbsRatemax", "-", "AAbsRatemin"}], ")"}]}]}]}], 
             "]"}], ",", 
            RowBox[{"Disk", "[", 
             RowBox[{
              RowBox[{"{", 
               RowBox[{
                RowBox[{"xpos", "[", 
                 RowBox[{"[", 
                  RowBox[{"slice", "[", 
                   RowBox[{"[", "k", "]"}], "]"}], "]"}], "]"}], ",", 
                RowBox[{"ypos", "[", 
                 RowBox[{"[", 
                  RowBox[{"slice", "[", 
                   RowBox[{"[", "k", "]"}], "]"}], "]"}], "]"}]}], "}"}], ",", 
              RowBox[{"r", "[", 
               RowBox[{"[", 
                RowBox[{"maxstep", ",", 
                 RowBox[{"slice", "[", 
                  RowBox[{"[", "k", "]"}], "]"}]}], "]"}], "]"}]}], "]"}]}], 
           "}"}], ",", 
          RowBox[{"{", 
           RowBox[{"k", ",", "1", ",", 
            RowBox[{"Length", "[", "slice", "]"}]}], "}"}]}], "]"}]}], "}"}], 
      "]"}], ",", "\[IndentingNewLine]", 
     RowBox[{"PlotRange", "\[Rule]", "All"}]}], "]"}], "]"}], ";"}]], "Input",\

 CellChangeTimes->{{3.466953780719019*^9, 3.4669538722004023`*^9}, {
  3.4796954943475857`*^9, 3.4796955656553497`*^9}, {3.4796956095006866`*^9, 
  3.47969562047309*^9}, {3.479696116134734*^9, 
  3.479696129381441*^9}},ExpressionUUID->"a0d7bac8-1e2e-46a8-a69e-\
fab4854ba91c"],

Cell[BoxData[
 GraphicsBox[{{
    {Opacity[0.5]}}, {
    {Opacity[0.2]}}},
  PlotRange->All]], "Print",
 CellChangeTimes->{3.708669151064584*^9, 3.708669239526433*^9, 
  3.708670228820374*^9, 3.708674920124483*^9, 3.708674966454487*^9, 
  3.7216235150713873`*^9, 
  3.7216235756960897`*^9},ExpressionUUID->"25d62885-4d31-4d3f-abc9-\
9e41251e2c14"]
}, Open  ]]
}, Open  ]]
}, Open  ]],

Cell[CellGroupData[{

Cell["Consumo di glutammina", "Subsection",
 CellChangeTimes->{{3.4629645997232027`*^9, 3.462964612144121*^9}, {
   3.463052269757666*^9, 3.463052272236285*^9}, {3.46686308736429*^9, 
   3.4668630877099037`*^9}, {3.479695409970694*^9, 3.479695421840582*^9}, 
   3.4796956468294153`*^9, {3.4796960747314377`*^9, 3.479696076121334*^9}, {
   3.479696163907929*^9, 
   3.4796961647563972`*^9}},ExpressionUUID->"86408913-271b-417e-a610-\
acfe165f01ff"],

Cell[CellGroupData[{

Cell[BoxData[{
 RowBox[{
  RowBox[{
   RowBox[{"AConsRatemax", " ", "=", 
    RowBox[{"Max", "[", 
     RowBox[{"AConsRate", "[", 
      RowBox[{"[", 
       RowBox[{"maxstep", ",", "slice"}], "]"}], "]"}], "]"}]}], ";"}], 
  " "}], "\[IndentingNewLine]", 
 RowBox[{
  RowBox[{
   RowBox[{"AConsRatemin", " ", "=", 
    RowBox[{"Min", "[", 
     RowBox[{"AConsRate", "[", 
      RowBox[{"[", 
       RowBox[{"maxstep", ",", "slice"}], "]"}], "]"}], "]"}]}], ";"}], " ", 
  "\[IndentingNewLine]"}], "\[IndentingNewLine]", 
 RowBox[{
  RowBox[{"Print", "[", 
   RowBox[{"\"\<Max AConsRate \>\"", ",", "AConsRatemax"}], "]"}], 
  ";"}], "\[IndentingNewLine]", 
 RowBox[{
  RowBox[{
   RowBox[{"Print", "[", 
    RowBox[{"\"\<Min AConsRate \>\"", ",", "AConsRatemin"}], "]"}], ";"}], 
  "\[IndentingNewLine]"}], "\[IndentingNewLine]", 
 RowBox[{
  RowBox[{"Print", "[", 
   RowBox[{"Show", "[", 
    RowBox[{
     RowBox[{"Graphics", "[", 
      RowBox[{"{", 
       RowBox[{
        RowBox[{"Opacity", "[", "0.5", "]"}], ",", 
        RowBox[{"Table", "[", 
         RowBox[{
          RowBox[{"{", 
           RowBox[{
            RowBox[{"RGBColor", "[", " ", 
             RowBox[{
              RowBox[{
               RowBox[{"(", 
                RowBox[{
                 RowBox[{"AConsRate", "[", 
                  RowBox[{"[", 
                   RowBox[{"maxstep", ",", 
                    RowBox[{"slice", "[", 
                    RowBox[{"[", "k", "]"}], "]"}]}], "]"}], "]"}], "-", 
                 "AConsRatemin"}], ")"}], "/", 
               RowBox[{"(", 
                RowBox[{"AConsRatemax", "-", "AConsRatemin"}], ")"}]}], ",", 
              "0", ",", 
              RowBox[{"1", "-", 
               RowBox[{
                RowBox[{"(", " ", 
                 RowBox[{
                  RowBox[{"AConsRate", "[", 
                   RowBox[{"[", 
                    RowBox[{"maxstep", ",", 
                    RowBox[{"slice", "[", 
                    RowBox[{"[", "k", "]"}], "]"}]}], "]"}], "]"}], "-", 
                  "AConsRatemin"}], ")"}], "/", 
                RowBox[{"(", 
                 RowBox[{"AConsRatemax", "-", "AConsRatemin"}], ")"}]}]}]}], 
             "]"}], ",", 
            RowBox[{"Disk", "[", 
             RowBox[{
              RowBox[{"{", 
               RowBox[{
                RowBox[{"xpos", "[", 
                 RowBox[{"[", 
                  RowBox[{"slice", "[", 
                   RowBox[{"[", "k", "]"}], "]"}], "]"}], "]"}], ",", 
                RowBox[{"ypos", "[", 
                 RowBox[{"[", 
                  RowBox[{"slice", "[", 
                   RowBox[{"[", "k", "]"}], "]"}], "]"}], "]"}]}], "}"}], ",", 
              RowBox[{"Sqrt", "[", 
               RowBox[{
                RowBox[{
                 RowBox[{"r", "[", 
                  RowBox[{"[", 
                   RowBox[{"maxstep", ",", 
                    RowBox[{"slice", "[", 
                    RowBox[{"[", "k", "]"}], "]"}]}], "]"}], "]"}], "^", 
                 "2"}], "-", 
                RowBox[{
                 RowBox[{"(", 
                  RowBox[{
                   RowBox[{"zpos", "[", 
                    RowBox[{"[", 
                    RowBox[{"slice", "[", 
                    RowBox[{"[", "k", "]"}], "]"}], "]"}], "]"}], "-", 
                   "zheight"}], ")"}], "^", "2"}]}], "]"}]}], " ", "]"}]}], 
           "}"}], ",", 
          RowBox[{"{", 
           RowBox[{"k", ",", "1", ",", 
            RowBox[{"Length", "[", "slice", "]"}]}], "}"}]}], "]"}]}], "}"}], 
      "]"}], ",", 
     RowBox[{"PlotRange", "\[Rule]", "All"}]}], "]"}], "]"}], ";"}]}], "Input",\

 CellChangeTimes->{{3.461322822850945*^9, 3.461322854060894*^9}, {
   3.461322906244837*^9, 3.46132302380949*^9}, {3.461323058884879*^9, 
   3.461323060080963*^9}, {3.4613234406750727`*^9, 3.461323511935972*^9}, {
   3.461328850495994*^9, 3.461328960939543*^9}, {3.4613418386108017`*^9, 
   3.4613418391843967`*^9}, {3.462589485130307*^9, 3.4625894854160833`*^9}, {
   3.4626171929739723`*^9, 3.462617221370372*^9}, {3.462617359425268*^9, 
   3.462617367272402*^9}, {3.4626175779809523`*^9, 3.462617581626601*^9}, {
   3.462617840001257*^9, 3.462617842857362*^9}, {3.462617938378819*^9, 
   3.4626179642490396`*^9}, 3.4626181332765102`*^9, {3.462618166709484*^9, 
   3.462618178417316*^9}, {3.462618335942675*^9, 3.462618387992742*^9}, {
   3.462618438776222*^9, 3.4626184392636337`*^9}, {3.462618565222921*^9, 
   3.4626185926577578`*^9}, {3.462618666320105*^9, 3.462618753236882*^9}, {
   3.462618840032818*^9, 3.462618842399062*^9}, {3.462681766242629*^9, 
   3.4626818104299603`*^9}, {3.462689086708515*^9, 3.4626890870835857`*^9}, 
   3.462689364064817*^9, {3.46293102991813*^9, 3.4629310427125072`*^9}, {
   3.462931094292738*^9, 3.462931096654242*^9}, {3.462964649118821*^9, 
   3.462964650165017*^9}, {3.463052274439703*^9, 3.4630523028875093`*^9}, {
   3.466593290156767*^9, 3.466593315808464*^9}, {3.466863092114011*^9, 
   3.466863147859112*^9}, {3.4668631816246557`*^9, 3.466863228189273*^9}, {
   3.479695427347493*^9, 3.47969547795457*^9}, {3.479695517829893*^9, 
   3.4796955504072857`*^9}, {3.47969559933915*^9, 3.4796956050027237`*^9}, {
   3.479696098549367*^9, 3.479696108277988*^9}, {3.4796961812262793`*^9, 
   3.479696187985951*^9}},ExpressionUUID->"48e439dc-0342-4dfb-8061-\
67aa9a1c0d59"],

Cell[BoxData[
 TemplateBox[{
  "Symbol","argx",
   "\"\\!\\(\\*RowBox[{\\\"Symbol\\\"}]\\) called with \\!\\(\\*RowBox[{\\\"0\
\\\"}]\\) arguments; 1 argument is expected.\"",2,589,826,
   20702720278133937587,"Local"},
  "MessageTemplate"]], "Message", "MSG",
 CellChangeTimes->{3.721623515085926*^9, 
  3.721623575716094*^9},ExpressionUUID->"e229c18a-5b9c-4b16-a807-\
840019f351d4"],

Cell[BoxData[
 TemplateBox[{
  "Symbol","argx",
   "\"\\!\\(\\*RowBox[{\\\"Symbol\\\"}]\\) called with \\!\\(\\*RowBox[{\\\"0\
\\\"}]\\) arguments; 1 argument is expected.\"",2,590,827,
   20702720278133937587,"Local"},
  "MessageTemplate"]], "Message", "MSG",
 CellChangeTimes->{3.721623515085926*^9, 
  3.7216235757342567`*^9},ExpressionUUID->"6002f7ab-a4e2-4181-bfab-\
ba0c13f5a484"],

Cell[CellGroupData[{

Cell[BoxData[
 InterpretationBox[
  RowBox[{"\<\"Max AConsRate \"\>", "\[InvisibleSpace]", 
   RowBox[{"Symbol", "[", "]"}]}],
  SequenceForm["Max AConsRate ", 
   Symbol[]],
  Editable->False]], "Print",
 CellChangeTimes->{3.479695570327079*^9, 3.4796956265002537`*^9, 
  3.4796961380637493`*^9, 3.479696215089663*^9, 3.508314034708469*^9, 
  3.508315073301798*^9, 3.511946606852873*^9, 3.514625767668956*^9, 
  3.515306389115673*^9, 3.528188528232263*^9, 3.528257189897637*^9, 
  3.528264679594431*^9, 3.528307313502684*^9, 3.528432995345748*^9, 
  3.528438657320898*^9, 3.5284402450893993`*^9, 3.528447387374215*^9, 
  3.528474469237012*^9, 3.528530028132666*^9, 3.528533289671734*^9, 
  3.52863097533499*^9, 3.5288818239369993`*^9, 3.528882513815843*^9, 
  3.529061563305233*^9, 3.532927234070747*^9, 3.53292735246135*^9, 
  3.5330228737627783`*^9, 3.601635353040667*^9, 3.6016357131038017`*^9, 
  3.708669151149734*^9, 3.708669239647278*^9, 3.708670228886593*^9, 
  3.708674920206114*^9, 3.708674966532659*^9, 3.721623515102886*^9, 
  3.721623575747058*^9},ExpressionUUID->"f4a37be9-bb1f-44d3-bfd0-\
bd0195222d95"],

Cell[BoxData[
 InterpretationBox[
  RowBox[{"\<\"Min AConsRate \"\>", "\[InvisibleSpace]", 
   RowBox[{"Symbol", "[", "]"}]}],
  SequenceForm["Min AConsRate ", 
   Symbol[]],
  Editable->False]], "Print",
 CellChangeTimes->{3.479695570327079*^9, 3.4796956265002537`*^9, 
  3.4796961380637493`*^9, 3.479696215089663*^9, 3.508314034708469*^9, 
  3.508315073301798*^9, 3.511946606852873*^9, 3.514625767668956*^9, 
  3.515306389115673*^9, 3.528188528232263*^9, 3.528257189897637*^9, 
  3.528264679594431*^9, 3.528307313502684*^9, 3.528432995345748*^9, 
  3.528438657320898*^9, 3.5284402450893993`*^9, 3.528447387374215*^9, 
  3.528474469237012*^9, 3.528530028132666*^9, 3.528533289671734*^9, 
  3.52863097533499*^9, 3.5288818239369993`*^9, 3.528882513815843*^9, 
  3.529061563305233*^9, 3.532927234070747*^9, 3.53292735246135*^9, 
  3.5330228737627783`*^9, 3.601635353040667*^9, 3.6016357131038017`*^9, 
  3.708669151149734*^9, 3.708669239647278*^9, 3.708670228886593*^9, 
  3.708674920206114*^9, 3.708674966532659*^9, 3.721623515102886*^9, 
  3.721623575748911*^9},ExpressionUUID->"40862bd0-d5fa-42c3-9632-\
b900255f062d"],

Cell[BoxData[
 GraphicsBox[{
   {Opacity[0.5]}},
  PlotRange->All]], "Print",
 CellChangeTimes->{3.479695570327079*^9, 3.4796956265002537`*^9, 
  3.4796961380637493`*^9, 3.479696215089663*^9, 3.508314034708469*^9, 
  3.508315073301798*^9, 3.511946606852873*^9, 3.514625767668956*^9, 
  3.515306389115673*^9, 3.528188528232263*^9, 3.528257189897637*^9, 
  3.528264679594431*^9, 3.528307313502684*^9, 3.528432995345748*^9, 
  3.528438657320898*^9, 3.5284402450893993`*^9, 3.528447387374215*^9, 
  3.528474469237012*^9, 3.528530028132666*^9, 3.528533289671734*^9, 
  3.52863097533499*^9, 3.5288818239369993`*^9, 3.528882513815843*^9, 
  3.529061563305233*^9, 3.532927234070747*^9, 3.53292735246135*^9, 
  3.5330228737627783`*^9, 3.601635353040667*^9, 3.6016357131038017`*^9, 
  3.708669151149734*^9, 3.708669239647278*^9, 3.708670228886593*^9, 
  3.708674920206114*^9, 3.708674966532659*^9, 3.721623515102886*^9, 
  3.721623575761368*^9},ExpressionUUID->"a2a7022e-6a91-488d-b3d7-\
534301b2d984"]
}, Open  ]]
}, Open  ]],

Cell[CellGroupData[{

Cell["con effetto di sfuocatura", "Subsubsection",
 CellChangeTimes->{{3.466960202714406*^9, 
  3.466960206790756*^9}},ExpressionUUID->"34f0c0d3-2957-4e8a-8de5-\
421971828eeb"],

Cell[CellGroupData[{

Cell[BoxData[
 RowBox[{
  RowBox[{"Print", "[", 
   RowBox[{"Show", "[", 
    RowBox[{
     RowBox[{"Graphics", "[", 
      RowBox[{"{", 
       RowBox[{
        RowBox[{"Opacity", "[", "0.5", "]"}], ",", 
        RowBox[{"Table", "[", 
         RowBox[{
          RowBox[{"{", 
           RowBox[{
            RowBox[{"RGBColor", "[", " ", 
             RowBox[{
              RowBox[{
               RowBox[{"(", 
                RowBox[{
                 RowBox[{"AConsRate", "[", 
                  RowBox[{"[", 
                   RowBox[{"maxstep", ",", 
                    RowBox[{"slice", "[", 
                    RowBox[{"[", "k", "]"}], "]"}]}], "]"}], "]"}], "-", 
                 "AConsRatemin"}], ")"}], "/", 
               RowBox[{"(", 
                RowBox[{"AConsRatemax", "-", "AConsRatemin"}], ")"}]}], ",", 
              "0", ",", 
              RowBox[{"1", "-", 
               RowBox[{
                RowBox[{"(", " ", 
                 RowBox[{
                  RowBox[{"AConsRate", "[", 
                   RowBox[{"[", 
                    RowBox[{"maxstep", ",", 
                    RowBox[{"slice", "[", 
                    RowBox[{"[", "k", "]"}], "]"}]}], "]"}], "]"}], "-", 
                  "AConsRatemin"}], ")"}], "/", 
                RowBox[{"(", 
                 RowBox[{"AConsRatemax", "-", "AConsRatemin"}], ")"}]}]}]}], 
             "]"}], ",", 
            RowBox[{"Disk", "[", 
             RowBox[{
              RowBox[{"{", 
               RowBox[{
                RowBox[{"xpos", "[", 
                 RowBox[{"[", 
                  RowBox[{"slice", "[", 
                   RowBox[{"[", "k", "]"}], "]"}], "]"}], "]"}], ",", 
                RowBox[{"ypos", "[", 
                 RowBox[{"[", 
                  RowBox[{"slice", "[", 
                   RowBox[{"[", "k", "]"}], "]"}], "]"}], "]"}]}], "}"}], ",", 
              RowBox[{"Sqrt", "[", 
               RowBox[{
                RowBox[{
                 RowBox[{"r", "[", 
                  RowBox[{"[", 
                   RowBox[{"maxstep", ",", 
                    RowBox[{"slice", "[", 
                    RowBox[{"[", "k", "]"}], "]"}]}], "]"}], "]"}], "^", 
                 "2"}], "-", 
                RowBox[{
                 RowBox[{"(", 
                  RowBox[{
                   RowBox[{"zpos", "[", 
                    RowBox[{"[", 
                    RowBox[{"slice", "[", 
                    RowBox[{"[", "k", "]"}], "]"}], "]"}], "]"}], "-", 
                   "zheight"}], ")"}], "^", "2"}]}], "]"}]}], " ", "]"}]}], 
           "}"}], ",", 
          RowBox[{"{", 
           RowBox[{"k", ",", "1", ",", 
            RowBox[{"Length", "[", "slice", "]"}]}], "}"}]}], "]"}]}], "}"}], 
      "]"}], ",", 
     RowBox[{"Graphics", "[", 
      RowBox[{"{", 
       RowBox[{
        RowBox[{"Opacity", "[", "0.2", "]"}], ",", 
        RowBox[{"Table", "[", 
         RowBox[{
          RowBox[{"{", 
           RowBox[{
            RowBox[{"RGBColor", "[", " ", 
             RowBox[{
              RowBox[{
               RowBox[{"(", 
                RowBox[{
                 RowBox[{"AConsRate", "[", 
                  RowBox[{"[", 
                   RowBox[{"maxstep", ",", 
                    RowBox[{"slice", "[", 
                    RowBox[{"[", "k", "]"}], "]"}]}], "]"}], "]"}], "-", 
                 "AConsRatemin"}], ")"}], "/", 
               RowBox[{"(", 
                RowBox[{"AConsRatemax", "-", "AConsRatemin"}], ")"}]}], ",", 
              "0", ",", 
              RowBox[{"1", "-", 
               RowBox[{
                RowBox[{"(", " ", 
                 RowBox[{
                  RowBox[{"AConsRate", "[", 
                   RowBox[{"[", 
                    RowBox[{"maxstep", ",", 
                    RowBox[{"slice", "[", 
                    RowBox[{"[", "k", "]"}], "]"}]}], "]"}], "]"}], "-", 
                  "AConsRatemin"}], ")"}], "/", 
                RowBox[{"(", 
                 RowBox[{"AConsRatemax", "-", "AConsRatemin"}], ")"}]}]}]}], 
             "]"}], ",", 
            RowBox[{"Disk", "[", 
             RowBox[{
              RowBox[{"{", 
               RowBox[{
                RowBox[{"xpos", "[", 
                 RowBox[{"[", 
                  RowBox[{"slice", "[", 
                   RowBox[{"[", "k", "]"}], "]"}], "]"}], "]"}], ",", 
                RowBox[{"ypos", "[", 
                 RowBox[{"[", 
                  RowBox[{"slice", "[", 
                   RowBox[{"[", "k", "]"}], "]"}], "]"}], "]"}]}], "}"}], ",", 
              RowBox[{"r", "[", 
               RowBox[{"[", 
                RowBox[{"maxstep", ",", 
                 RowBox[{"slice", "[", 
                  RowBox[{"[", "k", "]"}], "]"}]}], "]"}], "]"}]}], "]"}]}], 
           "}"}], ",", 
          RowBox[{"{", 
           RowBox[{"k", ",", "1", ",", 
            RowBox[{"Length", "[", "slice", "]"}]}], "}"}]}], "]"}]}], "}"}], 
      "]"}], ",", "\[IndentingNewLine]", 
     RowBox[{"PlotRange", "\[Rule]", "All"}]}], "]"}], "]"}], ";"}]], "Input",\

 CellChangeTimes->{{3.466953780719019*^9, 3.4669538722004023`*^9}, {
  3.4796954943475857`*^9, 3.4796955656553497`*^9}, {3.4796956095006866`*^9, 
  3.47969562047309*^9}, {3.479696116134734*^9, 3.479696129381441*^9}, {
  3.479696196328946*^9, 
  3.4796962070876627`*^9}},ExpressionUUID->"4e9af716-4623-4b33-a722-\
0a56a0e3b5a6"],

Cell[BoxData[
 GraphicsBox[{{
    {Opacity[0.5]}}, {
    {Opacity[0.2]}}},
  PlotRange->All]], "Print",
 CellChangeTimes->{3.708669151176126*^9, 3.708669239734132*^9, 
  3.708670228978033*^9, 3.7086749203608027`*^9, 3.708674966704213*^9, 
  3.721623515271714*^9, 
  3.721623575846218*^9},ExpressionUUID->"5a09341e-1f62-4ca0-8564-\
9ba2b78be7eb"]
}, Open  ]]
}, Open  ]]
}, Open  ]],

Cell[CellGroupData[{

Cell["Concentrazione del'AcL extracellulare", "Subsection",
 CellChangeTimes->{{3.4629645997232027`*^9, 3.462964612144121*^9}, {
  3.463052269757666*^9, 3.463052272236285*^9}, {3.467020695444295*^9, 
  3.467020697914337*^9}},ExpressionUUID->"414d4691-38e3-4c50-9c54-\
72aba418c54e"],

Cell[CellGroupData[{

Cell[BoxData[{
 RowBox[{
  RowBox[{
   RowBox[{"AcLmax", " ", "=", 
    RowBox[{"Max", "[", 
     RowBox[{"AcLextra", "[", 
      RowBox[{"[", 
       RowBox[{"maxstep", ",", "slice"}], "]"}], "]"}], "]"}]}], ";"}], 
  " "}], "\[IndentingNewLine]", 
 RowBox[{
  RowBox[{
   RowBox[{"AcLmin", "=", 
    RowBox[{"Min", "[", 
     RowBox[{"AcLextra", "[", 
      RowBox[{"[", 
       RowBox[{"maxstep", ",", "slice"}], "]"}], "]"}], "]"}]}], ";"}], " ", 
  "\[IndentingNewLine]"}], "\[IndentingNewLine]", 
 RowBox[{
  RowBox[{"Print", "[", 
   RowBox[{"\"\<Max AcLextra concentration \>\"", ",", "AcLmax"}], "]"}], 
  ";"}], "\[IndentingNewLine]", 
 RowBox[{
  RowBox[{
   RowBox[{"Print", "[", 
    RowBox[{"\"\<Min AcLextra concentration \>\"", ",", "AcLmin"}], "]"}], 
   ";"}], "\[IndentingNewLine]"}], "\[IndentingNewLine]", 
 RowBox[{
  RowBox[{"Print", "[", 
   RowBox[{"Show", "[", 
    RowBox[{
     RowBox[{"Graphics", "[", 
      RowBox[{"{", 
       RowBox[{
        RowBox[{"Opacity", "[", "0.5", "]"}], ",", 
        RowBox[{"Table", "[", 
         RowBox[{
          RowBox[{"{", 
           RowBox[{
            RowBox[{"RGBColor", "[", " ", 
             RowBox[{
              RowBox[{
               RowBox[{"(", " ", 
                RowBox[{
                 RowBox[{"AcLextra", "[", 
                  RowBox[{"[", 
                   RowBox[{"maxstep", ",", 
                    RowBox[{"slice", "[", 
                    RowBox[{"[", "k", "]"}], "]"}]}], "]"}], "]"}], "-", 
                 "AcLmin"}], ")"}], "/", 
               RowBox[{"(", 
                RowBox[{"AcLmax", "-", "AcLmin"}], ")"}]}], ",", "0", ",", 
              RowBox[{"1", "-", 
               RowBox[{
                RowBox[{"(", " ", 
                 RowBox[{
                  RowBox[{"AcLextra", "[", 
                   RowBox[{"[", 
                    RowBox[{"maxstep", ",", 
                    RowBox[{"slice", "[", 
                    RowBox[{"[", "k", "]"}], "]"}]}], "]"}], "]"}], "-", 
                  "AcLmin"}], ")"}], "/", 
                RowBox[{"(", 
                 RowBox[{"AcLmax", "-", "AcLmin"}], ")"}]}]}]}], "]"}], ",", 
            RowBox[{"Disk", "[", 
             RowBox[{
              RowBox[{"{", 
               RowBox[{
                RowBox[{"xpos", "[", 
                 RowBox[{"[", 
                  RowBox[{"slice", "[", 
                   RowBox[{"[", "k", "]"}], "]"}], "]"}], "]"}], ",", 
                RowBox[{"ypos", "[", 
                 RowBox[{"[", 
                  RowBox[{"slice", "[", 
                   RowBox[{"[", "k", "]"}], "]"}], "]"}], "]"}]}], "}"}], ",", 
              RowBox[{"Sqrt", "[", 
               RowBox[{
                RowBox[{
                 RowBox[{"r", "[", 
                  RowBox[{"[", 
                   RowBox[{"maxstep", ",", 
                    RowBox[{"slice", "[", 
                    RowBox[{"[", "k", "]"}], "]"}]}], "]"}], "]"}], "^", 
                 "2"}], "-", 
                RowBox[{
                 RowBox[{"(", 
                  RowBox[{
                   RowBox[{"zpos", "[", 
                    RowBox[{"[", 
                    RowBox[{"slice", "[", 
                    RowBox[{"[", "k", "]"}], "]"}], "]"}], "]"}], "-", 
                   "zheight"}], ")"}], "^", "2"}]}], "]"}]}], " ", "]"}]}], 
           "}"}], ",", 
          RowBox[{"{", 
           RowBox[{"k", ",", "1", ",", 
            RowBox[{"Length", "[", "slice", "]"}]}], "}"}]}], "]"}]}], "}"}], 
      "]"}], ",", 
     RowBox[{"PlotRange", "\[Rule]", "All"}]}], "]"}], "]"}], ";"}]}], "Input",\

 CellChangeTimes->{{3.461322822850945*^9, 3.461322854060894*^9}, {
   3.461322906244837*^9, 3.46132302380949*^9}, {3.461323058884879*^9, 
   3.461323060080963*^9}, {3.4613234406750727`*^9, 3.461323511935972*^9}, {
   3.461328850495994*^9, 3.461328960939543*^9}, {3.4613418386108017`*^9, 
   3.4613418391843967`*^9}, {3.462589485130307*^9, 3.4625894854160833`*^9}, {
   3.4626171929739723`*^9, 3.462617221370372*^9}, {3.462617359425268*^9, 
   3.462617367272402*^9}, {3.4626175779809523`*^9, 3.462617581626601*^9}, {
   3.462617840001257*^9, 3.462617842857362*^9}, {3.462617938378819*^9, 
   3.4626179642490396`*^9}, 3.4626181332765102`*^9, {3.462618166709484*^9, 
   3.462618178417316*^9}, {3.462618335942675*^9, 3.462618387992742*^9}, {
   3.462618438776222*^9, 3.4626184392636337`*^9}, {3.462618565222921*^9, 
   3.4626185926577578`*^9}, {3.462618666320105*^9, 3.462618753236882*^9}, {
   3.462618840032818*^9, 3.462618842399062*^9}, {3.462681766242629*^9, 
   3.4626818104299603`*^9}, {3.462689086708515*^9, 3.4626890870835857`*^9}, 
   3.462689364064817*^9, {3.46293102991813*^9, 3.4629310427125072`*^9}, {
   3.462931094292738*^9, 3.462931096654242*^9}, {3.462964649118821*^9, 
   3.462964650165017*^9}, {3.463052274439703*^9, 3.4630523028875093`*^9}, {
   3.466593290156767*^9, 3.466593315808464*^9}, {3.467020702549361*^9, 
   3.467020776262251*^9}},ExpressionUUID->"08bdbb23-6bbb-4571-ae47-\
1ac39f3ec4b9"],

Cell[BoxData[
 TemplateBox[{
  "Symbol","argx",
   "\"\\!\\(\\*RowBox[{\\\"Symbol\\\"}]\\) called with \\!\\(\\*RowBox[{\\\"0\
\\\"}]\\) arguments; 1 argument is expected.\"",2,595,828,
   20702720278133937587,"Local"},
  "MessageTemplate"]], "Message", "MSG",
 CellChangeTimes->{3.721623515448295*^9, 
  3.7216235758972197`*^9},ExpressionUUID->"1ffc046e-c90c-43c5-902e-\
8e606b569614"],

Cell[BoxData[
 TemplateBox[{
  "Symbol","argx",
   "\"\\!\\(\\*RowBox[{\\\"Symbol\\\"}]\\) called with \\!\\(\\*RowBox[{\\\"0\
\\\"}]\\) arguments; 1 argument is expected.\"",2,596,829,
   20702720278133937587,"Local"},
  "MessageTemplate"]], "Message", "MSG",
 CellChangeTimes->{3.721623515448295*^9, 
  3.721623575909129*^9},ExpressionUUID->"96080eae-8245-437f-a2c0-\
c14a88795079"],

Cell[CellGroupData[{

Cell[BoxData[
 InterpretationBox[
  RowBox[{"\<\"Max AcLextra concentration \"\>", "\[InvisibleSpace]", 
   RowBox[{"Symbol", "[", "]"}]}],
  SequenceForm["Max AcLextra concentration ", 
   Symbol[]],
  Editable->False]], "Print",
 CellChangeTimes->{
  3.463052307517456*^9, 3.4630560866065474`*^9, 3.464171733963498*^9, 
   3.46418988920858*^9, 3.4642310550488873`*^9, 3.464239898334228*^9, 
   3.466495751502843*^9, 3.46649681141228*^9, 3.466575678056219*^9, 
   3.4665757475106792`*^9, 3.4665760612555933`*^9, 3.46658344703365*^9, 
   3.4665923652023697`*^9, 3.466593190250854*^9, 3.4665933169429817`*^9, 
   3.4665956162686357`*^9, 3.4666108217048407`*^9, 3.466836029768743*^9, 
   3.466836179423048*^9, 3.4668371782116013`*^9, 3.4668394088793993`*^9, 
   3.466844348780987*^9, 3.466847263582687*^9, 3.466858941249166*^9, 
   3.466862985803426*^9, 3.466878306228797*^9, 3.466910929455566*^9, 
   3.466921248260455*^9, 3.4669223106615467`*^9, 3.466930694707427*^9, 
   3.4669362271007557`*^9, 3.466938799174881*^9, 3.466940401873611*^9, 
   3.4669453129771757`*^9, 3.466959849639092*^9, 3.466997053503854*^9, 
   3.467020778732379*^9, 3.467021573760806*^9, 3.468064133942347*^9, 
   3.468145904000945*^9, {3.468231159836061*^9, 3.468231179630052*^9}, 
   3.468235999126711*^9, 3.4682377148561907`*^9, 3.468293157531663*^9, 
   3.4683082810233183`*^9, 3.468324116269058*^9, 3.468385743464723*^9, 
   3.46881242507521*^9, 3.468813505213415*^9, 3.469002680786174*^9, 
   3.469012226349455*^9, 3.469017219052926*^9, 3.469036272931407*^9, 
   3.469070455921133*^9, 3.469121504674859*^9, 3.470810672413822*^9, 
   3.4716872520472918`*^9, 3.47201976084326*^9, 3.472182133868841*^9, 
   3.472459245870818*^9, 3.473437358655344*^9, 3.473599179384948*^9, 
   3.473666406701756*^9, 3.473699966848628*^9, 3.473703853499776*^9, 
   3.473737495023694*^9, 3.473767765676458*^9, 3.473829807588772*^9, 
   3.474202005495159*^9, 3.4742938862999983`*^9, 3.474646464432006*^9, 
   3.47495690923029*^9, 3.478352690942135*^9, 3.478353388227297*^9, 
   3.478365283505328*^9, 3.4784972734274693`*^9, 3.478602769581417*^9, 
   3.478603133593498*^9, 3.479695138688792*^9, 3.508314063809198*^9, 
   3.5083150828879633`*^9, 3.511946612014389*^9, 3.5146257775213137`*^9, 
   3.515306398966929*^9, 3.5281885389609823`*^9, 3.5282572005734577`*^9, 
   3.528264690211162*^9, 3.528307323686914*^9, 3.528433005212811*^9, 
   3.5284386672168503`*^9, 3.528440254572586*^9, 3.528447395841878*^9, 
   3.52847447769438*^9, 3.5285300365662727`*^9, 3.528533297238862*^9, 
   3.528630982151299*^9, 3.528881831637553*^9, 3.528882520648744*^9, 
   3.529061570372149*^9, 3.532927234903121*^9, 3.532927352917553*^9, 
   3.533022874484208*^9, 3.601635354910186*^9, 3.601635714642501*^9, 
   3.708669151258203*^9, 3.708669239816424*^9, 3.708670229039535*^9, 
   3.7086749204801693`*^9, 3.708674966889512*^9, 3.7216235154890833`*^9, 
   3.721623575921606*^9},ExpressionUUID->"8a99b6a7-1291-4482-a9ab-\
352e21310789"],

Cell[BoxData[
 InterpretationBox[
  RowBox[{"\<\"Min AcLextra concentration \"\>", "\[InvisibleSpace]", 
   RowBox[{"Symbol", "[", "]"}]}],
  SequenceForm["Min AcLextra concentration ", 
   Symbol[]],
  Editable->False]], "Print",
 CellChangeTimes->{
  3.463052307517456*^9, 3.4630560866065474`*^9, 3.464171733963498*^9, 
   3.46418988920858*^9, 3.4642310550488873`*^9, 3.464239898334228*^9, 
   3.466495751502843*^9, 3.46649681141228*^9, 3.466575678056219*^9, 
   3.4665757475106792`*^9, 3.4665760612555933`*^9, 3.46658344703365*^9, 
   3.4665923652023697`*^9, 3.466593190250854*^9, 3.4665933169429817`*^9, 
   3.4665956162686357`*^9, 3.4666108217048407`*^9, 3.466836029768743*^9, 
   3.466836179423048*^9, 3.4668371782116013`*^9, 3.4668394088793993`*^9, 
   3.466844348780987*^9, 3.466847263582687*^9, 3.466858941249166*^9, 
   3.466862985803426*^9, 3.466878306228797*^9, 3.466910929455566*^9, 
   3.466921248260455*^9, 3.4669223106615467`*^9, 3.466930694707427*^9, 
   3.4669362271007557`*^9, 3.466938799174881*^9, 3.466940401873611*^9, 
   3.4669453129771757`*^9, 3.466959849639092*^9, 3.466997053503854*^9, 
   3.467020778732379*^9, 3.467021573760806*^9, 3.468064133942347*^9, 
   3.468145904000945*^9, {3.468231159836061*^9, 3.468231179630052*^9}, 
   3.468235999126711*^9, 3.4682377148561907`*^9, 3.468293157531663*^9, 
   3.4683082810233183`*^9, 3.468324116269058*^9, 3.468385743464723*^9, 
   3.46881242507521*^9, 3.468813505213415*^9, 3.469002680786174*^9, 
   3.469012226349455*^9, 3.469017219052926*^9, 3.469036272931407*^9, 
   3.469070455921133*^9, 3.469121504674859*^9, 3.470810672413822*^9, 
   3.4716872520472918`*^9, 3.47201976084326*^9, 3.472182133868841*^9, 
   3.472459245870818*^9, 3.473437358655344*^9, 3.473599179384948*^9, 
   3.473666406701756*^9, 3.473699966848628*^9, 3.473703853499776*^9, 
   3.473737495023694*^9, 3.473767765676458*^9, 3.473829807588772*^9, 
   3.474202005495159*^9, 3.4742938862999983`*^9, 3.474646464432006*^9, 
   3.47495690923029*^9, 3.478352690942135*^9, 3.478353388227297*^9, 
   3.478365283505328*^9, 3.4784972734274693`*^9, 3.478602769581417*^9, 
   3.478603133593498*^9, 3.479695138688792*^9, 3.508314063809198*^9, 
   3.5083150828879633`*^9, 3.511946612014389*^9, 3.5146257775213137`*^9, 
   3.515306398966929*^9, 3.5281885389609823`*^9, 3.5282572005734577`*^9, 
   3.528264690211162*^9, 3.528307323686914*^9, 3.528433005212811*^9, 
   3.5284386672168503`*^9, 3.528440254572586*^9, 3.528447395841878*^9, 
   3.52847447769438*^9, 3.5285300365662727`*^9, 3.528533297238862*^9, 
   3.528630982151299*^9, 3.528881831637553*^9, 3.528882520648744*^9, 
   3.529061570372149*^9, 3.532927234903121*^9, 3.532927352917553*^9, 
   3.533022874484208*^9, 3.601635354910186*^9, 3.601635714642501*^9, 
   3.708669151258203*^9, 3.708669239816424*^9, 3.708670229039535*^9, 
   3.7086749204801693`*^9, 3.708674966889512*^9, 3.7216235154890833`*^9, 
   3.721623575923848*^9},ExpressionUUID->"adb450af-de5e-43c1-b501-\
48b203dfa7d7"],

Cell[BoxData[
 GraphicsBox[{
   {Opacity[0.5]}},
  PlotRange->All]], "Print",
 CellChangeTimes->{
  3.463052307517456*^9, 3.4630560866065474`*^9, 3.464171733963498*^9, 
   3.46418988920858*^9, 3.4642310550488873`*^9, 3.464239898334228*^9, 
   3.466495751502843*^9, 3.46649681141228*^9, 3.466575678056219*^9, 
   3.4665757475106792`*^9, 3.4665760612555933`*^9, 3.46658344703365*^9, 
   3.4665923652023697`*^9, 3.466593190250854*^9, 3.4665933169429817`*^9, 
   3.4665956162686357`*^9, 3.4666108217048407`*^9, 3.466836029768743*^9, 
   3.466836179423048*^9, 3.4668371782116013`*^9, 3.4668394088793993`*^9, 
   3.466844348780987*^9, 3.466847263582687*^9, 3.466858941249166*^9, 
   3.466862985803426*^9, 3.466878306228797*^9, 3.466910929455566*^9, 
   3.466921248260455*^9, 3.4669223106615467`*^9, 3.466930694707427*^9, 
   3.4669362271007557`*^9, 3.466938799174881*^9, 3.466940401873611*^9, 
   3.4669453129771757`*^9, 3.466959849639092*^9, 3.466997053503854*^9, 
   3.467020778732379*^9, 3.467021573760806*^9, 3.468064133942347*^9, 
   3.468145904000945*^9, {3.468231159836061*^9, 3.468231179630052*^9}, 
   3.468235999126711*^9, 3.4682377148561907`*^9, 3.468293157531663*^9, 
   3.4683082810233183`*^9, 3.468324116269058*^9, 3.468385743464723*^9, 
   3.46881242507521*^9, 3.468813505213415*^9, 3.469002680786174*^9, 
   3.469012226349455*^9, 3.469017219052926*^9, 3.469036272931407*^9, 
   3.469070455921133*^9, 3.469121504674859*^9, 3.470810672413822*^9, 
   3.4716872520472918`*^9, 3.47201976084326*^9, 3.472182133868841*^9, 
   3.472459245870818*^9, 3.473437358655344*^9, 3.473599179384948*^9, 
   3.473666406701756*^9, 3.473699966848628*^9, 3.473703853499776*^9, 
   3.473737495023694*^9, 3.473767765676458*^9, 3.473829807588772*^9, 
   3.474202005495159*^9, 3.4742938862999983`*^9, 3.474646464432006*^9, 
   3.47495690923029*^9, 3.478352690942135*^9, 3.478353388227297*^9, 
   3.478365283505328*^9, 3.4784972734274693`*^9, 3.478602769581417*^9, 
   3.478603133593498*^9, 3.479695138688792*^9, 3.508314063809198*^9, 
   3.5083150828879633`*^9, 3.511946612014389*^9, 3.5146257775213137`*^9, 
   3.515306398966929*^9, 3.5281885389609823`*^9, 3.5282572005734577`*^9, 
   3.528264690211162*^9, 3.528307323686914*^9, 3.528433005212811*^9, 
   3.5284386672168503`*^9, 3.528440254572586*^9, 3.528447395841878*^9, 
   3.52847447769438*^9, 3.5285300365662727`*^9, 3.528533297238862*^9, 
   3.528630982151299*^9, 3.528881831637553*^9, 3.528882520648744*^9, 
   3.529061570372149*^9, 3.532927234903121*^9, 3.532927352917553*^9, 
   3.533022874484208*^9, 3.601635354910186*^9, 3.601635714642501*^9, 
   3.708669151258203*^9, 3.708669239816424*^9, 3.708670229039535*^9, 
   3.7086749204801693`*^9, 3.708674966889512*^9, 3.7216235154890833`*^9, 
   3.721623575926119*^9},ExpressionUUID->"f7ac735f-ae64-4e59-852b-\
a28ce4979d13"]
}, Open  ]]
}, Open  ]],

Cell[CellGroupData[{

Cell["con effetto di sfuocatura", "Subsubsection",
 CellChangeTimes->{{3.466960202714406*^9, 
  3.466960206790756*^9}},ExpressionUUID->"f3154216-20d1-4c92-beb0-\
d82fe06fa7a9"],

Cell[CellGroupData[{

Cell[BoxData[
 RowBox[{
  RowBox[{"Print", "[", 
   RowBox[{"Show", "[", 
    RowBox[{
     RowBox[{"Graphics", "[", 
      RowBox[{"{", 
       RowBox[{
        RowBox[{"Opacity", "[", "0.5", "]"}], ",", 
        RowBox[{"Table", "[", 
         RowBox[{
          RowBox[{"{", 
           RowBox[{
            RowBox[{"RGBColor", "[", " ", 
             RowBox[{
              RowBox[{
               RowBox[{"(", " ", 
                RowBox[{
                 RowBox[{"AcLextra", "[", 
                  RowBox[{"[", 
                   RowBox[{"maxstep", ",", 
                    RowBox[{"slice", "[", 
                    RowBox[{"[", "k", "]"}], "]"}]}], "]"}], "]"}], "-", 
                 "AcLmin"}], ")"}], "/", 
               RowBox[{"(", 
                RowBox[{"AcLmax", "-", "AcLmin"}], ")"}]}], ",", "0", ",", 
              RowBox[{"1", "-", 
               RowBox[{
                RowBox[{"(", " ", 
                 RowBox[{
                  RowBox[{"AcLextra", "[", 
                   RowBox[{"[", 
                    RowBox[{"maxstep", ",", 
                    RowBox[{"slice", "[", 
                    RowBox[{"[", "k", "]"}], "]"}]}], "]"}], "]"}], "-", 
                  "AcLmin"}], ")"}], "/", 
                RowBox[{"(", 
                 RowBox[{"AcLmax", "-", "AcLmin"}], ")"}]}]}]}], "]"}], ",", 
            RowBox[{"Disk", "[", 
             RowBox[{
              RowBox[{"{", 
               RowBox[{
                RowBox[{"xpos", "[", 
                 RowBox[{"[", 
                  RowBox[{"slice", "[", 
                   RowBox[{"[", "k", "]"}], "]"}], "]"}], "]"}], ",", 
                RowBox[{"ypos", "[", 
                 RowBox[{"[", 
                  RowBox[{"slice", "[", 
                   RowBox[{"[", "k", "]"}], "]"}], "]"}], "]"}]}], "}"}], ",", 
              RowBox[{"Sqrt", "[", 
               RowBox[{
                RowBox[{
                 RowBox[{"r", "[", 
                  RowBox[{"[", 
                   RowBox[{"maxstep", ",", 
                    RowBox[{"slice", "[", 
                    RowBox[{"[", "k", "]"}], "]"}]}], "]"}], "]"}], "^", 
                 "2"}], "-", 
                RowBox[{
                 RowBox[{"(", 
                  RowBox[{
                   RowBox[{"zpos", "[", 
                    RowBox[{"[", 
                    RowBox[{"slice", "[", 
                    RowBox[{"[", "k", "]"}], "]"}], "]"}], "]"}], "-", 
                   "zheight"}], ")"}], "^", "2"}]}], "]"}]}], " ", "]"}]}], 
           "}"}], ",", 
          RowBox[{"{", 
           RowBox[{"k", ",", "1", ",", 
            RowBox[{"Length", "[", "slice", "]"}]}], "}"}]}], "]"}]}], "}"}], 
      "]"}], ",", 
     RowBox[{"Graphics", "[", 
      RowBox[{"{", 
       RowBox[{
        RowBox[{"Opacity", "[", "0.2", "]"}], ",", 
        RowBox[{"Table", "[", 
         RowBox[{
          RowBox[{"{", 
           RowBox[{
            RowBox[{"RGBColor", "[", " ", 
             RowBox[{
              RowBox[{
               RowBox[{"(", " ", 
                RowBox[{
                 RowBox[{"AcLextra", "[", 
                  RowBox[{"[", 
                   RowBox[{"maxstep", ",", 
                    RowBox[{"slice", "[", 
                    RowBox[{"[", "k", "]"}], "]"}]}], "]"}], "]"}], "-", 
                 "AcLmin"}], ")"}], "/", 
               RowBox[{"(", 
                RowBox[{"AcLmax", "-", "AcLmin"}], ")"}]}], ",", "0", ",", 
              RowBox[{"1", "-", 
               RowBox[{
                RowBox[{"(", " ", 
                 RowBox[{
                  RowBox[{"AcLextra", "[", 
                   RowBox[{"[", 
                    RowBox[{"maxstep", ",", 
                    RowBox[{"slice", "[", 
                    RowBox[{"[", "k", "]"}], "]"}]}], "]"}], "]"}], "-", 
                  "AcLmin"}], ")"}], "/", 
                RowBox[{"(", 
                 RowBox[{"AcLmax", "-", "AcLmin"}], ")"}]}]}]}], "]"}], ",", 
            RowBox[{"Disk", "[", 
             RowBox[{
              RowBox[{"{", 
               RowBox[{
                RowBox[{"xpos", "[", 
                 RowBox[{"[", 
                  RowBox[{"slice", "[", 
                   RowBox[{"[", "k", "]"}], "]"}], "]"}], "]"}], ",", 
                RowBox[{"ypos", "[", 
                 RowBox[{"[", 
                  RowBox[{"slice", "[", 
                   RowBox[{"[", "k", "]"}], "]"}], "]"}], "]"}]}], "}"}], ",", 
              RowBox[{"r", "[", 
               RowBox[{"[", 
                RowBox[{"maxstep", ",", 
                 RowBox[{"slice", "[", 
                  RowBox[{"[", "k", "]"}], "]"}]}], "]"}], "]"}]}], " ", 
             "]"}]}], "}"}], ",", 
          RowBox[{"{", 
           RowBox[{"k", ",", "1", ",", 
            RowBox[{"Length", "[", "slice", "]"}]}], "}"}]}], "]"}]}], "}"}], 
      "]"}], ",", "\[IndentingNewLine]", 
     RowBox[{"PlotRange", "\[Rule]", "All"}]}], "]"}], "]"}], ";"}]], "Input",\

 CellChangeTimes->{{3.466959865808035*^9, 3.4669598803052998`*^9}, {
  3.467020802984684*^9, 
  3.467020841890209*^9}},ExpressionUUID->"9fac9134-ea4c-412b-9ee4-\
a18fe8ef8868"],

Cell[BoxData[
 GraphicsBox[{{
    {Opacity[0.5]}}, {
    {Opacity[0.2]}}},
  PlotRange->All]], "Print",
 CellChangeTimes->{3.7086691514053183`*^9, 3.7086692398532953`*^9, 
  3.708670229092063*^9, 3.7086749205635633`*^9, 3.708674967082563*^9, 
  3.721623515608507*^9, 
  3.7216235760332823`*^9},ExpressionUUID->"2df35235-217c-460d-90b7-\
36ceb5d06005"]
}, Open  ]]
}, Open  ]]
}, Open  ]],

Cell[CellGroupData[{

Cell["pH extracellulare", "Subsection",
 CellChangeTimes->{{3.4629645997232027`*^9, 3.462964612144121*^9}, {
  3.463052269757666*^9, 3.463052272236285*^9}, {3.46686308736429*^9, 
  3.4668630877099037`*^9}},ExpressionUUID->"2a8d18c3-30fe-4f3a-a62a-\
98c4f23f812f"],

Cell[CellGroupData[{

Cell[BoxData[{
 RowBox[{
  RowBox[{
   RowBox[{"pHmax", " ", "=", 
    RowBox[{"Max", "[", 
     RowBox[{"pH", "[", 
      RowBox[{"[", 
       RowBox[{"maxstep", ",", "slice"}], "]"}], "]"}], "]"}]}], ";"}], 
  " "}], "\[IndentingNewLine]", 
 RowBox[{
  RowBox[{
   RowBox[{"pHmin", " ", "=", 
    RowBox[{"Min", "[", 
     RowBox[{"pH", "[", 
      RowBox[{"[", 
       RowBox[{"maxstep", ",", "slice"}], "]"}], "]"}], "]"}]}], ";"}], " ", 
  "\[IndentingNewLine]"}], "\[IndentingNewLine]", 
 RowBox[{
  RowBox[{"Print", "[", 
   RowBox[{"\"\<Max pH \>\"", ",", "pHmax"}], "]"}], 
  ";"}], "\[IndentingNewLine]", 
 RowBox[{
  RowBox[{
   RowBox[{"Print", "[", 
    RowBox[{"\"\<Min pH \>\"", ",", "pHmin"}], "]"}], ";"}], 
  "\[IndentingNewLine]"}], "\[IndentingNewLine]", 
 RowBox[{
  RowBox[{"Print", "[", 
   RowBox[{"Show", "[", 
    RowBox[{
     RowBox[{"Graphics", "[", 
      RowBox[{"{", 
       RowBox[{
        RowBox[{"Opacity", "[", "0.5", "]"}], ",", 
        RowBox[{"Table", "[", 
         RowBox[{
          RowBox[{"{", 
           RowBox[{
            RowBox[{"RGBColor", "[", "  ", 
             RowBox[{
              RowBox[{"1", "-", 
               RowBox[{
                RowBox[{"(", 
                 RowBox[{
                  RowBox[{"pH", "[", 
                   RowBox[{"[", 
                    RowBox[{"maxstep", ",", 
                    RowBox[{"slice", "[", 
                    RowBox[{"[", "k", "]"}], "]"}]}], "]"}], "]"}], "-", 
                  "pHmin"}], ")"}], "/", 
                RowBox[{"(", 
                 RowBox[{"pHmax", "-", "pHmin"}], ")"}]}]}], ",", "0", ",", 
              RowBox[{
               RowBox[{"(", " ", 
                RowBox[{
                 RowBox[{"pH", "[", 
                  RowBox[{"[", 
                   RowBox[{"maxstep", ",", 
                    RowBox[{"slice", "[", 
                    RowBox[{"[", "k", "]"}], "]"}]}], "]"}], "]"}], "-", 
                 "pHmin"}], ")"}], "/", 
               RowBox[{"(", 
                RowBox[{"pHmax", "-", "pHmin"}], ")"}]}]}], "]"}], ",", 
            RowBox[{"Disk", "[", 
             RowBox[{
              RowBox[{"{", 
               RowBox[{
                RowBox[{"xpos", "[", 
                 RowBox[{"[", 
                  RowBox[{"slice", "[", 
                   RowBox[{"[", "k", "]"}], "]"}], "]"}], "]"}], ",", 
                RowBox[{"ypos", "[", 
                 RowBox[{"[", 
                  RowBox[{"slice", "[", 
                   RowBox[{"[", "k", "]"}], "]"}], "]"}], "]"}]}], "}"}], ",", 
              RowBox[{"Sqrt", "[", 
               RowBox[{
                RowBox[{
                 RowBox[{"r", "[", 
                  RowBox[{"[", 
                   RowBox[{"maxstep", ",", 
                    RowBox[{"slice", "[", 
                    RowBox[{"[", "k", "]"}], "]"}]}], "]"}], "]"}], "^", 
                 "2"}], "-", 
                RowBox[{
                 RowBox[{"(", 
                  RowBox[{
                   RowBox[{"zpos", "[", 
                    RowBox[{"[", 
                    RowBox[{"slice", "[", 
                    RowBox[{"[", "k", "]"}], "]"}], "]"}], "]"}], "-", 
                   "zheight"}], ")"}], "^", "2"}]}], "]"}]}], " ", "]"}]}], 
           "}"}], ",", 
          RowBox[{"{", 
           RowBox[{"k", ",", "1", ",", 
            RowBox[{"Length", "[", "slice", "]"}]}], "}"}]}], "]"}]}], "}"}], 
      "]"}], ",", 
     RowBox[{"PlotRange", "\[Rule]", "All"}]}], "]"}], "]"}], ";"}]}], "Input",\

 CellChangeTimes->{{3.461322822850945*^9, 3.461322854060894*^9}, {
   3.461322906244837*^9, 3.46132302380949*^9}, {3.461323058884879*^9, 
   3.461323060080963*^9}, {3.4613234406750727`*^9, 3.461323511935972*^9}, {
   3.461328850495994*^9, 3.461328960939543*^9}, {3.4613418386108017`*^9, 
   3.4613418391843967`*^9}, {3.462589485130307*^9, 3.4625894854160833`*^9}, {
   3.4626171929739723`*^9, 3.462617221370372*^9}, {3.462617359425268*^9, 
   3.462617367272402*^9}, {3.4626175779809523`*^9, 3.462617581626601*^9}, {
   3.462617840001257*^9, 3.462617842857362*^9}, {3.462617938378819*^9, 
   3.4626179642490396`*^9}, 3.4626181332765102`*^9, {3.462618166709484*^9, 
   3.462618178417316*^9}, {3.462618335942675*^9, 3.462618387992742*^9}, {
   3.462618438776222*^9, 3.4626184392636337`*^9}, {3.462618565222921*^9, 
   3.4626185926577578`*^9}, {3.462618666320105*^9, 3.462618753236882*^9}, {
   3.462618840032818*^9, 3.462618842399062*^9}, {3.462681766242629*^9, 
   3.4626818104299603`*^9}, {3.462689086708515*^9, 3.4626890870835857`*^9}, 
   3.462689364064817*^9, {3.46293102991813*^9, 3.4629310427125072`*^9}, {
   3.462931094292738*^9, 3.462931096654242*^9}, {3.462964649118821*^9, 
   3.462964650165017*^9}, {3.463052274439703*^9, 3.4630523028875093`*^9}, {
   3.466593290156767*^9, 3.466593315808464*^9}, {3.466863092114011*^9, 
   3.466863147859112*^9}, {3.4668631816246557`*^9, 
   3.466863228189273*^9}},ExpressionUUID->"ba647a56-a49d-4364-b9fa-\
f7a657f6c920"],

Cell[BoxData[
 TemplateBox[{
  "Symbol","argx",
   "\"\\!\\(\\*RowBox[{\\\"Symbol\\\"}]\\) called with \\!\\(\\*RowBox[{\\\"0\
\\\"}]\\) arguments; 1 argument is expected.\"",2,601,830,
   20702720278133937587,"Local"},
  "MessageTemplate"]], "Message", "MSG",
 CellChangeTimes->{3.7216235156927977`*^9, 
  3.721623576128846*^9},ExpressionUUID->"4c5677da-026e-4057-a1c8-\
30c7b823a0ad"],

Cell[BoxData[
 TemplateBox[{
  "Symbol","argx",
   "\"\\!\\(\\*RowBox[{\\\"Symbol\\\"}]\\) called with \\!\\(\\*RowBox[{\\\"0\
\\\"}]\\) arguments; 1 argument is expected.\"",2,602,831,
   20702720278133937587,"Local"},
  "MessageTemplate"]], "Message", "MSG",
 CellChangeTimes->{3.7216235156927977`*^9, 
  3.721623576141234*^9},ExpressionUUID->"e55f0385-2acc-445b-b482-\
64fa2cb34916"],

Cell[CellGroupData[{

Cell[BoxData[
 InterpretationBox[
  RowBox[{"\<\"Max pH \"\>", "\[InvisibleSpace]", 
   RowBox[{"Symbol", "[", "]"}]}],
  SequenceForm["Max pH ", 
   Symbol[]],
  Editable->False]], "Print",
 CellChangeTimes->CompressedData["
1:eJwV0FtIk2EAxvE5lUJREaOgaDU3szR0HRShMXiRxEOpiIGKWk5XosvlkF2Y
IJaZJI3hErS53JhTBx4WeaBh04sirLTUzLQ1S0f2vZpdKJbLuZ7v4uF3/fz5
UkWWzIfD4VzBCqWhSfUfGSLtM6exHlIHZrI2qqd7m6D63LBOBz8UyTsN8LU4
5ZQRDlbxiRkGvO3c6oZMT0a8BXZ969hjLdwpLumFMZxGyyvYuyg1TcMkc/Sz
qU8MiRyIMGzDlThZR/g8Q6K8O0oBDDafbpDA0tZa5iIcv5DTfRnOSrj2cjjJ
nQgTf2aIX23JY9Z8/5a/rfDwRrtRD+X+hlADrL/kKLRAcexyiA1y+emeGShU
Jk8EOhgikzZNjnxlCD2YeCbPyZBKmavSAt2DC2OiJYaofpUVBH/H/4yavAKo
SuQ1q+H5oDcqDRzZ1boMcKaP1zcA7WVO9yTkzbaN3F1Gp5z7LVaYHWOy568w
RGIPyNqC7V901yso+qUvvGAtuhb2sApurkp8hmBUv/LOT7ji4VlZrUkLLs86
QxyS8V2tgBK/IE31I3hVfmygLoqSJ4JbS/pYShJMkXFURIlrbDSzJoUSg/fG
vB5qNLpaI2yNsGUOQ+c7Z/8mdCeblNtQzPcm/IGOogdDblhuebmxL5WS+EV9
iADKq492C6GtriM3G+aurc9NwSM/tqPfQ9ovajuRRom1+PbxhixKnu5Ex7J6
HHmzg7C0vtlXO0eJ0HtPxLpn/q17blwjCu5eF6vv/q5wG4zXHrg5ClMVq0pW
4YTqX4VtjZw96e+rgP8BH5p76Q==
  
  "],ExpressionUUID->"4bf1882f-4d3a-4080-b387-23a3f4e7bbec"],

Cell[BoxData[
 InterpretationBox[
  RowBox[{"\<\"Min pH \"\>", "\[InvisibleSpace]", 
   RowBox[{"Symbol", "[", "]"}]}],
  SequenceForm["Min pH ", 
   Symbol[]],
  Editable->False]], "Print",
 CellChangeTimes->CompressedData["
1:eJwV0F1Ik2EAxfE5lUJREaOgaDU3kzR0UZrQGDxI4kepiIGKWk5XosvlkF2Y
IJaZJI3hErS53JjTBn4s8oOGTS+KsNJSM9PWLB3Z+2h2oaxcznXei8Pv+vz5
UkWOzI/D4VzGiqXhKY0fGSLtN2ewHlIHZ7M2q2f6WqD6zIhOBz+UyLsN8LU4
7aQRDtXwiRkGve3e7oXMk6xEC+z51rXHWrxTWtYH4zjNllewb0lqmoEp5thn
058YEj0YZXDD1QRZV+QCQ2J8O0oBDDWfapLA8vZ65gKcOJ/XewnOSbj2SjjF
nYwQf2ZIQH3ZI9bCwLa/7fDwZqdRD+WBhnADbLzoKLZAcfxKmA1y+ZneWShU
pk4GOxgik7ZMjX5lCD2YfLrAyZBqmavaAj1Di+OiZYaoflUUhX7H/6y6giKo
Sua1quHZkDcqDRzd1boMcLaf1z8I7RVOzxTkzXWM3llBp7x7bVaYG2eyF64y
RGIPytmGnV9016oo+mUuvmAtuRrxoAZurUn8hmHMgPL2T7jq5VlZrSmLLu8G
QxySiV2tgJKAEE3tQ3hFfmywIYaSx4Kby/p4SpJM0QlURIlrfCy7Lo0Sg+/6
gh5qNLp6I2yPsmWPQOc758AW9KSalG4o5vuS/kBHyf1hD6y0vNzcl05J4pI+
TADltUd7hdDW0JWfC/PXN+an4ZEf7tj3kA6IOk5kUGItvXW8KYeSpzux8axe
R8HcECxvbPXXzlMi9N0Vse6Zf+ueG9eJgrvXw+q/vyfSBhO1B26MwXTFmpJV
OKn6V2VbJwHnAv0V8D8ek3vK
  
  "],ExpressionUUID->"02f0efba-a13e-4fae-8e1c-7425a7e8a2ca"],

Cell[BoxData[
 GraphicsBox[{
   {Opacity[0.5]}},
  PlotRange->All]], "Print",
 CellChangeTimes->CompressedData["
1:eJwV0F1Ik2EABeA5lUJREaOgaDU3EzV0UYrQGLxI4k+piIGKWk5XosvlkF2Y
IJaZJI3hErS53JjTBlMX+UPDphdFWGmpmWlrlo7sezW7UCyXc53v4vBwLs/h
SxW5Mj8Oh3MZKZGGpzZ9ZIi035zJekQdnMPaop6xtkL12RGdDn4olfcY4Gtx
eowRDtXyiRkGve3Z7oPMk+wkC+z91r3PWrJbVm6F8ZwWyytoXZKaZmCqOe7Z
9CeGRA9GGXbgaqKsO3KBIbG+XaUAhppPN0tgRUcDcwFOnM/vuwTnJFxHFZzi
TkaIPzMkoKH8EWtRYPvfDnh0s8uoh/JAQ7gBNl10lligOGElzA65/CzvLBQq
0yaDnQyRSVunRr8yhB5OOVPoYkiNzF1jgZ6hxXHRMkNUvyqLQ79jf3Z9YTFU
pfDa1PBcyBuVBo7uad0GONvP6x+EjkqXZwry5jpH76zgp/x77TaYF29yFK0y
ROIIyt2GXV9016op/stafMFaejXiQS3cWpP4DcPYAeXtn3DVy7Ox2lIX3d4N
hjglE3taASUBIZq6h/CK/MRgYywljwU3l/UJlCSbohOpiBL3+FhOfTolBt/1
BT3UaHQNRtgRZc8Zga53roEt6EkzKXegmO9L/gOdpfeHPbDK8nLzQAYlSUv6
MAGU1x3vE0J7Y3dBHixY35ifhsd+7MS9h3RA1HkqkxJb2a2TzbmUPN2NS2D1
OgvnhmBFU5u/dp4Soe+uiHXf/Fv33LhOFNz9Xlb/g72RdpikPXRjDGYo1pSs
wknVv2o7elqgvwL+ByE6fCE=
  
  "],ExpressionUUID->"578fd142-3561-4dac-86eb-17876fa67813"]
}, Open  ]]
}, Open  ]],

Cell[CellGroupData[{

Cell["con effetto di sfuocatura", "Subsubsection",
 CellChangeTimes->{{3.466960202714406*^9, 
  3.466960206790756*^9}},ExpressionUUID->"f97a57f1-1b39-4091-a509-\
2627f51286ab"],

Cell[CellGroupData[{

Cell[BoxData[
 RowBox[{
  RowBox[{"Print", "[", 
   RowBox[{"Show", "[", 
    RowBox[{
     RowBox[{"Graphics", "[", 
      RowBox[{"{", 
       RowBox[{
        RowBox[{"Opacity", "[", "0.5", "]"}], ",", 
        RowBox[{"Table", "[", 
         RowBox[{
          RowBox[{"{", 
           RowBox[{
            RowBox[{"RGBColor", "[", "  ", 
             RowBox[{
              RowBox[{"1", "-", 
               RowBox[{
                RowBox[{"(", 
                 RowBox[{
                  RowBox[{"pH", "[", 
                   RowBox[{"[", 
                    RowBox[{"maxstep", ",", 
                    RowBox[{"slice", "[", 
                    RowBox[{"[", "k", "]"}], "]"}]}], "]"}], "]"}], "-", 
                  "pHmin"}], ")"}], "/", 
                RowBox[{"(", 
                 RowBox[{"pHmax", "-", "pHmin"}], ")"}]}]}], ",", "0", ",", 
              RowBox[{
               RowBox[{"(", " ", 
                RowBox[{
                 RowBox[{"pH", "[", 
                  RowBox[{"[", 
                   RowBox[{"maxstep", ",", 
                    RowBox[{"slice", "[", 
                    RowBox[{"[", "k", "]"}], "]"}]}], "]"}], "]"}], "-", 
                 "pHmin"}], ")"}], "/", 
               RowBox[{"(", 
                RowBox[{"pHmax", "-", "pHmin"}], ")"}]}]}], "]"}], ",", 
            RowBox[{"Disk", "[", 
             RowBox[{
              RowBox[{"{", 
               RowBox[{
                RowBox[{"xpos", "[", 
                 RowBox[{"[", 
                  RowBox[{"slice", "[", 
                   RowBox[{"[", "k", "]"}], "]"}], "]"}], "]"}], ",", 
                RowBox[{"ypos", "[", 
                 RowBox[{"[", 
                  RowBox[{"slice", "[", 
                   RowBox[{"[", "k", "]"}], "]"}], "]"}], "]"}]}], "}"}], ",", 
              RowBox[{"Sqrt", "[", 
               RowBox[{
                RowBox[{
                 RowBox[{"r", "[", 
                  RowBox[{"[", 
                   RowBox[{"maxstep", ",", 
                    RowBox[{"slice", "[", 
                    RowBox[{"[", "k", "]"}], "]"}]}], "]"}], "]"}], "^", 
                 "2"}], "-", 
                RowBox[{
                 RowBox[{"(", 
                  RowBox[{
                   RowBox[{"zpos", "[", 
                    RowBox[{"[", 
                    RowBox[{"slice", "[", 
                    RowBox[{"[", "k", "]"}], "]"}], "]"}], "]"}], "-", 
                   "zheight"}], ")"}], "^", "2"}]}], "]"}]}], " ", "]"}]}], 
           "}"}], ",", 
          RowBox[{"{", 
           RowBox[{"k", ",", "1", ",", 
            RowBox[{"Length", "[", "slice", "]"}]}], "}"}]}], "]"}]}], "}"}], 
      "]"}], ",", 
     RowBox[{"Graphics", "[", 
      RowBox[{"{", 
       RowBox[{
        RowBox[{"Opacity", "[", "0.2", "]"}], ",", 
        RowBox[{"Table", "[", 
         RowBox[{
          RowBox[{"{", 
           RowBox[{
            RowBox[{"RGBColor", "[", "  ", 
             RowBox[{
              RowBox[{"1", "-", 
               RowBox[{
                RowBox[{"(", 
                 RowBox[{
                  RowBox[{"pH", "[", 
                   RowBox[{"[", 
                    RowBox[{"maxstep", ",", 
                    RowBox[{"slice", "[", 
                    RowBox[{"[", "k", "]"}], "]"}]}], "]"}], "]"}], "-", 
                  "pHmin"}], ")"}], "/", 
                RowBox[{"(", 
                 RowBox[{"pHmax", "-", "pHmin"}], ")"}]}]}], ",", "0", ",", 
              RowBox[{
               RowBox[{"(", " ", 
                RowBox[{
                 RowBox[{"pH", "[", 
                  RowBox[{"[", 
                   RowBox[{"maxstep", ",", 
                    RowBox[{"slice", "[", 
                    RowBox[{"[", "k", "]"}], "]"}]}], "]"}], "]"}], "-", 
                 "pHmin"}], ")"}], "/", 
               RowBox[{"(", 
                RowBox[{"pHmax", "-", "pHmin"}], ")"}]}]}], "]"}], ",", 
            RowBox[{"Disk", "[", 
             RowBox[{
              RowBox[{"{", 
               RowBox[{
                RowBox[{"xpos", "[", 
                 RowBox[{"[", 
                  RowBox[{"slice", "[", 
                   RowBox[{"[", "k", "]"}], "]"}], "]"}], "]"}], ",", 
                RowBox[{"ypos", "[", 
                 RowBox[{"[", 
                  RowBox[{"slice", "[", 
                   RowBox[{"[", "k", "]"}], "]"}], "]"}], "]"}]}], "}"}], ",", 
              RowBox[{"r", "[", 
               RowBox[{"[", 
                RowBox[{"maxstep", ",", 
                 RowBox[{"slice", "[", 
                  RowBox[{"[", "k", "]"}], "]"}]}], "]"}], "]"}]}], "]"}]}], 
           "}"}], ",", 
          RowBox[{"{", 
           RowBox[{"k", ",", "1", ",", 
            RowBox[{"Length", "[", "slice", "]"}]}], "}"}]}], "]"}]}], "}"}], 
      "]"}], ",", "\[IndentingNewLine]", 
     RowBox[{"PlotRange", "\[Rule]", "All"}]}], "]"}], "]"}], ";"}]], "Input",\

 CellChangeTimes->{{3.466953780719019*^9, 
  3.4669538722004023`*^9}},ExpressionUUID->"539d7045-d6e9-4ccd-aaeb-\
c2941fbad5c8"],

Cell[BoxData[
 GraphicsBox[{{
    {Opacity[0.5]}}, {
    {Opacity[0.2]}}},
  PlotRange->All]], "Print",
 CellChangeTimes->{3.7086691515808764`*^9, 3.708669239974596*^9, 
  3.708670229315074*^9, 3.708674920674584*^9, 3.70867496742626*^9, 
  3.7216235158157797`*^9, 
  3.7216235762314253`*^9},ExpressionUUID->"be7e5e42-3e93-411f-94aa-\
bd03ad282e9d"]
}, Open  ]]
}, Open  ]]
}, Open  ]],

Cell[CellGroupData[{

Cell["ATPp", "Subsection",
 CellChangeTimes->{{3.4629645997232027`*^9, 3.462964612144121*^9}, {
   3.463052269757666*^9, 3.463052272236285*^9}, {3.46686308736429*^9, 
   3.4668630877099037`*^9}, {3.479695409970694*^9, 3.479695421840582*^9}, 
   3.4796956468294153`*^9, {3.4796960747314377`*^9, 3.479696076121334*^9}, {
   3.479696163907929*^9, 3.4796961647563972`*^9}, {3.4796964019441233`*^9, 
   3.4796964036617737`*^9}},ExpressionUUID->"c2dbcbdb-5fcb-4a01-be44-\
ced3b5e797d8"],

Cell[CellGroupData[{

Cell[BoxData[{
 RowBox[{
  RowBox[{
   RowBox[{"ATPpmax", " ", "=", 
    RowBox[{"Max", "[", 
     RowBox[{"ATPp", "[", 
      RowBox[{"[", 
       RowBox[{"maxstep", ",", "slice"}], "]"}], "]"}], "]"}]}], ";"}], 
  " "}], "\[IndentingNewLine]", 
 RowBox[{
  RowBox[{
   RowBox[{"ATPpmin", " ", "=", 
    RowBox[{"Min", "[", 
     RowBox[{"ATPp", "[", 
      RowBox[{"[", 
       RowBox[{"maxstep", ",", "slice"}], "]"}], "]"}], "]"}]}], ";"}], " ", 
  "\[IndentingNewLine]"}], "\[IndentingNewLine]", 
 RowBox[{
  RowBox[{"Print", "[", 
   RowBox[{"\"\<Max ATPp \>\"", ",", "ATPpmax"}], "]"}], 
  ";"}], "\[IndentingNewLine]", 
 RowBox[{
  RowBox[{
   RowBox[{"Print", "[", 
    RowBox[{"\"\<Min ATPp \>\"", ",", "ATPpmin"}], "]"}], ";"}], 
  "\[IndentingNewLine]"}], "\[IndentingNewLine]", 
 RowBox[{
  RowBox[{"Print", "[", 
   RowBox[{"Show", "[", 
    RowBox[{
     RowBox[{"Graphics", "[", 
      RowBox[{"{", 
       RowBox[{
        RowBox[{"Opacity", "[", "0.5", "]"}], ",", 
        RowBox[{"Table", "[", 
         RowBox[{
          RowBox[{"{", 
           RowBox[{
            RowBox[{"RGBColor", "[", " ", 
             RowBox[{
              RowBox[{
               RowBox[{"(", 
                RowBox[{
                 RowBox[{"ATPp", "[", 
                  RowBox[{"[", 
                   RowBox[{"maxstep", ",", 
                    RowBox[{"slice", "[", 
                    RowBox[{"[", "k", "]"}], "]"}]}], "]"}], "]"}], "-", 
                 "ATPpmin"}], ")"}], "/", 
               RowBox[{"(", 
                RowBox[{"ATPpmax", "-", "ATPpmin"}], ")"}]}], ",", "0", ",", 
              RowBox[{"1", "-", 
               RowBox[{
                RowBox[{"(", " ", 
                 RowBox[{
                  RowBox[{"ATPp", "[", 
                   RowBox[{"[", 
                    RowBox[{"maxstep", ",", 
                    RowBox[{"slice", "[", 
                    RowBox[{"[", "k", "]"}], "]"}]}], "]"}], "]"}], "-", 
                  "ATPpmin"}], ")"}], "/", 
                RowBox[{"(", 
                 RowBox[{"ATPpmax", "-", "ATPpmin"}], ")"}]}]}]}], "]"}], ",", 
            RowBox[{"Disk", "[", 
             RowBox[{
              RowBox[{"{", 
               RowBox[{
                RowBox[{"xpos", "[", 
                 RowBox[{"[", 
                  RowBox[{"slice", "[", 
                   RowBox[{"[", "k", "]"}], "]"}], "]"}], "]"}], ",", 
                RowBox[{"ypos", "[", 
                 RowBox[{"[", 
                  RowBox[{"slice", "[", 
                   RowBox[{"[", "k", "]"}], "]"}], "]"}], "]"}]}], "}"}], ",", 
              RowBox[{"Sqrt", "[", 
               RowBox[{
                RowBox[{
                 RowBox[{"r", "[", 
                  RowBox[{"[", 
                   RowBox[{"maxstep", ",", 
                    RowBox[{"slice", "[", 
                    RowBox[{"[", "k", "]"}], "]"}]}], "]"}], "]"}], "^", 
                 "2"}], "-", 
                RowBox[{
                 RowBox[{"(", 
                  RowBox[{
                   RowBox[{"zpos", "[", 
                    RowBox[{"[", 
                    RowBox[{"slice", "[", 
                    RowBox[{"[", "k", "]"}], "]"}], "]"}], "]"}], "-", 
                   "zheight"}], ")"}], "^", "2"}]}], "]"}]}], " ", "]"}]}], 
           "}"}], ",", 
          RowBox[{"{", 
           RowBox[{"k", ",", "1", ",", 
            RowBox[{"Length", "[", "slice", "]"}]}], "}"}]}], "]"}]}], "}"}], 
      "]"}], ",", 
     RowBox[{"PlotRange", "\[Rule]", "All"}]}], "]"}], "]"}], ";"}]}], "Input",\

 CellChangeTimes->{{3.461322822850945*^9, 3.461322854060894*^9}, {
   3.461322906244837*^9, 3.46132302380949*^9}, {3.461323058884879*^9, 
   3.461323060080963*^9}, {3.4613234406750727`*^9, 3.461323511935972*^9}, {
   3.461328850495994*^9, 3.461328960939543*^9}, {3.4613418386108017`*^9, 
   3.4613418391843967`*^9}, {3.462589485130307*^9, 3.4625894854160833`*^9}, {
   3.4626171929739723`*^9, 3.462617221370372*^9}, {3.462617359425268*^9, 
   3.462617367272402*^9}, {3.4626175779809523`*^9, 3.462617581626601*^9}, {
   3.462617840001257*^9, 3.462617842857362*^9}, {3.462617938378819*^9, 
   3.4626179642490396`*^9}, 3.4626181332765102`*^9, {3.462618166709484*^9, 
   3.462618178417316*^9}, {3.462618335942675*^9, 3.462618387992742*^9}, {
   3.462618438776222*^9, 3.4626184392636337`*^9}, {3.462618565222921*^9, 
   3.4626185926577578`*^9}, {3.462618666320105*^9, 3.462618753236882*^9}, {
   3.462618840032818*^9, 3.462618842399062*^9}, {3.462681766242629*^9,
[truncated: 1,614,154 more chars]
