# Supplementary material for: Fine-grained simulations of the microenvironment of vascularized tumours
Source: Sci Rep. 2019 Aug 12;9:11698. doi: 10.1038/s41598-019-48252-8 (PMC6690935; doi:10.1038/s41598-019-48252-8)
Supplement: Supplementary file 2 — Virtual Biology Lab (VBL) source files [file 41598_2019_48252_MOESM2_ESM.zip › VBL-master/tools/simple_slurm.sh]

#!/bin/bash 
#testing slurm environment on cluster
# set the number of nodes
#SBATCH --nodes=1
# set max wallclock time
#SBATCH --time=00:00:10 
# allocate memory in MB
#SBATCH --mem=100 
# exlude a node
#SBATCH --exclude=leak59,leak58

sleep 1
echo "running on node: $HOSTNAME"
