# Supplementary material for: Fine-grained simulations of the microenvironment of vascularized tumours
Source: Sci Rep. 2019 Aug 12;9:11698. doi: 10.1038/s41598-019-48252-8 (PMC6690935; doi:10.1038/s41598-019-48252-8)
Supplement: Supplementary file 2 — Virtual Biology Lab (VBL) source files [file 41598_2019_48252_MOESM2_ESM.zip › VBL-master/tools/tests/CGAL/info_insert_with_iterator_parallel.h]

#ifndef INFO_INSERT_WITH_ITERATOR_PARALLEL
#define INFO_INSERT_WITH_ITERATOR_PARALLEL
#include <CGAL/Compact_container.h>

#ifdef CGAL_LINKED_WITH_TBB
  typedef CGAL::Exact_predicates_inexact_constructions_kernel     	K;

  typedef CGAL::Triangulation_vertex_base_with_info_3<unsigned, K> 	Vb;
  typedef CGAL::Fixed_alpha_shape_vertex_base_3<K, Vb>      			AsVb;
  typedef CGAL::Fixed_alpha_shape_cell_base_3<K>        				Fb;
  typedef CGAL::Triangulation_data_structure_3<AsVb,Fb,CGAL::Parallel_tag> Tds;
  typedef CGAL::Delaunay_triangulation_3<K,Tds> Delaunay;
  typedef CGAL::Fixed_alpha_shape_3<Delaunay>Fixed_alpha_shape_3;

  // ****************

  typedef K::Point_3                                          Point;
  typedef Fixed_alpha_shape_3::Vertex_handle					Vertex_handle;
  typedef Delaunay::Finite_vertices_iterator			Finite_vertices_iterator;
  typedef Delaunay::All_vertices_iterator			All_vertices_iterator;

const int NUM_INSERTED_POINTS = 16;

std::array<std::shared_ptr<std::vector<Vertex_handle>>, NUM_INSERTED_POINTS> arr_vn;
void apply_geometry(Vertex_handle &i, Delaunay *_p);
class ApplyGeometricCalculation{
  Vertex_handle *const my_current_vertex_handle;
  Delaunay *const p_DelTri;
public:
  void operator()(const tbb::blocked_range<size_t> &r) const;
  ApplyGeometricCalculation( Vertex_handle a[], Delaunay *_p): my_current_vertex_handle(a), p_DelTri(_p){};
};

class ApplyGeometricCalculation2{
  Vertex_handle *const my_current_vertex_handle;
  Delaunay *const p_DelTri;
public:
  void operator()(const tbb::blocked_range<size_t> &r) const;
  ApplyGeometricCalculation2( Vertex_handle a[], Delaunay *_p): my_current_vertex_handle(a), p_DelTri(_p){};
};
// vector of Vertex_handle's of neighbors
#endif
#endif
