# Supplementary material for: Fine-grained simulations of the microenvironment of vascularized tumours
Source: Sci Rep. 2019 Aug 12;9:11698. doi: 10.1038/s41598-019-48252-8 (PMC6690935; doi:10.1038/s41598-019-48252-8)
Supplement: Supplementary file 2 — Virtual Biology Lab (VBL) source files [file 41598_2019_48252_MOESM2_ESM.zip › VBL-master/tools/tests/CGAL/test_delauny_parallel.cpp]

/**
 * https://doc.cgal.org/latest/Triangulation_3/Triangulation_3_2parallel_insertion_in_delaunay_3_8cpp-example.html#_a5
 */
#include <CGAL/Exact_predicates_inexact_constructions_kernel.h>
#include <CGAL/Delaunay_triangulation_3.h>
#include <CGAL/point_generators_3.h>
#include <iostream>
#include <fstream>
#include <vector>
int main()
{
#ifdef CGAL_LINKED_WITH_TBB
  printf("CGAL linked with TBB!\n");
  typedef CGAL::Exact_predicates_inexact_constructions_kernel K;
  // Delaunay T3
  typedef CGAL::Triangulation_data_structure_3< 
    CGAL::Triangulation_vertex_base_3<K>, 
    CGAL::Triangulation_cell_base_3<K>, 
    CGAL::Parallel_tag>                          Tds;
  typedef CGAL::Delaunay_triangulation_3<K, Tds> Triangulation;
  typedef Triangulation::Point          Point;
  
  const int NUM_INSERTED_POINTS = 5e2;
  CGAL::Random_points_in_cube_3<Point> rnd(1.);
  // Construction from a vector of 1,000,000 points
  std::vector<Point> V;
  V.reserve(NUM_INSERTED_POINTS);
  for (int i = 0; i != NUM_INSERTED_POINTS; ++i)
    V.push_back(*rnd++);
  
  // Construct the locking data-structure, using the bounding-box of the points
  Triangulation::Lock_data_structure locking_ds(
    CGAL::Bbox_3(-1., -1., -1., 1., 1., 1.), 50);
  // Construct the triangulation in parallel
  Triangulation T(V.begin(), V.end(), &locking_ds);
  assert(T.is_valid());
#else
  printf("CGAL not compiled in parallel mode!\n");
#endif //CGAL_LINKED_WITH_TBB
  return 0;
}
