# Supplementary material for: Fine-grained simulations of the microenvironment of vascularized tumours
Source: Sci Rep. 2019 Aug 12;9:11698. doi: 10.1038/s41598-019-48252-8 (PMC6690935; doi:10.1038/s41598-019-48252-8)
Supplement: Supplementary file 2 — Virtual Biology Lab (VBL) source files [file 41598_2019_48252_MOESM2_ESM.zip › VBL-master/tools/tests/boost/check_random.cpp]

/* I encoutered problems with random numbers on different mashines,
 * so I try to test the environment with this.
 */
# include <boost/random.hpp>
# include <boost/random/random_device.hpp>
# include <stdio.h>
# include <numeric> // std::accumulate
boost::random::random_device gen;

//note: this is only pseudo random!!!
//static boost::random::mt19937 rng;         // produces randomness out of thin air
                                    // see pseudo-random number generators
boost::random::uniform_01<> six_f;
boost::random::uniform_int_distribution<> six(1,6);

int main(int argc, char *argv[])
{
  //boost::random::random_device gen;
  for( int i=0;i<100;i++)
  {
    
    int x = six(gen);                   // simulate rolling a die
    printf("i: %i, %i\n", i,x);
  }
  
  const int n=100;
//   for( int i=0;i<100;i++)
//   {
//     float x = six_f(rng);                   // simulate rolling a die
//     printf("i: %i, %0.2f\n", i,x);
//   }
  std::vector<float> my_random_numbers;
  for( int i=0;i<n;i++)
  {
    float x = six_f(gen);                   // simulate rolling a die
    my_random_numbers.push_back(x);
  }
  double sum = std::accumulate(my_random_numbers.begin(), my_random_numbers.end(), 0.0);
  double mean = sum / my_random_numbers.size();

  double sq_sum = std::inner_product(my_random_numbers.begin(), my_random_numbers.end(), my_random_numbers.begin(), 0.0);
  double var = sq_sum / my_random_numbers.size() - mean * mean;
  printf("average: %0.2f (should 0.5) \n", mean);
  printf("var: %0.2f (should %0.2f) \n", var, (1./sqrt(n)));
}
