# Supplementary material for: Fine-grained simulations of the microenvironment of vascularized tumours
Source: Sci Rep. 2019 Aug 12;9:11698. doi: 10.1038/s41598-019-48252-8 (PMC6690935; doi:10.1038/s41598-019-48252-8)
Supplement: Supplementary file 2 — Virtual Biology Lab (VBL) source files [file 41598_2019_48252_MOESM2_ESM.zip › VBL-master/tools/tests/slurm/submit_script.sh]

#!/bin/bash

#SBATCH --job-name=testSLURM
#SBATCH --ntasks=1
#SBATCH --cpus-per-task=28
#SBATCH --mem=2GB
#SBATCH --nodelist=leak61
echo #SBATCH --exclude=leak[57-64]

export OMP_NUM_THREADS=$SLURM_JOB_CPUS_PER_NODE

#cd /localdisk/thierry/buildopt_vbl/tools/tests/slurm
srun /localdisk/thierry/buildopt_vbl/tools/tests/slurm/test_omp_slurm

#end of run_script.sh
