# Supplementary material for: Fine-grained simulations of the microenvironment of vascularized tumours
Source: Sci Rep. 2019 Aug 12;9:11698. doi: 10.1038/s41598-019-48252-8 (PMC6690935; doi:10.1038/s41598-019-48252-8)
Supplement: Supplementary file 2 — Virtual Biology Lab (VBL) source files [file 41598_2019_48252_MOESM2_ESM.zip › VBL-master/tools/tests/tbb/CMakeLists.txt]

# if( ACTIVATE_CONCURRENCY )
#   find_package( TBB REQUIRED )
#   message("TBB_LIBRARIES: ${TBB_LIBRARIES}") # variable used by CGAL
#   if( TBB_FOUND )
#     message("tbb found!")
#     message("TBB_USE_FILE: ${TBB_USE_FILE}")
#     include(${TBB_USE_FILE})
#     add_executable(test_tbb test_tbb_for.cpp)
#     target_link_libraries(test_tbb ${myLibs})
#     target_link_libraries(test_tbb ${TBB_LIBRARIES})
#     add_executable(parallel_do parallel_do.cpp)
#     target_link_libraries(parallel_do ${myLibs})
#     target_link_libraries(parallel_do ${TBB_LIBRARIES})
#   endif()
# endif()
