# Supplementary material for: Fine-grained simulations of the microenvironment of vascularized tumours
Source: Sci Rep. 2019 Aug 12;9:11698. doi: 10.1038/s41598-019-48252-8 (PMC6690935; doi:10.1038/s41598-019-48252-8)
Supplement: Supplementary file 3 — Tumorcode source files [file 41598_2019_48252_MOESM3_ESM.zip]

Archive with 460 entries (409 files):
- tumorcode-master/
- tumorcode-master/.gitignore
- tumorcode-master/CMakeLists.txt
- tumorcode-master/Problems.txt
- tumorcode-master/README.md
- tumorcode-master/cmake/
- tumorcode-master/cmake/PostInstall.cmake
- tumorcode-master/cmake/modules/
- tumorcode-master/cmake/modules/FindNumpy.cmake
- tumorcode-master/cmake/modules/FindTBB.cmake
- tumorcode-master/doc/
- tumorcode-master/doc/Doxyfile
- tumorcode-master/doc/install.txt
- tumorcode-master/doc/main.txt
- tumorcode-master/doc/tumor.jpg
- tumorcode-master/externalProjects/
- tumorcode-master/externalProjects/ANN/
- tumorcode-master/externalProjects/ANN/CMakeLists.txt.in
- tumorcode-master/externalProjects/HDF5-cpp-wrapper/
- tumorcode-master/externalProjects/HDF5-cpp-wrapper/CMakeLists.txt.in
- tumorcode-master/externalProjects/numpycpp/
- tumorcode-master/externalProjects/numpycpp/CMakeLists.txt.in
- tumorcode-master/install_helpers/
- tumorcode-master/install_helpers/do-configure-trieste.sh
- tumorcode-master/install_helpers/do-configure-trilinos-ubuntu16.sh
- tumorcode-master/install_helpers/do-configure-tumorcode-ubuntu16.sh
- tumorcode-master/install_helpers/do-configure-tumorcode-ubuntu16_none_MPI.sh
- tumorcode-master/install_helpers/do-configure-tumorcode-ubuntu18.sh
- tumorcode-master/minitests/
- tumorcode-master/minitests/biconnected_components.cpp
- tumorcode-master/minitests/boostpython/
- tumorcode-master/minitests/boostpython/CMakeLists.txt
- tumorcode-master/minitests/boostpython/hello.cpp
- tumorcode-master/minitests/chombotest/
- tumorcode-master/minitests/chombotest/.kdev4/
- tumorcode-master/minitests/chombotest/.kdev4/chombotest.kdev4
- tumorcode-master/minitests/chombotest/CMakeLists.txt
- tumorcode-master/minitests/chombotest/chombotest.kdev4
- tumorcode-master/minitests/chombotest/main.cpp
- tumorcode-master/minitests/chombotest/testMultiGrid.cpp
- tumorcode-master/minitests/eigentest.cpp
- tumorcode-master/minitests/helloworld.cpp
- tumorcode-master/minitests/openmptest/
- tumorcode-master/minitests/openmptest/.kdev4/
- tumorcode-master/minitests/openmptest/.kdev4/openmptest.kdev4
- tumorcode-master/minitests/openmptest/CMakeLists.txt
- tumorcode-master/minitests/openmptest/main-v1.cpp
- tumorcode-master/minitests/openmptest/main-v2.cpp
- tumorcode-master/minitests/openmptest/main-v3.cpp
- tumorcode-master/minitests/openmptest/main.cpp
- tumorcode-master/minitests/openmptest/openmptest.kdev4
- tumorcode-master/minitests/test_auto_diff.cpp
- tumorcode-master/minitests/testany.cpp
- tumorcode-master/minitests/testargs.cpp
- tumorcode-master/minitests/testcrazcontainer.cpp
- tumorcode-master/minitests/testh5extlinks.py
- tumorcode-master/minitests/testmist.cpp
- tumorcode-master/py/
- tumorcode-master/py/cells/
- tumorcode-master/py/cells/make_paraview_movie.py
- tumorcode-master/py/cells/mayavi_cells.py
- tumorcode-master/py/cells/povray_cells.py
- tumorcode-master/py/cells/vtkVesselViz_from_hdf.py
- tumorcode-master/py/create_movie.py
- tumorcode-master/py/curvature.py
- tumorcode-master/py/dicttoinfo.py
- tumorcode-master/py/extensions.py
- tumorcode-master/py/h5print.py
- tumorcode-master/py/h5rm.py
- tumorcode-master/py/h5setattr.py
- tumorcode-master/py/identifycluster.py
- tumorcode-master/py/krebs/
- tumorcode-master/py/krebs/.gitignore
- tumorcode-master/py/krebs/__init__.py
- tumorcode-master/py/krebs/adaption/
- tumorcode-master/py/krebs/adaption/Network_New_version.dat
- tumorcode-master/py/krebs/adaption/Network_secomb_mesentry.dat
- tumorcode-master/py/krebs/adaption/Network_subset.dat
- tumorcode-master/py/krebs/adaption/__init__.py
- tumorcode-master/py/krebs/adaption/adaption_deap.py
- tumorcode-master/py/krebs/adaption/adaption_deap_own_queue.py
- tumorcode-master/py/krebs/adaption/analyze_deap_results.py
- tumorcode-master/py/krebs/adaption/analyze_distributions.py
- tumorcode-master/py/krebs/adaption/apj2hdf.py
- tumorcode-master/py/krebs/adaption/apj_network_546_segments.txt
- tumorcode-master/py/krebs/adaption/apj_network_546_segments_nodes.txt
- tumorcode-master/py/krebs/adaption/getOptimizedParams.py
- tumorcode-master/py/krebs/adaption/mesent_28_10_net.dat
- tumorcode-master/py/krebs/adaption/mesentry_secomb_test.h5
- tumorcode-master/py/krebs/adaption/plotTests.py
- tumorcode-master/py/krebs/adaption/quick_movie
- tumorcode-master/py/krebs/adaption/testAdaption.py
- tumorcode-master/py/krebs/adaption/theory_symmetric.py
- tumorcode-master/py/krebs/adaption/therory_symmetric
- tumorcode-master/py/krebs/adaptionAnalysis/
- tumorcode-master/py/krebs/adaptionAnalysis/fit_murray_alpha.py
- tumorcode-master/py/krebs/adaptionAnalysis/o2_comparison.py
- tumorcode-master/py/krebs/adaptionAnalysis/o2_comparison2.py
- tumorcode-master/py/krebs/adaptionAnalysis/plotCapillaryHistogram.py
- tumorcode-master/py/krebs/adaptionAnalysis/plotVesselsAdaption.py
- tumorcode-master/py/krebs/adaptionAnalysis/plot_differences.py
- tumorcode-master/py/krebs/adaptionAnalysis/plot_stimuli.py
- tumorcode-master/py/krebs/adaptionAnalysis/writeParameterTable.py
- tumorcode-master/py/krebs/addhematocrit.py
- tumorcode-master/py/krebs/analyzeBloodFlow.py
- tumorcode-master/py/krebs/analyzeBloodFlowResistance.py
- tumorcode-master/py/krebs/analyzeBloodPressureMvdCorrelation.py
- tumorcode-master/py/krebs/analyzeBloodVolume.py
- tumorcode-master/py/krebs/analyzeBloodVolumeSimple.py
- tumorcode-master/py/krebs/analyzeGeneral.py
- tumorcode-master/py/krebs/analyzeIFF.py
- tumorcode-master/py/krebs/analyzeMurray.py
- tumorcode-master/py/krebs/analyzeTissueOxygen.py
- tumorcode-master/py/krebs/analyzeVesselsBulkTumor.py
- tumorcode-master/py/krebs/analyzeVesselsFakeTumor.py
- tumorcode-master/py/krebs/analyzeVesselsVsCompartment.py
- tumorcode-master/py/krebs/analyzeVesselsVsCompartment2.py
- tumorcode-master/py/krebs/detailedo2/
- tumorcode-master/py/krebs/detailedo2/__init__.py
- tumorcode-master/py/krebs/detailedo2Analysis/
- tumorcode-master/py/krebs/detailedo2Analysis/__init__.py
- tumorcode-master/py/krebs/detailedo2Analysis/bloodPressureMvdCorrelationColored.py
- tumorcode-master/py/krebs/detailedo2Analysis/cell_based_convergence.py
- tumorcode-master/py/krebs/detailedo2Analysis/checkLatticeConstantDependence.py
- tumorcode-master/py/krebs/detailedo2Analysis/fitMassTransferCoefficient.py
- tumorcode-master/py/krebs/detailedo2Analysis/fitMassTransferCoefficient2.py
- tumorcode-master/py/krebs/detailedo2Analysis/hypoxic_volume_over_time.py
- tumorcode-master/py/krebs/detailedo2Analysis/plotsForPaper.py
- tumorcode-master/py/krebs/detailedo2Analysis/singleVesselCases.py
- tumorcode-master/py/krebs/detailedo2Analysis/singleVesselParameterSets.py
- tumorcode-master/py/krebs/extractAllVtkFields.py
- tumorcode-master/py/krebs/extractVtkFields.py
- tumorcode-master/py/krebs/fractaldim.py
- tumorcode-master/py/krebs/hdf2nifti.py
- tumorcode-master/py/krebs/hdf2vtk.py
- tumorcode-master/py/krebs/hdf2vtk_cells.py
- tumorcode-master/py/krebs/iff/
- tumorcode-master/py/krebs/iff/__init__.py
- tumorcode-master/py/krebs/iff/iffsim.py
- tumorcode-master/py/krebs/measureBulkTissue.py
- tumorcode-master/py/krebs/modify.py
- tumorcode-master/py/krebs/penetration/
- tumorcode-master/py/krebs/penetration/penetration_field.py
- tumorcode-master/py/krebs/plot-steppers.py
- tumorcode-master/py/krebs/plotBulkTissue.py
- tumorcode-master/py/krebs/plotBulkTissue1d.py
- tumorcode-master/py/krebs/plotBulkTissue2d.py
- tumorcode-master/py/krebs/plotDrug.py
- tumorcode-master/py/krebs/plotDrugMovie.py
- tumorcode-master/py/krebs/plotIff.py
- tumorcode-master/py/krebs/plotIffForPaper.py
- tumorcode-master/py/krebs/plotVessels.py
- tumorcode-master/py/krebs/plot_overview_review_2015.py
- tumorcode-master/py/krebs/plot_source_term.py
- tumorcode-master/py/krebs/povrayEasy.py
- tumorcode-master/py/krebs/povrayRenderCells.py
- tumorcode-master/py/krebs/povrayRenderIff.py
- tumorcode-master/py/krebs/povrayRenderOxygenDetailed.py
- tumorcode-master/py/krebs/povrayRenderSettingsTemplate.py
- tumorcode-master/py/krebs/povrayRenderTumor.py
- tumorcode-master/py/krebs/povrayRenderVesselgeneratorDbg.py
- tumorcode-master/py/krebs/povrayRenderVessels.py
- tumorcode-master/py/krebs/povrayRenderVessels_secomb.py
- tumorcode-master/py/krebs/printLatticeSize.py
- tumorcode-master/py/krebs/quantities.py
- tumorcode-master/py/krebs/tumors/
- tumorcode-master/py/krebs/tumors/__init__.py
- tumorcode-master/py/krebs/tumors/plot_bulktissue_source_term.py
- tumorcode-master/py/krebs/tumorsAnalysis/
- tumorcode-master/py/krebs/tumorsAnalysis/analyzeMTSdistnaces.py
- tumorcode-master/py/krebs/tumorsAnalysis/analyzeMTSphases.py
- tumorcode-master/py/krebs/tumorsAnalysis/analyzeMTSruntime.py
- tumorcode-master/py/krebs/tumorsAnalysis/o2_along_line.py
- tumorcode-master/py/krebs/vesselgenerator.py
- tumorcode-master/py/krebs/vtkAnalyzeTumorShape.py
- tumorcode-master/py/krebs/vtkCellViz.py
- tumorcode-master/py/krebs/vtkRadialMeasure.py
- tumorcode-master/py/krebs/vtkVesselViz.py
- tumorcode-master/py/krebs/vtkcommon.py
- tumorcode-master/py/krebsjobs/
- tumorcode-master/py/krebsjobs/__init__.py
- tumorcode-master/py/krebsjobs/parameters/
- tumorcode-master/py/krebsjobs/parameters/__init__.py
- tumorcode-master/py/krebsjobs/parameters/parameterSetsAdaption_generic.py
- tumorcode-master/py/krebsjobs/parameters/parameterSetsBulkTissueTumor_generic.py
- tumorcode-master/py/krebsjobs/parameters/parameterSetsFakeTumor_generic.py
- tumorcode-master/py/krebsjobs/parameters/parameterSetsIff_generic.py
- tumorcode-master/py/krebsjobs/parameters/parameterSetsMTS_generic.py
- tumorcode-master/py/krebsjobs/parameters/parameterSetsO2_generic.py
- tumorcode-master/py/krebsjobs/parameters/parameterSetsVesselGen_generic.py
- tumorcode-master/py/krebsjobs/run-BulkTissue-numerical-analysis.py
- tumorcode-master/py/krebsjobs/run_phasefield_instability.py
- tumorcode-master/py/krebsjobs/submitAdaption.py
- tumorcode-master/py/krebsjobs/submitBulkTissue.py
- tumorcode-master/py/krebsjobs/submitDetailedO2.py
- tumorcode-master/py/krebsjobs/submitFakeTum.py
- tumorcode-master/py/krebsjobs/submitFakeTumAndDetailedO2.py
- tumorcode-master/py/krebsjobs/submitIff.py
- tumorcode-master/py/krebsjobs/submitIffAnalysis.py
- tumorcode-master/py/krebsjobs/submitMTS.py
- tumorcode-master/py/krebsjobs/submitPovrayRender.py
- tumorcode-master/py/krebsjobs/submitVesselgeneration.py
- tumorcode-master/py/krebsjobs/submitVesseltreeCalibration.py
- tumorcode-master/py/krebsutils/
- tumorcode-master/py/krebsutils/__init__.py
- tumorcode-master/py/krebsutils/imageproctests.py
- tumorcode-master/py/krebsutils/latticedatdatests.py
- tumorcode-master/py/krebsutils/pdetests.py
- tumorcode-master/py/krebsutils/testCalcIntervascularInterpolationField.py
- tumorcode-master/py/krebsutils/testCalcLocalMvdField.py
- tumorcode-master/py/mkstemp.py
- tumorcode-master/py/mpl_utils.py
- tumorcode-master/py/mystruct.py
- tumorcode-master/py/myutils.py
- tumorcode-master/py/povray.py
- tumorcode-master/py/qsub.py
- tumorcode-master/py/qsub_a_little_test.py
- tumorcode-master/py/slurm_a_little_test.py
- tumorcode-master/py/system_tests.py
- tumorcode-master/py/tests/
- tumorcode-master/py/tests/__init__.py
- tumorcode-master/py/tests/h5/
- tumorcode-master/py/tests/h5/test_hdf5.py
- tumorcode-master/py/tests/matplotlib/
- tumorcode-master/py/tests/matplotlib/stacked_bar_plot.py
- tumorcode-master/py/tests/pair_correlation.py
- tumorcode-master/py/tests/qsub_a_little_test.py
- tumorcode-master/py/tests/simpleVesselConfig.py
- tumorcode-master/py/tests/slurm_a_little_test.py
- tumorcode-master/py/tests/system_tests.py
- tumorcode-master/py/tests/testSampling.py
- tumorcode-master/py/tests/testhdffields.py
- tumorcode-master/py/tests/testpressureradiusrelation.py
- tumorcode-master/py/tests/try_multiprocessing.py
- tumorcode-master/py/tests/try_parallel.py
- tumorcode-master/py/tests/try_pygmo.py
- tumorcode-master/py/third_party/
- tumorcode-master/py/third_party/__init__.py
- tumorcode-master/py/third_party/ffmpy.py
- tumorcode-master/py/third_party/paircorrelation.py
- tumorcode-master/py/third_party/utilities.py
- tumorcode-master/py/vec.py
- tumorcode-master/spack/
- tumorcode-master/spack/package.py
- tumorcode-master/src/
- tumorcode-master/src/CMakeLists.txt
- tumorcode-master/src/adaption/
- tumorcode-master/src/adaption/CMakeLists.txt
- tumorcode-master/src/adaption/adaption_as_pagmo_problem.cpp
- tumorcode-master/src/adaption/adaption_as_pagmo_problem.h
- tumorcode-master/src/adaption/adaption_model2.cpp
- tumorcode-master/src/adaption/adaption_model2.h
- tumorcode-master/src/adaption/python-adaption.cpp
- tumorcode-master/src/common/
- tumorcode-master/src/common/CMakeLists.txt
- tumorcode-master/src/common/bulktissuemodel1_new.cpp
- tumorcode-master/src/common/bulktissuemodel1_new.h
- tumorcode-master/src/common/calcflow.cpp
- tumorcode-master/src/common/calcflow.h
- tumorcode-master/src/common/calcflow_linsys.cpp
- tumorcode-master/src/common/calcflow_linsys.h
- tumorcode-master/src/common/calcflow_optnet.h
- tumorcode-master/src/common/cell_based_oxygen_update_model.cpp
- tumorcode-master/src/common/cell_based_oxygen_update_model.h
- tumorcode-master/src/common/common.cpp
- tumorcode-master/src/common/common.h
- tumorcode-master/src/common/continuum-flow.cpp
- tumorcode-master/src/common/continuum-flow.h
- tumorcode-master/src/common/continuum-grid.cpp
- tumorcode-master/src/common/continuum-grid.h
- tumorcode-master/src/common/continuum-stepper-states.h
- tumorcode-master/src/common/continuum-surfacetension.cpp
- tumorcode-master/src/common/continuum-surfacetension.h
- tumorcode-master/src/common/continuum-utils.cpp
- tumorcode-master/src/common/continuum-utils.h
- tumorcode-master/src/common/convection_diffusion_solver.cpp
- tumorcode-master/src/common/convection_diffusion_solver.h
- tumorcode-master/src/common/distancemap.cpp
- tumorcode-master/src/common/distancemap.h
- tumorcode-master/src/common/glucose_model.cpp
- tumorcode-master/src/common/glucose_model.h
- tumorcode-master/src/common/growthfactor_model.cpp
- tumorcode-master/src/common/growthfactor_model.h
- tumorcode-master/src/common/hdfio.cpp
- tumorcode-master/src/common/hdfio.h
- tumorcode-master/src/common/lattice-data-polymorphic.cpp
- tumorcode-master/src/common/lattice-data-polymorphic.h
- tumorcode-master/src/common/levelset.cpp
- tumorcode-master/src/common/levelset.h
- tumorcode-master/src/common/lookup3dquad.h
- tumorcode-master/src/common/multigrid.h
- tumorcode-master/src/common/shared-object.cpp
- tumorcode-master/src/common/shared-objects.h
- tumorcode-master/src/common/simple_oxygen_model.cpp
- tumorcode-master/src/common/simple_oxygen_model.h
- tumorcode-master/src/common/time_stepper_utils.h
- tumorcode-master/src/common/time_stepper_utils_new.h
- tumorcode-master/src/common/trilinos_helper.cpp
- tumorcode-master/src/common/trilinos_helper.h
- tumorcode-master/src/common/trilinos_linsys_construction.cpp
[truncated: 160 more entries]
