# Supplementary material for: Fine-grained simulations of the microenvironment of vascularized tumours
Source: Sci Rep. 2019 Aug 12;9:11698. doi: 10.1038/s41598-019-48252-8 (PMC6690935; doi:10.1038/s41598-019-48252-8)
Supplement: Supplementary file 3 — Tumorcode source files [file 41598_2019_48252_MOESM3_ESM.zip › tumorcode-master/cmake/PostInstall.cmake]

#this add_custom_target stuff works only at build times!!!!!
#http://stackoverflow.com/questions/34876602/cmake-create-symlink-vs-ln
# add_custom_target(make_bin_dir ALL COMMAND ${CMAKE_COMMAND} -E make_directory ${CMAKE_INSTALL_PREFIX}/bin)
# add_custom_target(submitAdaption ALL COMMAND ${CMAKE_COMMAND} -E create_symlink ${CMAKE_INSTALL_PREFIX}/py/krebsjobs/submitAdaption.py ${CMAKE_INSTALL_PREFIX}/bin/submitAdaption)
# add_custom_target(submitIff ALL COMMAND ${CMAKE_COMMAND} -E create_symlink ${CMAKE_INSTALL_PREFIX}/py/krebsjobs/submitIff.py ${CMAKE_INSTALL_PREFIX}/bin/submitIff)
# add_custom_target(submitDetailedO2 ALL COMMAND ${CMAKE_COMMAND} -E create_symlink ${CMAKE_INSTALL_PREFIX}/py/krebsjobs/submitDetailedO2.py ${CMAKE_INSTALL_PREFIX}/bin/submitDetailedO2)
# add_custom_target(submitVesselgeneration ALL COMMAND ${CMAKE_COMMAND} -E create_symlink ${CMAKE_INSTALL_PREFIX}/py/krebsjobs/submitVesselgeneration.py ${CMAKE_INSTALL_PREFIX}/bin/submitVesselgeneration)
# add_custom_target(submitPreziosi ALL COMMAND ${CMAKE_COMMAND} -E create_symlink ${CMAKE_INSTALL_PREFIX}/py/krebsjobs/submitPreziosi.py ${CMAKE_INSTALL_PREFIX}/bin/submitPreziosi)
# add_custom_target(submitFakeTum ALL COMMAND ${CMAKE_COMMAND} -E create_symlink ${CMAKE_INSTALL_PREFIX}/py/krebsjobs/submitFakeTum.py ${CMAKE_INSTALL_PREFIX}/bin/submitFakeTum)
# add_custom_target(submitPovrayRender ALL COMMAND ${CMAKE_COMMAND} -E create_symlink ${CMAKE_INSTALL_PREFIX}/py/krebsjobs/submitPovrayRender.py ${CMAKE_INSTALL_PREFIX}/bin/submitPovrayRender)

message(STATUS "Creating some symlink to make life easier!")
message(STATUS "see PostInstall.cmake")
execute_process(COMMAND ln -s ${CMAKE_INSTALL_PREFIX}/py/krebsjobs/submitAdaption.py ${CMAKE_INSTALL_PREFIX}/bin/submitAdaption)
execute_process(COMMAND ln -s ${CMAKE_INSTALL_PREFIX}/py/krebsjobs/submitIff.py ${CMAKE_INSTALL_PREFIX}/bin/submitIff)
execute_process(COMMAND ln -s ${CMAKE_INSTALL_PREFIX}/py/krebsjobs/submitDetailedO2.py ${CMAKE_INSTALL_PREFIX}/bin/submitDetailedO2)
execute_process(COMMAND ln -s ${CMAKE_INSTALL_PREFIX}/py/krebsjobs/submitVesselgeneration.py ${CMAKE_INSTALL_PREFIX}/bin/submitVesselgeneration)
execute_process(COMMAND ln -s ${CMAKE_INSTALL_PREFIX}/py/krebsjobs/submitBulkTissue.py ${CMAKE_INSTALL_PREFIX}/bin/submitBulkTissue)
execute_process(COMMAND ln -s ${CMAKE_INSTALL_PREFIX}/py/krebsjobs/submitFakeTum.py ${CMAKE_INSTALL_PREFIX}/bin/submitFakeTum)
execute_process(COMMAND ln -s ${CMAKE_INSTALL_PREFIX}/py/krebsjobs/submitPovrayRender.py ${CMAKE_INSTALL_PREFIX}/bin/submitPovrayRender)
execute_process(COMMAND ln -s ${CMAKE_INSTALL_PREFIX}/py/krebsjobs/submitMTS.py ${CMAKE_INSTALL_PREFIX}/bin/submitMTS)

#T.F.: to not spoil the repository by different parameterset when
#variing, we check generic parameterset into the repository and 
# do not keep track on the acctual used ones
# -n  option to no overwrite if already present
message(STATUS "copy generic parameters to normal!")
#message("PROJECT_SOURCE_DIR: ${CMAKE_SOURCE_DIR}")
#message("CMAKE_SOURCE_DIR: ${CMAKE_SOURCE_DIR}") 
#message("CMAKE_CURRENT_SOURCE_DIR: ${CMAKE_CURRENT_SOURCE_DIR}") 
execute_process(COMMAND cp -n ${CMAKE_INSTALL_PREFIX}/py/krebsjobs/parameters/parameterSetsAdaption_generic.py ${CMAKE_INSTALL_PREFIX}/py/krebsjobs/parameters/parameterSetsAdaption.py)
execute_process(COMMAND cp -n ${CMAKE_INSTALL_PREFIX}/py/krebsjobs/parameters/parameterSetsMTS_generic.py ${CMAKE_INSTALL_PREFIX}/py/krebsjobs/parameters/parameterSetsMTS.py)
execute_process(COMMAND cp -n ${CMAKE_INSTALL_PREFIX}/py/krebsjobs/parameters/parameterSetsBulkTissueTumor_generic.py ${CMAKE_INSTALL_PREFIX}/py/krebsjobs/parameters/parameterSetsBulkTissueTumor.py)
execute_process(COMMAND cp -n ${CMAKE_INSTALL_PREFIX}/py/krebsjobs/parameters/parameterSetsFakeTumor_generic.py ${CMAKE_INSTALL_PREFIX}/py/krebsjobs/parameters/parameterSetsFakeTumor.py)
execute_process(COMMAND cp -n ${CMAKE_INSTALL_PREFIX}/py/krebsjobs/parameters/parameterSetsIff_generic.py ${CMAKE_INSTALL_PREFIX}/py/krebsjobs/parameters/parameterSetsIff.py)
execute_process(COMMAND cp -n ${CMAKE_INSTALL_PREFIX}/py/krebsjobs/parameters/parameterSetsO2_generic.py ${CMAKE_INSTALL_PREFIX}/py/krebsjobs/parameters/parameterSetsO2.py)
execute_process(COMMAND cp -n ${CMAKE_INSTALL_PREFIX}/py/krebsjobs/parameters/parameterSetsVesselGen_generic.py ${CMAKE_INSTALL_PREFIX}/py/krebsjobs/parameters/parameterSetsVesselGen.py)

### same for povray
execute_process(COMMAND cp -n ${CMAKE_INSTALL_PREFIX}/py/krebs/povrayRenderSettingsTemplate.py ${CMAKE_INSTALL_PREFIX}/py/krebs/povrayRenderSettings.py)
