# Supplementary material for: Fine-grained simulations of the microenvironment of vascularized tumours
Source: Sci Rep. 2019 Aug 12;9:11698. doi: 10.1038/s41598-019-48252-8 (PMC6690935; doi:10.1038/s41598-019-48252-8)
Supplement: Supplementary file 3 — Tumorcode source files [file 41598_2019_48252_MOESM3_ESM.zip › tumorcode-master/doc/main.txt]

/*!
\mainpage
This is the beta version of the %tumorcode Manual generated with doxygen.
 As it was generated semi-automatically from th sources files 
 which are not yet fully documented. To obtain the latest 
 changes see your 
 [githubpage](https://github.com/thierry3000/tumorcode)
 .
 For the latest scientific achivemetns using tumorcode viste 
 the [research page](http://www.uni-saarland.de/fak7/rieger/homepage/research.html) 
 Prof. Heiko Rieger.

About tumorcode
==========
In 2006 D.- S. Lee, Heiko Rieger and K. Bartha started with 
computer simulations focusing on vascular remodeling in
growing solid tumors. Since than this code was continously 
improved and maintained by employees of Prof. Rieger.
In the meantime numerous publication followed und 
the code in now in the public domain.

Demos and Examples
==================

License
=======
tumorcode is distributed under the GNU General Public License.
You should have received a copy of the GNU General Public License
along with this program.  If not, see <http://www.gnu.org/licenses/>.

*/
