# Supplementary material for: Fine-grained simulations of the microenvironment of vascularized tumours
Source: Sci Rep. 2019 Aug 12;9:11698. doi: 10.1038/s41598-019-48252-8 (PMC6690935; doi:10.1038/s41598-019-48252-8)
Supplement: Supplementary file 3 — Tumorcode source files [file 41598_2019_48252_MOESM3_ESM.zip › tumorcode-master/externalProjects/ANN/CMakeLists.txt.in]

cmake_minimum_required(VERSION 3.3)
 
project(ANN NONE)
 
include(ExternalProject)
ExternalProject_Add(ANN
  GIT_REPOSITORY    https://github.com/thierry3000/ANN.git
  GIT_TAG           master
  SOURCE_DIR        "${CMAKE_BINARY_DIR}/externalProjects/ANN-src"
  BINARY_DIR        "${CMAKE_BINARY_DIR}/externalProjects/ANN-build"
  CONFIGURE_COMMAND "BUILD_SHARED_LIBS=TRUE"
  BUILD_COMMAND     ""
  INSTALL_COMMAND   ""
  TEST_COMMAND      ""
)
