# Supplementary material for: Fine-grained simulations of the microenvironment of vascularized tumours
Source: Sci Rep. 2019 Aug 12;9:11698. doi: 10.1038/s41598-019-48252-8 (PMC6690935; doi:10.1038/s41598-019-48252-8)
Supplement: Supplementary file 3 — Tumorcode source files [file 41598_2019_48252_MOESM3_ESM.zip › tumorcode-master/install_helpers/do-configure-trieste.sh]

cmake \
    -DCMAKE_INSTALL_PREFIX=/home/thierry/tc_install \
    -DCMAKE_BUILD_TYPE=Release \
    -DPYTHON_NUMPY_INCLUDE_DIR=/usr/include/python2.7/numpy \
    -DADDITIONAL_INCLUDE_DIRS="/home/thierry/vbl_install/include;/home/thierry/CImg-2.0.5_pre100217" \
    -DADDITIONAL_LIBRARY_DIRS="/home/thierry/vbl_install/lib" \
    $1
