# Supplementary material for: Fine-grained simulations of the microenvironment of vascularized tumours
Source: Sci Rep. 2019 Aug 12;9:11698. doi: 10.1038/s41598-019-48252-8 (PMC6690935; doi:10.1038/s41598-019-48252-8)
Supplement: Supplementary file 3 — Tumorcode source files [file 41598_2019_48252_MOESM3_ESM.zip › tumorcode-master/install_helpers/do-configure-tumorcode-ubuntu16_none_MPI.sh]

TRILINOSLIBS="ml;epetra;epetraext;amesos;aztecoo;ifpack;\
teuchosparameterlist;teuchosremainder;teuchosnumerics;\
teuchoscomm;teuchoscore"
cmake \
    -DCMAKE_INSTALL_PREFIX=/localdisk/tc_install \
    -DTrilinos_DIR:PATH=/localdisk/trilinos12/lib/cmake/Trilinos \
    -DTrilinos_LIBRARIES:STRING=$TRILINOSLIBS \
    -DCMAKE_BUILD_TYPE=Release \
    -DPYTHON_NUMPY_INCLUDE_DIR=/usr/include/python2.7/numpy \
    -DADDITIONAL_INCLUDE_DIRS="/localdisk/gitcodes/HDF5-cpp-wrapper;/localdisk/gitcodes/numpycpp" \
    -DADDITIONAL_LIBRARY_DIRS=/localdisk/gitcodes/numpycpp/build \
    $1
