# Supplementary material for: Fine-grained simulations of the microenvironment of vascularized tumours
Source: Sci Rep. 2019 Aug 12;9:11698. doi: 10.1038/s41598-019-48252-8 (PMC6690935; doi:10.1038/s41598-019-48252-8)
Supplement: Supplementary file 3 — Tumorcode source files [file 41598_2019_48252_MOESM3_ESM.zip › tumorcode-master/minitests/boostpython/CMakeLists.txt]

cmake_minimum_required(VERSION 2.6)
PROJECT(programs)

find_package(PythonLibs)
if (NOT PYTHONLIBS_FOUND)
  message (FATAL_ERROR "Python Libs not found!")
else()
  include_directories(${PYTHON_INCLUDE_DIRS})
endif()

LINK_LIBRARIES(boost_python)
ADD_LIBRARY(hello_ext SHARED hello.cpp)

SET_TARGET_PROPERTIES(hello_ext PROPERTIES PREFIX "")
