# Supplementary material for: Fine-grained simulations of the microenvironment of vascularized tumours
Source: Sci Rep. 2019 Aug 12;9:11698. doi: 10.1038/s41598-019-48252-8 (PMC6690935; doi:10.1038/s41598-019-48252-8)
Supplement: Supplementary file 3 — Tumorcode source files [file 41598_2019_48252_MOESM3_ESM.zip › tumorcode-master/minitests/chombotest/.kdev4/chombotest.kdev4]

[Buildset]
BuildItems=@Variant(\x00\x00\x00\t\x00\x00\x00\x00\x01\x00\x00\x00\x0b\x00\x00\x00\x00\x01\x00\x00\x00\x14\x00c\x00h\x00o\x00m\x00b\x00o\x00t\x00e\x00s\x00t)

[CMake]
BuildDirs=/home/mwelter/testprograms/chombotest/build
CMakeDir=/usr/share/cmake-2.8/Modules
Current CMake Binary=file:///usr/bin/cmake
CurrentBuildDir=file:///home/mwelter/testprograms/chombotest/build
CurrentBuildType=Debug
CurrentInstallDir=
ProjectRootRelative=./

[Launch]
Launch Configurations=Launch Configuration 0

[Launch][Launch Configuration 0]
Configured Launch Modes=execute
Configured Launchers=nativeAppLauncher
Name=New Native Application Configuration
Type=Native Application

[Launch][Launch Configuration 0][Data]
Arguments=
Dependencies=@Variant(\x00\x00\x00\t\x00\x00\x00\x00\x00)
Dependency Action=Nothing
EnvironmentGroup=default
Project Target=chombotest,chombotest
Working Directory=
isExecutable=false

[MakeBuilder]
Number Of Jobs=1
