# Supplementary material for: Fine-grained simulations of the microenvironment of vascularized tumours
Source: Sci Rep. 2019 Aug 12;9:11698. doi: 10.1038/s41598-019-48252-8 (PMC6690935; doi:10.1038/s41598-019-48252-8)
Supplement: Supplementary file 3 — Tumorcode source files [file 41598_2019_48252_MOESM3_ESM.zip › tumorcode-master/minitests/openmptest/.kdev4/openmptest.kdev4]

[Buildset]
BuildItems=@Variant(\x00\x00\x00\t\x00\x00\x00\x00\x01\x00\x00\x00\x0b\x00\x00\x00\x00\x01\x00\x00\x00\x14\x00o\x00p\x00e\x00n\x00m\x00p\x00t\x00e\x00s\x00t)

[CMake]
BuildDirs[$e]=$HOME/testprograms/openmptest/build
CMakeDir=/usr/share/cmake-2.8/Modules
Current CMake Binary=file:///usr/bin/cmake
CurrentBuildDir=file:///home/mwelter/testprograms/openmptest/build
CurrentBuildType=Release
CurrentInstallDir=file:///usr/local
ProjectRootRelative=./

[Launch]
Launch Configurations=Launch Configuration 0

[Launch][Launch Configuration 0]
Configured Launch Modes=execute
Configured Launchers=nativeAppLauncher
Name=New Native Application Configuration
Type=Native Application

[Launch][Launch Configuration 0][Data]
Arguments=
Debugger Shell=
Dependencies=@Variant(\x00\x00\x00\t\x00\x00\x00\x00\x00)
Dependency Action=Nothing
Display Demangle Names=true
Display Static Members=false
EnvironmentGroup=default
GDB Path=
Project Target=openmptest,openmptest
Remote GDB Config Script=
Remote GDB Run Script=
Remote GDB Shell Script=
Try Setting Breakpoints On Loading Libraries=true
Working Directory=
isExecutable=false

[MakeBuilder]
Number Of Jobs=1

[Project]
VersionControlSupport=kdevsubversion
