# Supplementary material for: Fine-grained simulations of the microenvironment of vascularized tumours
Source: Sci Rep. 2019 Aug 12;9:11698. doi: 10.1038/s41598-019-48252-8 (PMC6690935; doi:10.1038/s41598-019-48252-8)
Supplement: Supplementary file 3 — Tumorcode source files [file 41598_2019_48252_MOESM3_ESM.zip › tumorcode-master/minitests/openmptest/CMakeLists.txt]

cmake_minimum_required(VERSION 2.6)

#PROJECT(openmptest)

set (TRILINOS_LIB "" CACHE PATH "Where to find trilinos libs")
set (TRILINOS_INCLUDE "" CACHE PATH "Where to find trilinos includes")

include_directories(
/home/usersHR/mwelter/tumorcode/src/mwlib
)

link_directories(
)

link_directories(
  ${TRILINOS_LIB}
)

include_directories(
  ${TRILINOS_INCLUDE}
)

#set(CMAKE_CXX_FLAGS "-fopenmp")

ADD_EXECUTABLE(openmptest main.cpp)

target_link_libraries(openmptest epetra teuchos ml galeri blas lapack)
