# Supplementary material for: Fine-grained simulations of the microenvironment of vascularized tumours
Source: Sci Rep. 2019 Aug 12;9:11698. doi: 10.1038/s41598-019-48252-8 (PMC6690935; doi:10.1038/s41598-019-48252-8)
Supplement: Supplementary file 3 — Tumorcode source files [file 41598_2019_48252_MOESM3_ESM.zip › tumorcode-master/py/extensions.py]

#!/usr/bin/env python2
# -*- coding: utf-8 -*-
'''
This file is part of tumorcode project.
(http://www.uni-saarland.de/fak7/rieger/homepage/research/tumor/tumor.html)

Copyright (C) 2016  Michael Welter and Thierry Fredrich

This program is free software: you can redistribute it and/or modify
it under the terms of the GNU General Public License as published by
the Free Software Foundation, either version 3 of the License, or
(at your option) any later version.

This program is distributed in the hope that it will be useful,
but WITHOUT ANY WARRANTY; without even the implied warranty of
MERCHANTABILITY or FITNESS FOR A PARTICULAR PURPOSE.  See the
GNU General Public License for more details.

You should have received a copy of the GNU General Public License
along with this program.  If not, see <http://www.gnu.org/licenses/>.
'''

"""
  Here i collect some utilities. Inclusion of this module actually modifies the content of other
  modules such as numpy. For example it replaces numpys asarray, ma.array, asanyarray by
  function which can read data directly from hdf5 datasets. This is its main use. Other
  stuff is rarely used if at all.
"""


#def check_and_set_augmentation_need(module_name):
#  try:
#    module = __import__(module_name)
#  except ImportError:
#    return None, False
#  try:
#    getattr(module, '__mw_extension_hook_installed__')
#  except:
#    setattr(module, '__mw_extension_hook_installed__', True)
#    return module, True
#  else:
#    return module, False
#
#math, _augment_math = check_and_set_augmentation_need('math')
#np  , _augment_np   = check_and_set_augmentation_need('np')
#gsl , _augment_gsl  = check_and_set_augmentation_need('pygsl')
#pil , _augment_pil  = check_and_set_augmentation_need('PIL')
#h5py, _augment_h5py = check_and_set_augmentation_need('h5py')
#
#if _augment_math:
#  def sgn(x):
#      return 1. if x>=0 else -1.
#
#  def cut(x,a,b):
#      return a if x<a else (b if x>b else x)
#
#  def nextPowerOf2(x):
#      if x==0:
#          r = 0.
#      else:
#          e = math.log(x,2)
#          e = math.ceil(e)
#          r = math.pow(2.,e)
#      return int(r) if isinstance(x,int) else r
#
#  math.sgn = sgn
#  math.abs = abs
#  math.cut = cut
#  math.nextPowerOf2 = nextPowerOf2
#
#if _augment_np:
#    def resize2(a,t):
#        s = a.shape
#        if s==t: return a
#        b = np.zeros(t,dtype=a.dtype)
#        q = tuple( slice(min(ls,lt)) for ls,lt in zip(s,t) )
#        b[q] = a
#        return b
#    np.resize2 = resize2
#
#    def derivative(x,y):
#        n, = y.shape
#        assert (n,)==x.shape, "x and y must have equal shape and be one dimensional"
#        def bounds1(v):
#            vm2 = v[n-2:n-1]
#            vm1 = v[n-1:n]
#            vp1 = v[1:2]
#            vp0 = v[0:1]
#            v = np.append(v,2.*vm1-vm2,axis=0)
#            v = np.append(2.*vp0-vp1,v,axis=0)
#            return v
#        y = bounds1(y)
#        x = bounds1(x)
#        r = (y[2:2+n]-y[0:n])/(x[2:2+n]-x[0:n])
#        return r
#    np.derivative = derivative
#
#    def vstackDot(a,b):
#        return np.sum(a*b,axis=1)
#    np.vstackDot = vstackDot
#
#    def vstackNorm(a):
#        return np.sqrt(vstackDot(a,a))
#    np.vstackNorm = vstackNorm
#
#    def vstackScalarMult(s,a):
#        assert len(a.shape)==2
#        assert len(s.shape)==1
#        assert s.shape[0] == a.shape[0]
#        return np.column_stack([s]*a.shape[1])*a
#    np.vstackScalarMult = vstackScalarMult
#
#    def vstackComponentMult(v,a):
#        v = np.asarray(v)
#        assert len(v.shape)==1
#        assert len(a.shape)==2
#        assert a.shape[1] == v.shape[0]
#        return np.tile(v,(a.shape[0],1))*a
#    np.vstackComponentMult = vstackComponentMult
#
#if _augment_np and _augment_gsl:
#    def linearSimple(x,y,w=None):
#        if len(x)<1:
#            raise ArgumentError('x-array must have at least two entries')
#        if len(x)<>len(y)<>len(w):
#            raise ArgumentError('input arrays must have equal size')
#        if w is None:
#            _t = pygsl.fit.linear(x,y)
#        else:
#            _t = pygsl.fit.wlinear(x,w,y)
#        c, m, c00, c01, c11, chisqr = _t
#        try:
#            c11 = math.sqrt(c11)
#        except:
#            c11 = 0.
#        try:
#            c00 = math.sqrt(c00)
#        except:
#            c00 = 0.
#        return m,c,c11,c00
#
#    import pygsl.fit
#    pygsl.fit.linearSimple = linearSimple
#
#
#if _augment_np:
#  def linearFit(x,y):
#    import numpy as np
#    beta, alpha = np.polyfit(x,y,1,None,False)
#    n = len(x)
#    eps = y - alpha - beta * x
#    a = np.sum(np.power(eps,2.))/(n-2)
#    b = np.sum(np.power(x - np.average(x),2))
#    sbeta = np.sqrt(a/b)
#    return beta, alpha, sbeta, 0.
#  np.linearFit = linearFit
#
#
#
#if _augment_np and _augment_h5py:
#    np.h5py = h5py
#    np._orig_as_array = np.asarray
#    np._orig_ma_array = np.ma.array
#    np._orig_asanyarray = np.asanyarray
#
#    def asarray_(ds, dtype=None, order=None):
#      import h5py
#      import numpy as np
#      if isinstance(ds, h5py.Dataset):
#  #      a = np.empty(ds.shape, ds.dtype, 'C')
#  #      ds.read_direct(a)
#  #      ds = a
#        ds = np.array(ds)
#      return np._orig_as_array(ds, dtype, order)
#
#    def ma_array_(ds, **kwargs):
#      import h5py
#      import numpy as np
#      if isinstance(ds, h5py.Dataset) and 'CLASS' in ds.attrs and ds.attrs['CLASS']=='MASKED_ARRAY':
#        ds = np._orig_ma_array(asarray_(ds['_data']), mask=asarray_(ds['_mask']))
#      return np._orig_ma_array(ds, **kwargs)
#
#    def asanyarray_(ds, dtype=None, order=None):
#      import h5py
#      import numpy as np
#      if isinstance(ds, h5py.Dataset):
#        if ds.attrs.get('CLASS','')=='MASKED_ARRAY':
#          ds = np._orig_ma_array(asarray_(ds['_data']), mask=asarray_(ds['_mask']))
#        else:
#          ds = asarray_(ds)
#      return np._orig_asanyarray(ds, dtype, order)
#
#    np.asarray = asarray_
#    np.ma.array = ma_array_
#    np.asanyarray = asanyarray_
#
#
#
#
#
#if _augment_h5py:
##  def recreate_group_(f, name):
##    try:
##      del f[name]
##    except KeyError:
##      pass
##    return f.create_group(name)
#
##  h5py.highlevel.Group.recreate_group = recreate_group_
##  h5py.highlevel.File.recreate_group = recreate_group_
#
#  #h5py.highlevel.File.__enter__ = lambda self: self
#  #h5py.highlevel.File.__exit__()
#
#  def recreate_(func):
#    def f(self, *args, **kwargs):
#      name = args[0]
#      if name in self:
#        del self[name]
#      return func(self, *args, **kwargs)
#    return f
#
#  h5py.highlevel.Group.recreate_group = recreate_(h5py.highlevel.Group.create_group)
#  h5py.highlevel.File.recreate_group = recreate_(h5py.highlevel.File.create_group)
#  h5py.highlevel.Group.recreate_dataset = recreate_(h5py.highlevel.Group.create_dataset)
#  h5py.highlevel.File.recreate_dataset = recreate_(h5py.highlevel.File.create_dataset)
#
#  def try_del(self, *names):
#    for name in names:
#      try:
#        del self[name]
#      except KeyError:
#        pass
#  h5py.highlevel.Group.try_del = try_del
#  h5py.highlevel.File.try_del = try_del
#  #h5py.highlevel.Attributes.try_del = try_del
#
#  def new_get_item(func):
#    def f(self, name):
#      try:
#        return func(self, name)
#      except KeyError, e:
#        fn = self.file.filename
#        path = self.name
#        raise KeyError(r'"%s:%s/%s": %s' % (fn, path, name, str(e)))
#    return f
#
#  h5py.highlevel.Group.__getitem__ = new_get_item(h5py.highlevel.Group.__getitem__)
#  h5py.highlevel.File.__getitem__ = new_get_item(h5py.highlevel.File.__getitem__)
#
#
#  def new_exception_handling(func):
#    def f(self, filename, *args, **kwargs):
#      try:
#        return func(self, filename, *args, **kwargs)
#      except Exception, e:
#        raise type(e)(r'%s in %s' % (str(e),filename))
#    return f
#
#  h5py.highlevel.File.__init__ = new_exception_handling(h5py.highlevel.File.__init__)
#
#
#  def test_h5py():
#    with h5py.File('memfile2', 'w', 'core', backing_store = False) as f:
#      f.create_dataset('fubar', data = [1,2,3])
#      f.recreate_dataset('fubar', data = [4, 5, 6])
#      print np.asarray(f['fubar'])
#      f.try_del('fubar')
#      f.try_del('bar')
#      print f.keys()
#
#
#
#if _augment_pil and _augment_np:
#    import PIL.Image as Image
#
#    def image2array(im):
#        import numpy as np
#        if im.mode not in ("L", "F","RGB"):
#            raise ValueError, "can only convert L,F and RGB images"
#        if im.mode == "RGB":
#            r,g,b = tuple(np.fromstring(q.tostring(), np.ubyte) for q in im.split())
#            a = np.concatenate((r,g,b),axis=2)
#            a.shape = im.size[1], im.size[0], 3
#        elif im.mode == "L":
#            a = np.fromstring(im.tostring(), np.ubyte)
#            a.shape = im.size[1], im.size[0]
#        else:
#            a = np.fromstring(im.tostring(), np.float32)
#            a.shape = im.size[1], im.size[0]
#        return a
#    Image.toArray = image2array
#
#    def array2image(a):
#        import numpy as np
#        if len(a.shape)==2:
#            h,w = a.shape
#            if a.dtype == np.ubyte:
#                mode = "L"
#            elif a.dtype == np.float32:
#                mode = "F"
#            else:
#                raise ValueError, "unsupported image mode"
#        elif len(a.shape)==3 and a.shape[2]==3:
#            h,w,c = a.shape
#            if a.dtype == np.ubyte:
#                mode = "RGB"
#            else:
#                raise ValueError, "unsupported image mode"
#        else:
#            raise ValueError,"unsupported shape"
#        return Image.fromstring(mode, (w,h), a.tostring())
#    Image.fromArray = array2image
