# Supplementary material for: Fine-grained simulations of the microenvironment of vascularized tumours
Source: Sci Rep. 2019 Aug 12;9:11698. doi: 10.1038/s41598-019-48252-8 (PMC6690935; doi:10.1038/s41598-019-48252-8)
Supplement: Supplementary file 3 — Tumorcode source files [file 41598_2019_48252_MOESM3_ESM.zip › tumorcode-master/py/krebs/adaption/Network_New_version.dat]

network.dat file 'MesenteryTest'(subset of 28_10 mesentery network)
  2350.  2350.  20.	box dimensions in microns
  47    47    1 	number of tissue points in x,y,z directions
  100.			outer bound distance (100. in test case)
  50.				max. segment length.  (5. in test case)
   8				nodsegm, max. number of segments per node
  445				total number of segments 
  name type  from to     diam      flow          hem.
	1	  5	  1	  2	  13.536900	  36.900269	  0.374200
	2	  5	  2	  3	  13.537500	  36.900269	  0.374200  
	3	  5	  3	  4	  13.538600	  36.900269	  0.374200  
	4	  5	  4	  5	  13.539700	  36.900269	  0.374200  
	5	  5	  5	  6	  13.540800	  36.900269	  0.374200  
	6	  5	  6	  7	  13.541900	  36.900269	  0.374200  
	7	  5	  7	  8	  13.542600	  36.900269	  0.374200  
	8	  5	  8	  9	  12.795700	  33.607811	  0.399012  
	9	  5	  9	  10	  12.795900	  33.607811	  0.399012  
	10	  5	  10	  11	  13.948800	  30.682137	  0.425468  
	11	  5	  11	  12	  13.949100	  30.682137	  0.425468  
	12	  5	  12	  13	  13.641200	  28.883785	  0.447283  
	13	  5	  13	  14	  13.641900	  28.883785	  0.447283  
	14	  5	  14	  15	  14.730000	  25.388260	  0.474680  
	15	  5	  15	  16	  14.730700	  25.388260	  0.474680  
	16	  5	  16	  17	  14.377200	  21.984913	  0.500039  
	17	  5	  17	  18	  14.378000	  21.984913	  0.500039  
	18	  5	  18	  19	  14.378400	  21.984913	  0.500039  
	19	  5	  19	  20	  14.378800	  21.984913	  0.500039  
	20	  5	  20	  21	  15.156300	  21.094048	  0.519384  
	21	  5	  21	  22	  15.156500	  21.094048	  0.519384  
	22	  5	  22	  23	  14.842300	  20.372519	  0.536895  
	23	  5	  23	  24	  14.842600	  20.372519	  0.536895  
	24	  5	  24	  25	  11.987100	  16.647915	  0.560138  
	25	  5	  25	  26	  11.988100	  16.647915	  0.560138  
	26	  5	  26	  27	  11.989100	  16.647915	  0.560138  
	27	  5	  27	  28	  11.989700	  16.647915	  0.560138  
	28	  5	  28	  29	  11.990200	  16.647915	  0.560138  
	29	  5	  29	  30	  12.105500	  8.275748	  0.568586  
	30	  5	  30	  31	  12.105400	  8.275748	  0.568586  
	31	  5	  31	  32	  11.524100	  5.476744	  0.580214  
	32	  5	  32	  33	  11.524200	  5.476744	  0.580214  
	33	  5	  33	  34	  11.524300	  5.476744	  0.580214  
	34	  5	  34	  35	  11.524600	  5.476744	  0.580214  
	35	  5	  35	  36	  11.525000	  5.476744	  0.580214  
	36	  5	  36	  37	  11.525300	  5.476744	  0.580214  
	37	  5	  37	  38	  12.433400	  4.375813	  0.604852  
	38	  5	  38	  39	  12.433700	  4.375813	  0.604852  
	39	  5	  39	  40	  12.434100	  4.375813	  0.604852  
	40	  5	  40	  41	  12.183500	  3.706032	  0.636469  
	41	  5	  41	  42	  12.183800	  3.706032	  0.636469  
	42	  5	  42	  43	  12.183900	  3.706032	  0.636469  
	43	  5	  43	  44	  6.072800	  1.069268	  0.587024  
	44	  5	  44	  45	  6.073100	  1.069268	  0.587024  
	45	  5	  40	  46	  6.949700	  0.669781	  0.429911  
	46	  5	  46	  47	  6.950000	  0.669781	  0.429911  
	47	  5	  47	  48	  6.950500	  0.669781	  0.429911  
	48	  5	  48	  49	  6.951000	  0.669781	  0.429911  
	49	  5	  49	  50	  6.951800	  0.669781	  0.429911  
	50	  5	  50	  51	  6.952800	  0.669781	  0.429911  
	51	  5	  37	  52	  5.846000	  1.100931	  0.482284  
	52	  5	  52	  53	  5.846300	  1.100931	  0.482284  
	53	  5	  29	  54	  12.983000	  8.372168	  0.551787  
	54	  5	  54	  55	  12.983600	  8.372168	  0.551787  
	55	  5	  24	  56	  6.149300	  3.724603	  0.433006  
	56	  5	  56	  57	  6.149600	  3.724603	  0.433006  
	57	  5	  57	  58	  6.149800	  3.724603	  0.433006  
	58	  5	  58	  59	  5.255500	  1.152370	  0.310918  
	59	  5	  59	  60	  5.255700	  1.152370	  0.310918  
	60	  5	  60	  61	  8.703400	  0.697751	  0.327510  
	61	  5	  61	  62	  8.703800	  0.697751	  0.327510  
	62	  5	  22	  63	  3.815800	  0.721529	  0.024965  
	63	  5	  63	  64	  3.816800	  0.721529	  0.024965  
	64	  5	  64	  65	  3.818300	  0.721529	  0.024965  
	65	  5	  65	  66	  3.820400	  0.721529	  0.024965  
	66	  5	  16	  67	  6.609600	  3.403348	  0.310871  
	67	  5	  67	  68	  6.611000	  3.403348	  0.310871  
	68	  5	  68	  69	  6.612500	  3.403348	  0.310871  
	69	  5	  69	  66	  6.614800	  3.403348	  0.310871  
	70	  5	  66	  70	  6.418900	  4.124877	  0.260860  
	71	  5	  70	  71	  6.421900	  4.124877	  0.260860  
	72	  5	  71	  72	  6.044500	  3.743959	  0.287400  
	73	  5	  72	  73	  6.044900	  3.743959	  0.287400  
	74	  5	  73	  74	  6.606400	  0.653325	  0.042321  
	75	  5	  74	  75	  6.611100	  0.653325	  0.042321  
	76	  5	  75	  76	  6.614700	  0.653325	  0.042321  
	77	  5	  14	  77	  6.689900	  3.495525	  0.248295  
	78	  5	  77	  78	  6.691100	  3.495525	  0.248295  
	79	  5	  78	  79	  6.691800	  3.495525	  0.248295  
	80	  5	  79	  80	  5.148000	  1.904710	  0.298159  
	81	  5	  80	  81	  5.149100	  1.904710	  0.298159  
	82	  5	  81	  82	  6.262400	  0.800407	  0.237342  
	83	  5	  82	  83	  6.264200	  0.800407	  0.237342  
	84	  5	  83	  84	  6.266900	  0.800407	  0.237342  
	85	  5	  84	  85	  6.269100	  0.800407	  0.237342  
	86	  5	  85	  86	  6.270900	  0.800407	  0.237342  
	87	  5	  86	  87	  6.271600	  0.800407	  0.237342  
	88	  5	  87	  88	  6.271300	  0.800407	  0.237342  
	89	  5	  88	  89	  6.269700	  0.800407	  0.237342  
	90	  5	  10	  90	  6.078500	  2.925675	  0.121556  
	91	  5	  90	  91	  6.080700	  2.925675	  0.121556  
	92	  5	  91	  92	  6.317500	  1.180563	  0.054379  
	93	  5	  92	  93	  6.320700	  1.180563	  0.054379  
	94	  5	  93	  94	  6.328400	  1.180563	  0.054379  
	95	  5	  95	  96	  13.236200	  15.000000	  0.400000  
	96	  5	  96	  97	  8.742000	  8.311428	  0.443835  
	97	  5	  97	  98	  8.742800	  8.311428	  0.443835  
	98	  5	  96	  99	  11.354100	  6.688572	  0.345529  
	99	  5	  99	  100	  11.354400	  6.688572	  0.345529  
	100	  5	  100	  101	  8.424700	  4.547489	  0.377274  
	101	  5	  101	  102	  8.425000	  4.547489	  0.377274  
	102	  5	  62	  103	  5.461800	  0.505111	  0.367187  
	103	  5	  103	  104	  5.462000	  0.505111	  0.367187  
	104	  5	  104	  105	  5.462400	  0.505111	  0.367187  
	105	  5	  8	  106	  5.813300	  3.292458	  0.120934  
	106	  5	  106	  107	  5.814200	  3.292458	  0.120934  
	107	  5	  107	  108	  5.815400	  3.292458	  0.120934  
	108	  5	  108	  109	  5.816700	  3.292458	  0.120934  
	109	  5	  109	  110	  5.817500	  3.292458	  0.120934  
	110	  5	  110	  111	  5.817900	  3.292458	  0.120934  
	111	  5	  111	  112	  5.818300	  3.292458	  0.120934  
	112	  5	  112	  113	  5.818400	  3.292458	  0.120934  
	113	  5	  12	  114	  5.060900	  1.798351	  0.075095  
	114	  5	  114	  115	  5.062100	  1.798351	  0.075095  
	115	  5	  115	  116	  5.063100	  1.798351	  0.075095  
	116	  5	  116	  117	  5.063800	  1.798351	  0.075095  
	117	  5	  117	  118	  5.064500	  1.798351	  0.075095  
	118	  5	  118	  119	  5.065100	  1.798351	  0.075095  
	119	  5	  119	  120	  5.065600	  1.798351	  0.075095  
	120	  5	  120	  121	  5.065800	  1.798351	  0.075095  
	121	  5	  121	  113	  5.066000	  1.798351	  0.075095  
	122	  5	  31	  122	  7.856100	  2.799004	  0.545834  
	123	  5	  122	  123	  7.856600	  2.799004	  0.545834  
	124	  5	  123	  124	  7.857100	  2.799004	  0.545834  
	125	  5	  43	  125	  9.125400	  2.636765	  0.656520  
	126	  5	  125	  126	  9.125500	  2.636765	  0.656520  
	127	  5	  126	  127	  9.125700	  2.636765	  0.656520  
	128	  5	  45	  128	  11.103600	  0.829095	  0.651674  
	129	  5	  128	  127	  11.103600	  0.829095	  0.651674  
	130	  5	  51	  129	  6.563100	  0.582337	  0.483286  
	131	  5	  129	  130	  6.562300	  0.582337	  0.483286  
	132	  5	  53	  131	  11.102800	  0.906662	  0.552391  
	133	  5	  131	  132	  11.103300	  0.906662	  0.552391  
	134	  5	  55	  133	  10.716200	  7.923156	  0.575752  
	135	  5	  133	  134	  10.716200	  7.923156	  0.575752  
	136	  5	  134	  135	  10.715800	  7.923156	  0.575752  
	137	  5	  135	  136	  10.715700	  7.923156	  0.575752  
	138	  5	  136	  137	  10.715400	  7.923156	  0.575752  
	139	  5	  58	  138	  7.353100	  2.572233	  0.487702  
	140	  5	  138	  139	  7.353600	  2.572233	  0.487702  
	141	  5	  139	  140	  7.354100	  2.572233	  0.487702  
	142	  5	  60	  141	  6.293600	  0.454619	  0.285453  
	143	  5	  141	  140	  6.294000	  0.454619	  0.285453  
	144	  5	  71	  142	  4.068500	  0.380918	  0.000000  
	145	  5	  142	  143	  4.074700	  0.380918	  0.000000  
	146	  5	  143	  144	  4.079100	  0.380918	  0.000000  
	147	  5	  144	  145	  4.080100	  0.380918	  0.000000  
	148	  5	  145	  146	  4.078000	  0.380918	  0.000000  
	149	  5	  146	  147	  4.072900	  0.380918	  0.000000  
	150	  5	  73	  148	  12.103900	  3.090634	  0.339208  
	151	  5	  148	  149	  12.101200	  3.090634	  0.339208  
	152	  5	  149	  150	  12.099200	  3.090634	  0.339208  
	153	  5	  150	  151	  12.099100	  3.090634	  0.339208  
	154	  5	  151	  152	  12.100200	  3.090634	  0.339208  
	155	  5	  152	  153	  12.101700	  3.090634	  0.339208  
	156	  5	  153	  154	  12.101400	  3.090634	  0.339208  
	157	  5	  76	  155	  6.082400	  0.264186	  0.030749  
	158	  5	  155	  156	  6.079700	  0.264186	  0.030749  
	159	  5	  156	  147	  6.076200	  0.264186	  0.030749  
	160	  5	  79	  157	  6.001900	  1.590815	  0.188591  
	161	  5	  157	  158	  6.003000	  1.590815	  0.188591  
	162	  5	  158	  159	  6.004000	  1.590815	  0.188591  
	163	  5	  159	  160	  6.004700	  1.590815	  0.188591  
	164	  5	  160	  161	  6.005300	  1.590815	  0.188591  
	165	  5	  161	  162	  6.005700	  1.590815	  0.188591  
	166	  5	  162	  163	  6.005800	  1.590815	  0.188591  
	167	  5	  163	  164	  6.005700	  1.590815	  0.188591  
	168	  5	  164	  165	  6.005500	  1.590815	  0.188591  
	169	  5	  165	  166	  6.005500	  1.590815	  0.188591  
	170	  5	  81	  167	  6.881900	  1.104303	  0.342240  
	171	  5	  167	  168	  6.882700	  1.104303	  0.342240  
	172	  5	  168	  169	  6.883600	  1.104303	  0.342240  
	173	  5	  169	  170	  6.884700	  1.104303	  0.342240  
	174	  5	  170	  171	  6.885900	  1.104303	  0.342240  
	175	  5	  171	  172	  6.886900	  1.104303	  0.342240  
	176	  5	  172	  173	  6.887100	  1.104303	  0.342240  
	177	  5	  173	  174	  6.886400	  1.104303	  0.342240  
	178	  5	  174	  175	  6.886000	  1.104303	  0.342240  
	179	  5	  175	  176	  6.885400	  1.104303	  0.342240  
	180	  5	  176	  177	  6.884800	  1.104303	  0.342240  
	181	  5	  89	  178	  6.377100	  0.653041	  0.283429  
	182	  5	  178	  179	  6.376500	  0.653041	  0.283429  
	183	  5	  179	  180	  6.375400	  0.653041	  0.283429  
	184	  5	  180	  181	  6.373500	  0.653041	  0.283429  
	185	  5	  91	  182	  5.080800	  1.745112	  0.167001  
	186	  5	  182	  183	  5.082700	  1.745112	  0.167001  
	187	  5	  183	  184	  5.086100	  1.745112	  0.167001  
	188	  5	  184	  185	  5.088800	  1.745112	  0.167001  
	189	  5	  185	  186	  5.088800	  1.745112	  0.167001  
	190	  5	  94	  187	  4.177700	  0.525675	  0.044551  
	191	  5	  187	  188	  4.180000	  0.525675	  0.044551  
	192	  5	  188	  189	  4.181800	  0.525675	  0.044551  
	193	  5	  189	  190	  4.182400	  0.525675	  0.044551  
	194	  5	  190	  191	  4.182500	  0.525675	  0.044551  
	195	  10	  194	  195	  7.244400	  0.000000	  0.400000  
	196	  10	  195	  196	  7.244700	  0.000000	  0.400000  
	197	  10	  196	  197	  7.245000	  0.000000	  0.400000  
	198	  10	  197	  198	  7.245200	  0.000000	  0.400000  
	199	  10	  198	  199	  7.245500	  0.000000	  0.400000  
	200	  5	  98	  200	  10.098200	  6.106674	  0.488534  
	201	  5	  200	  201	  10.098900	  6.106674	  0.488534  
	202	  5	  201	  202	  10.099800	  6.106674	  0.488534  
	203	  5	  202	  203	  10.100700	  6.106674	  0.488534  
	204	  5	  100	  204	  6.947400	  2.141083	  0.278106  
	205	  5	  204	  205	  6.948200	  2.141083	  0.278106  
	206	  5	  205	  206	  6.949300	  2.141083	  0.278106  
	207	  5	  206	  207	  6.950600	  2.141083	  0.278106  
	208	  10	  102	  208	  12.602800	  0.000000	  0.400000  
	209	  5	  105	  209	  4.398200	  0.102765	  0.059467  
	210	  5	  209	  210	  4.398800	  0.102765	  0.059467  
	211	  5	  210	  211	  4.399300	  0.102765	  0.059467  
	212	  5	  45	  212	  7.055100	  0.240172	  0.363844  
	213	  5	  212	  213	  7.056400	  0.240172	  0.363844  
	214	  5	  213	  214	  7.058100	  0.240172	  0.363844  
	215	  5	  214	  215	  7.061100	  0.240172	  0.363844  
	216	  5	  215	  216	  7.063800	  0.240172	  0.363844  
	217	  5	  216	  217	  7.065200	  0.240172	  0.363844  
	218	  5	  217	  218	  7.065400	  0.240172	  0.363844  
	219	  5	  218	  219	  7.064200	  0.240172	  0.363844  
	220	  5	  219	  220	  7.062000	  0.240172	  0.363844  
	221	  5	  220	  221	  7.058900	  0.240172	  0.363844  
	222	  5	  51	  222	  3.871600	  0.087444	  0.074457  
	223	  5	  222	  223	  3.872400	  0.087444	  0.074457  
	224	  5	  53	  224	  6.509200	  0.194269	  0.155091  
	225	  5	  224	  225	  6.509400	  0.194269	  0.155091  
	226	  5	  225	  132	  6.509700	  0.194269	  0.155091  
	227	  5	  20	  226	  4.418700	  0.890865	  0.041967  
	228	  5	  226	  227	  4.420300	  0.890865	  0.041967  
	229	  5	  227	  228	  4.423400	  0.890865	  0.041967  
	230	  5	  228	  229	  4.426100	  0.890865	  0.041967  
	231	  5	  229	  230	  4.427200	  0.890865	  0.041967  
	232	  5	  230	  231	  4.426900	  0.890865	  0.041967  
	233	  5	  62	  232	  3.871200	  0.192640	  0.223474  
	234	  5	  232	  233	  3.871600	  0.192640	  0.223474  
	235	  5	  233	  124	  3.871900	  0.192640	  0.223474  
	236	  5	  76	  234	  6.808400	  0.389139	  0.050177  
	237	  5	  234	  235	  6.803600	  0.389139	  0.050177  
	238	  5	  235	  154	  6.797700	  0.389139	  0.050177  
	239	  5	  89	  236	  4.001400	  0.147367	  0.033111  
	240	  5	  236	  237	  3.999900	  0.147367	  0.033111  
	241	  5	  237	  238	  3.998400	  0.147367	  0.033111  
	242	  5	  238	  239	  3.997600	  0.147367	  0.033111  
	243	  5	  239	  240	  3.997300	  0.147367	  0.033111  
	244	  5	  240	  181	  3.997400	  0.147367	  0.033111  
	245	  5	  94	  241	  4.346500	  0.654889	  0.062268  
	246	  5	  241	  242	  4.347600	  0.654889	  0.062268  
	247	  5	  242	  243	  4.350800	  0.654889	  0.062268  
	248	  5	  243	  191	  4.352300	  0.654889	  0.062268  
	249	  5	  55	  245	  3.866600	  0.449012	  0.128912  
	250	  5	  245	  246	  3.867400	  0.449012	  0.128912  
	251	  5	  246	  231	  3.868500	  0.449012	  0.128912  
	252	  5	  98	  247	  7.127900	  2.204754	  0.320029  
	253	  5	  247	  248	  7.128600	  2.204754	  0.320029  
	254	  5	  248	  249	  7.129300	  2.204754	  0.320029  
	255	  5	  249	  250	  7.130200	  2.204754	  0.320029  
	256	  5	  102	  251	  8.925900	  4.547489	  0.377274  
	257	  5	  251	  252	  8.926700	  4.547489	  0.377274  
	258	  5	  252	  253	  8.927800	  4.547489	  0.377274  
	259	  5	  253	  207	  8.929400	  4.547489	  0.377274  
	260	  5	  105	  254	  5.201600	  0.402346	  0.445784  
	261	  5	  254	  255	  5.201700	  0.402346	  0.445784  
	262	  4	  256	  257	  49.669399	  108.100273	  0.391193  
	263	  4	  258	  259	  44.641998	  68.488258	  0.427684  
	264	  4	  259	  260	  44.642502	  68.488258	  0.427684  
	265	  4	  260	  261	  44.642799	  68.488258	  0.427684  
	266	  4	  261	  262	  44.641998	  68.488258	  0.427684  
	267	  4	  262	  263	  44.640301	  68.488258	  0.427684  
	268	  4	  263	  264	  44.639198	  68.488258	  0.427684  
	269	  4	  264	  265	  44.640099	  68.488258	  0.427684  
	270	  4	  265	  266	  44.641102	  68.488258	  0.427684  
	271	  4	  266	  267	  44.639801	  68.488258	  0.427684  
	272	  4	  267	  268	  44.638699	  68.488258	  0.427684  
	273	  4	  268	  269	  44.638901	  68.488258	  0.427684  
	274	  4	  269	  270	  44.638302	  68.488258	  0.427684  
	275	  4	  270	  271	  44.637501	  68.488258	  0.427684  
	276	  4	  271	  272	  44.636501	  68.488258	  0.427684  
	277	  4	  272	  273	  44.634899	  68.488258	  0.427684  
	278	  4	  273	  274	  44.634201	  68.488258	  0.427684  
	279	  4	  274	  256	  44.633301	  68.488258	  0.427684  
	280	  4	  275	  276	  48.444500	  64.363380	  0.438375  
	281	  4	  276	  277	  48.445099	  64.363380	  0.438375  
	282	  4	  277	  278	  48.256901	  67.843155	  0.431631  
	283	  4	  278	  258	  48.257198	  67.843155	  0.431631  
	284	  5	  154	  279	  12.654600	  3.479773	  0.306886  
	285	  5	  279	  277	  12.653800	  3.479773	  0.306886  
	286	  4	  280	  281	  50.232201	  64.363380	  0.438375  
	287	  4	  281	  282	  50.232498	  64.363380	  0.438375  
	288	  4	  282	  283	  50.233200	  64.363380	  0.438375  
	289	  4	  283	  275	  50.233398	  64.363380	  0.438375  
	290	  5	  147	  284	  6.998700	  0.645104	  0.012592  
	291	  5	  284	  258	  6.994900	  0.645104	  0.012592  
	292	  4	  285	  286	  47.093601	  60.934185	  0.437385  
	293	  4	  286	  287	  47.093700	  60.934185	  0.437385  
	294	  4	  287	  280	  47.093899	  60.934185	  0.437385  
	295	  4	  244	  288	  51.179199	  31.806032	  0.427553  
	296	  4	  288	  289	  51.179199	  31.806032	  0.427553  
	297	  4	  289	  290	  51.179298	  31.806032	  0.427553  
	298	  4	  290	  291	  51.179298	  31.806032	  0.427553  
	299	  4	  291	  292	  51.179401	  31.806032	  0.427553  
	300	  4	  292	  293	  51.179199	  31.806032	  0.427553  
	301	  4	  293	  294	  51.179100	  31.806032	  0.427553  
	302	  4	  294	  295	  51.179001	  31.806032	  0.427553  
	303	  4	  295	  285	  51.178902	  31.806032	  0.427553  
	304	  4	  221	  297	  37.176998	  31.806032	  0.427553  
	305	  4	  297	  298	  37.176998	  31.806032	  0.427553  
	306	  4	  298	  299	  37.177200	  31.806032	  0.427553  
	307	  4	  299	  300	  37.177101	  31.806032	  0.427553  
	308	  4	  300	  301	  37.176498	  31.806032	  0.427553  
	309	  4	  301	  302	  37.175900	  31.806032	  0.427553  
	310	  4	  302	  303	  37.175701	  31.806032	  0.427553  
	311	  4	  303	  304	  37.175598	  31.806032	  0.427553  
	312	  4	  304	  305	  37.175499	  31.806032	  0.427553  
	313	  4	  305	  306	  37.175301	  31.806032	  0.427553  
	314	  4	  306	  296	  37.175098	  31.806032	  0.427553  
	315	  4	  307	  308	  37.322102	  31.565861	  0.428038  
	316	  4	  308	  221	  37.322701	  31.565861	  0.428038  
	317	  4	  309	  310	  33.108501	  28.100000	  0.400000  
	318	  4	  310	  311	  33.109200	  28.100000	  0.400000  
	319	  4	  311	  312	  33.110001	  28.100000	  0.400000  
	320	  4	  312	  307	  33.111000	  28.100000	  0.400000  
	321	  5	  127	  313	  12.990500	  3.465860	  0.655361  
	322	  5	  313	  314	  12.991100	  3.465860	  0.655361  
	323	  5	  314	  315	  12.991600	  3.465860	  0.655361  
	324	  5	  315	  307	  12.992000	  3.465860	  0.655361  
	325	  5	  316	  317	  24.593100	  29.128155	  0.448120  
	326	  5	  317	  318	  24.593100	  29.128155	  0.448120  
	327	  5	  318	  319	  24.592600	  29.128155	  0.448120  
	328	  5	  319	  320	  24.591900	  29.128155	  0.448120  
	329	  5	  320	  321	  24.591400	  29.128155	  0.448120  
	330	  5	  321	  322	  24.591000	  29.128155	  0.448120  
	331	  5	  322	  285	  24.590900	  29.128155	  0.448120  
	332	  5	  223	  323	  19.928900	  26.033745	  0.440811  
	333	  5	  323	  316	  19.927799	  26.033745	  0.440811  
	334	  5	  324	  325	  26.800301	  25.946301	  0.442045  
	335	  5	  325	  223	  26.801901	  25.946301	  0.442045  
	336	  5	  130	  326	  11.358000	  1.683268	  0.482631  
	337	  5	  326	  324	  11.358000	  1.683268	  0.482631  
	338	  5	  132	  327	  12.831700	  1.100931	  0.482284  
	339	  5	  327	  130	  12.832300	  1.100931	  0.482284  
	340	  5	  328	  329	  20.362499	  24.263033	  0.439230  
	341	  5	  329	  330	  20.362900	  24.263033	  0.439230  
	342	  5	  330	  324	  20.363701	  24.263033	  0.439230  
	343	  10	  331	  332	  10.837800	  0.000000	  0.400000  
	344	  10	  332	  333	  10.838200	  0.000000	  0.400000  
	345	  10	  333	  334	  10.838500	  0.000000	  0.400000  
	346	  10	  334	  335	  10.838900	  0.000000	  0.400000  
	347	  10	  335	  336	  10.839400	  0.000000	  0.400000  
	348	  10	  336	  328	  10.839800	  0.000000	  0.400000  
	349	  5	  199	  337	  18.463499	  24.263033	  0.439230  
	350	  5	  337	  328	  18.463800	  24.263033	  0.439230  
	351	  5	  338	  339	  18.422300	  24.263033	  0.439230  
	352	  5	  339	  340	  18.422600	  24.263033	  0.439230  
	353	  5	  340	  199	  18.422899	  24.263033	  0.439230  
	354	  10	  341	  342	  8.285900	  0.000000	  0.400000  
	355	  10	  342	  343	  8.286300	  0.000000	  0.400000  
	356	  10	  343	  338	  8.286600	  0.000000	  0.400000  
	357	  5	  137	  344	  13.477500	  24.263033	  0.439230  
	358	  5	  344	  345	  13.477600	  24.263033	  0.439230  
	359	  5	  345	  338	  13.477800	  24.263033	  0.439230  
	360	  5	  250	  346	  13.523700	  16.339876	  0.373030  
	361	  5	  346	  137	  13.523900	  16.339876	  0.373030  
	362	  5	  347	  348	  12.595800	  14.135123	  0.381297  
	363	  5	  348	  250	  12.595600	  14.135123	  0.381297  
	364	  5	  203	  349	  10.185400	  11.751581	  0.440728  
	365	  5	  349	  347	  10.185500	  11.751581	  0.440728  
	366	  5	  350	  351	  9.440800	  5.644907	  0.389012  
	367	  5	  351	  203	  9.440700	  5.644907	  0.389012  
	368	  5	  207	  352	  9.302600	  6.688572	  0.345529  
	369	  5	  352	  350	  9.303100	  6.688572	  0.345529  
	370	  5	  353	  354	  6.820300	  -1.043666	  0.110343  
	371	  5	  354	  355	  6.818500	  -1.043666	  0.110343  
	372	  5	  355	  350	  6.815900	  -1.043666	  0.110343  
	373	  5	  231	  356	  7.068300	  1.339877	  0.071103  
	374	  5	  356	  357	  7.069700	  1.339877	  0.071103  
	375	  5	  357	  358	  7.070500	  1.339877	  0.071103  
	376	  5	  358	  353	  7.069800	  1.339877	  0.071103  
	377	  5	  353	  359	  8.824200	  2.383542	  0.088285  
	378	  5	  359	  360	  8.822300	  2.383542	  0.088285  
	379	  5	  360	  361	  8.820900	  2.383542	  0.088285  
	380	  5	  361	  347	  8.820000	  2.383542	  0.088285  
	381	  5	  124	  362	  9.842900	  2.991645	  0.525076  
	382	  5	  362	  363	  9.843200	  2.991645	  0.525076  
	383	  5	  363	  211	  9.843500	  2.991645	  0.525076  
	384	  5	  364	  365	  14.704000	  3.429198	  0.455971  
	385	  5	  365	  280	  14.704000	  3.429198	  0.455971  
	386	  5	  255	  366	  13.229600	  1.349468	  0.397231  
	387	  5	  366	  367	  13.229600	  1.349468	  0.397231  
	388	  5	  367	  368	  13.229800	  1.349468	  0.397231  
	389	  5	  368	  364	  13.230200	  1.349468	  0.397231  
	390	  5	  369	  370	  5.643500	  0.947122	  0.376605  
	391	  5	  370	  255	  5.643500	  0.947122	  0.376605  
	392	  5	  140	  371	  7.754400	  3.026852	  0.457325  
	393	  5	  371	  369	  7.754700	  3.026852	  0.457325  
	394	  5	  369	  372	  8.081600	  2.079730	  0.494086  
	395	  5	  372	  373	  8.082000	  2.079730	  0.494086  
	396	  5	  373	  364	  8.082100	  2.079730	  0.494086  
	397	  4	  374	  375	  29.342300	  39.612011	  0.328102  
	398	  4	  375	  256	  29.342199	  39.612011	  0.328102  
	399	  5	  186	  376	  6.774800	  2.925675	  0.121556  
	400	  5	  376	  374	  6.771300	  2.925675	  0.121556  
	401	  5	  191	  377	  5.033100	  1.180563	  0.054379  
	402	  5	  377	  378	  5.030600	  1.180563	  0.054379  
	403	  5	  378	  379	  5.027700	  1.180563	  0.054379  
	404	  5	  379	  380	  5.026600	  1.180563	  0.054379  
	405	  5	  380	  381	  5.025500	  1.180563	  0.054379  
	406	  5	  381	  186	  5.021800	  1.180563	  0.054379  
	407	  4	  382	  383	  32.638100	  36.686333	  0.344574  
	408	  4	  383	  384	  32.638302	  36.686333	  0.344574  
	409	  4	  384	  385	  32.638401	  36.686333	  0.344574  
	410	  4	  385	  386	  32.638401	  36.686333	  0.344574  
	411	  4	  386	  387	  32.638401	  36.686333	  0.344574  
	412	  4	  387	  388	  32.638599	  36.686333	  0.344574  
	413	  4	  388	  389	  32.638401	  36.686333	  0.344574  
	414	  4	  389	  390	  32.637699	  36.686333	  0.344574  
	415	  4	  390	  391	  32.636902	  36.686333	  0.344574  
	416	  4	  391	  392	  32.636200	  36.686333	  0.344574  
	417	  4	  392	  393	  32.635899	  36.686333	  0.344574  
	418	  4	  393	  394	  32.635700	  36.686333	  0.344574  
	419	  4	  394	  395	  32.635502	  36.686333	  0.344574  
	420	  4	  395	  374	  32.635799	  36.686333	  0.344574  
	421	  5	  113	  396	  7.256600	  5.090809	  0.104741  
	422	  5	  396	  382	  7.256700	  5.090809	  0.104741  
	423	  4	  397	  398	  37.805000	  31.595526	  0.383216  
	424	  4	  398	  399	  37.805099	  31.595526	  0.383216  
	425	  4	  399	  382	  37.805199	  31.595526	  0.383216  
	426	  4	  192	  400	  38.484501	  31.595526	  0.383216  
	427	  4	  400	  397	  38.484699	  31.595526	  0.383216  
	428	  4	  166	  401	  39.464100	  31.595526	  0.383216  
	429	  4	  401	  192	  39.464001	  31.595526	  0.383216  
	430	  4	  193	  402	  35.656399	  30.004711	  0.393535  
	431	  4	  402	  403	  35.656399	  30.004711	  0.393535  
	432	  4	  403	  166	  35.656399	  30.004711	  0.393535  
	433	  4	  177	  404	  34.926601	  30.004711	  0.393535  
	434	  4	  404	  193	  34.926701	  30.004711	  0.393535  
	435	  4	  405	  406	  39.623299	  28.900408	  0.395495  
	436	  4	  406	  177	  39.623402	  28.900408	  0.395495  
	437	  5	  181	  407	  6.732200	  0.800407	  0.237342  
	438	  5	  407	  405	  6.732000	  0.800407	  0.237342  
	439	  4	  408	  409	  39.095798	  28.100000	  0.400000  
	440	  4	  409	  410	  39.096600	  28.100000	  0.400000  
	441	  4	  410	  405	  39.097401	  28.100000	  0.400000  
	442	  5	  211	  411	  10.603100	  3.094410	  0.509614  
	443	  5	  411	  316	  10.603500	  3.094410	  0.509614  
	444	  4	  296	  412	  48.290298	  31.806032	  0.427553  
	445	  4	  244	  412	  47.990299	  -31.806032	  0.427553  
 412       total number of nodes
  name        x                y              z
	1	  1166.000000	  2340.000000	  0.000000  
	2	  1175.000000	  2318.000000	  0.000000  
	3	  1181.000000	  2246.000000	  0.000000  
	4	  1179.000000	  2168.000000	  0.000000  
	5	  1178.000000	  2091.000000	  0.000000  
	6	  1155.000000	  1996.000000	  10.000000  
	7	  1129.000000	  1903.000000	  10.000000  
	8	  1130.000000	  1861.000000	  10.000000  
	9	  1129.000000	  1848.000000	  10.000000  
	10	  1129.000000	  1820.000000	  10.000000  
	11	  1129.000000	  1792.000000	  10.000000  
	12	  1125.000000	  1763.000000	  10.000000  
	13	  1126.000000	  1704.000000	  10.000000  
	14	  1132.000000	  1635.000000	  10.000000  
	15	  1164.000000	  1600.000000	  10.000000  
	16	  1201.000000	  1571.000000	  10.000000  
	17	  1212.000000	  1463.000000	  10.000000  
	18	  1238.000000	  1433.000000	  10.000000  
	19	  1278.000000	  1419.000000	  10.000000  
	20	  1304.000000	  1376.000000	  10.000000  
	21	  1317.000000	  1364.000000	  10.000000  
	22	  1324.000000	  1348.000000	  10.000000  
	23	  1340.000000	  1299.000000	  10.000000  
	24	  1328.000000	  1229.000000	  10.000000  
	25	  1267.000000	  1171.000000	  10.000000  
	26	  1226.000000	  1112.000000	  10.000000  
	27	  1181.000000	  1053.000000	  10.000000  
	28	  1159.000000	  1000.000000	  10.000000  
	29	  1116.000000	  943.000000	  10.000000  
	30	  1121.000000	  865.000000	  10.000000  
	31	  1084.000000	  767.000000	  10.000000  
	32	  1051.000000	  706.000000	  10.000000  
	33	  1018.000000	  644.000000	  0.000000  
	34	  988.000000	  562.000000	  0.000000  
	35	  956.000000	  450.000000	  0.000000  
	36	  942.000000	  378.000000	  0.000000  
	37	  911.000000	  279.000000	  10.000000  
	38	  934.000000	  224.000000	  10.000000  
	39	  1012.000000	  163.000000	  10.000000  
	40	  1081.000000	  169.000000	  10.000000  
	41	  1116.000000	  166.000000	  10.000000  
	42	  1144.000000	  149.000000	  10.000000  
	43	  1160.000000	  103.000000	  10.000000  
	44	  1184.000000	  123.000000	  10.000000  
	45	  1204.000000	  166.000000	  10.000000  
	46	  1104.000000	  215.000000	  10.000000  
	47	  1131.000000	  258.000000	  10.000000  
	48	  1175.000000	  289.000000	  10.000000  
	49	  1226.000000	  314.000000	  10.000000  
	50	  1256.000000	  361.000000	  10.000000  
	51	  1293.000000	  431.000000	  10.000000  
	52	  996.000000	  296.000000	  10.000000  
	53	  1039.000000	  289.000000	  10.000000  
	54	  1085.000000	  931.000000	  10.000000  
	55	  1043.000000	  912.000000	  10.000000  
	56	  1365.000000	  1211.000000	  10.000000  
	57	  1375.000000	  1191.000000	  10.000000  
	58	  1411.000000	  1191.000000	  10.000000  
	59	  1424.000000	  1155.000000	  10.000000  
	60	  1500.000000	  1130.000000	  10.000000  
	61	  1464.000000	  1085.000000	  10.000000  
	62	  1444.000000	  1022.000000	  10.000000  
	63	  1368.000000	  1386.000000	  10.000000  
	64	  1412.000000	  1452.000000	  10.000000  
	65	  1453.000000	  1518.000000	  10.000000  
	66	  1505.000000	  1570.000000	  10.000000  
	67	  1281.000000	  1606.000000	  10.000000  
	68	  1332.000000	  1596.000000	  10.000000  
	69	  1420.000000	  1557.000000	  10.000000  
	70	  1551.000000	  1583.000000	  10.000000  
	71	  1599.000000	  1617.000000	  10.000000  
	72	  1632.000000	  1592.000000	  10.000000  
	73	  1659.000000	  1578.000000	  10.000000  
	74	  1700.000000	  1613.000000	  10.000000  
	75	  1790.000000	  1639.000000	  10.000000  
	76	  1879.000000	  1666.000000	  10.000000  
	77	  1056.000000	  1572.000000	  10.000000  
	78	  1007.000000	  1517.000000	  10.000000  
	79	  994.000000	  1494.000000	  10.000000  
	80	  991.000000	  1455.000000	  10.000000  
	81	  996.000000	  1408.000000	  10.000000  
	82	  1003.000000	  1360.000000	  10.000000  
	83	  982.000000	  1305.000000	  10.000000  
	84	  928.000000	  1251.000000	  10.000000  
	85	  874.000000	  1197.000000	  10.000000  
	86	  781.000000	  1131.000000	  10.000000  
	87	  686.000000	  1067.000000	  10.000000  
	88	  571.000000	  1015.000000	  10.000000  
	89	  453.000000	  961.000000	  10.000000  
	90	  1236.000000	  1806.000000	  10.000000  
	91	  1343.000000	  1796.000000	  10.000000  
	92	  1382.000000	  1765.000000	  10.000000  
	93	  1494.000000	  1776.000000	  10.000000  
	94	  1605.000000	  1812.000000	  10.000000  
	95	  230.000000	  411.000000	  10.000000  
	96	  288.000000	  434.000000	  10.000000  
	97	  343.000000	  477.000000	  10.000000  
	98	  400.000000	  482.000000	  10.000000  
	99	  288.000000	  458.000000	  10.000000  
	100	  275.000000	  487.000000	  10.000000  
	101	  265.000000	  496.000000	  10.000000  
	102	  234.000000	  523.000000	  10.000000  
	103	  1488.000000	  1029.000000	  10.000000  
	104	  1546.000000	  1083.000000	  10.000000  
	105	  1643.000000	  1113.000000	  10.000000  
	106	  1063.000000	  1892.000000	  10.000000  
	107	  995.000000	  1874.000000	  10.000000  
	108	  908.000000	  1818.000000	  10.000000  
	109	  818.000000	  1764.000000	  10.000000  
	110	  724.000000	  1724.000000	  10.000000  
	111	  629.000000	  1684.000000	  10.000000  
	112	  589.000000	  1667.000000	  10.000000  
	113	  542.000000	  1645.000000	  10.000000  
	114	  1045.000000	  1684.000000	  10.000000  
	115	  941.000000	  1625.000000	  10.000000  
	116	  878.000000	  1609.000000	  10.000000  
	117	  803.000000	  1595.000000	  10.000000  
	118	  725.000000	  1562.000000	  10.000000  
	119	  645.000000	  1531.000000	  10.000000  
	120	  587.000000	  1540.000000	  10.000000  
	121	  557.000000	  1566.000000	  10.000000  
	122	  1122.000000	  762.000000	  10.000000  
	123	  1242.000000	  843.000000	  10.000000  
	124	  1359.000000	  925.000000	  10.000000  
	125	  1180.000000	  54.000000	  10.000000  
	126	  1221.000000	  53.000000	  10.000000  
	127	  1276.000000	  92.000000	  10.000000  
	128	  1251.000000	  135.000000	  10.000000  
	129	  1262.000000	  451.000000	  10.000000  
	130	  1209.000000	  451.000000	  10.000000  
	131	  1108.000000	  316.000000	  10.000000  
	132	  1126.000000	  388.000000	  10.000000  
	133	  1010.000000	  878.000000	  10.000000  
	134	  944.000000	  782.000000	  10.000000  
	135	  879.000000	  741.000000	  10.000000  
	136	  829.000000	  676.000000	  10.000000  
	137	  780.000000	  608.000000	  10.000000  
	138	  1414.000000	  1220.000000	  10.000000  
	139	  1491.000000	  1267.000000	  10.000000  
	140	  1592.000000	  1239.000000	  10.000000  
	141	  1558.000000	  1192.000000	  10.000000  
	142	  1641.000000	  1661.000000	  10.000000  
	143	  1742.000000	  1712.000000	  10.000000  
	144	  1845.000000	  1738.000000	  10.000000  
	145	  1960.000000	  1798.000000	  10.000000  
	146	  2035.000000	  1784.000000	  10.000000  
	147	  2096.000000	  1710.000000	  10.000000  
	148	  1720.000000	  1536.000000	  10.000000  
	149	  1752.000000	  1441.000000	  10.000000  
	150	  1783.000000	  1421.000000	  10.000000  
	151	  1834.000000	  1422.000000	  10.000000  
	152	  1929.000000	  1475.000000	  10.000000  
	153	  2021.000000	  1528.000000	  10.000000  
	154	  2072.000000	  1535.000000	  10.000000  
	155	  1959.000000	  1676.000000	  10.000000  
	156	  2038.000000	  1687.000000	  10.000000  
	157	  885.000000	  1474.000000	  10.000000  
	158	  783.000000	  1448.000000	  10.000000  
	159	  681.000000	  1408.000000	  10.000000  
	160	  583.000000	  1368.000000	  10.000000  
	161	  516.000000	  1315.000000	  10.000000  
	162	  452.000000	  1263.000000	  10.000000  
	163	  376.000000	  1224.000000	  10.000000  
	164	  326.000000	  1223.000000	  10.000000  
	165	  292.000000	  1252.000000	  10.000000  
	166	  221.000000	  1266.000000	  10.000000  
	167	  908.000000	  1416.000000	  10.000000  
	168	  842.000000	  1393.000000	  10.000000  
	169	  773.000000	  1369.000000	  10.000000  
	170	  706.000000	  1313.000000	  10.000000  
	171	  648.000000	  1255.000000	  10.000000  
	172	  590.000000	  1197.000000	  10.000000  
	173	  503.000000	  1158.000000	  10.000000  
	174	  413.000000	  1118.000000	  10.000000  
	175	  330.000000	  1052.000000	  10.000000  
	176	  248.000000	  983.000000	  10.000000  
	177	  165.000000	  916.000000	  10.000000  
	178	  443.000000	  994.000000	  10.000000  
	179	  418.000000	  1009.000000	  10.000000  
	180	  341.000000	  901.000000	  10.000000  
	181	  263.000000	  796.000000	  10.000000  
	182	  1363.000000	  1831.000000	  10.000000  
	183	  1434.000000	  1867.000000	  10.000000  
	184	  1500.000000	  1903.000000	  10.000000  
	185	  1538.000000	  1954.000000	  10.000000  
	186	  1564.000000	  2061.000000	  10.000000  
	187	  1667.000000	  1775.000000	  10.000000  
	188	  1736.000000	  1777.000000	  10.000000  
	189	  1811.000000	  1792.000000	  10.000000  
	190	  1862.000000	  1841.000000	  10.000000  
	191	  1859.000000	  1918.000000	  10.000000  
	192	  233.000000	  1388.000000	  10.000000  
	193	  178.000000	  1070.000000	  10.000000  
	194	  642.000000	  263.000000	  10.000000  
	195	  753.000000	  274.000000	  10.000000  
	196	  846.000000	  316.000000	  10.000000  
	197	  881.000000	  348.000000	  10.000000  
	198	  907.000000	  398.000000	  10.000000  
	199	  886.000000	  469.000000	  20.000000  
	200	  424.000000	  528.000000	  10.000000  
	201	  485.000000	  586.000000	  10.000000  
	202	  537.000000	  622.000000	  10.000000  
	203	  589.000000	  681.000000	  10.000000  
	204	  322.000000	  540.000000	  10.000000  
	205	  371.000000	  596.000000	  10.000000  
	206	  412.000000	  671.000000	  10.000000  
	207	  458.000000	  747.000000	  10.000000  
	208	  173.000000	  462.000000	  10.000000  
	209	  1609.000000	  1007.000000	  10.000000  
	210	  1557.000000	  923.000000	  10.000000  
	211	  1480.000000	  847.000000	  10.000000  
	212	  1285.000000	  242.000000	  10.000000  
	213	  1330.000000	  290.000000	  10.000000  
	214	  1394.000000	  339.000000	  10.000000  
	215	  1451.000000	  400.000000	  10.000000  
	216	  1494.000000	  436.000000	  10.000000  
	217	  1548.000000	  462.000000	  10.000000  
	218	  1573.000000	  455.000000	  10.000000  
	219	  1594.000000	  435.000000	  10.000000  
	220	  1612.000000	  392.000000	  10.000000  
	221	  1609.000000	  293.000000	  10.000000  
	222	  1359.000000	  537.000000	  10.000000  
	223	  1400.000000	  617.000000	  10.000000  
	224	  1047.000000	  342.000000	  10.000000  
	225	  1074.000000	  392.000000	  10.000000  
	226	  1242.000000	  1294.000000	  10.000000  
	227	  1173.000000	  1235.000000	  10.000000  
	228	  1082.000000	  1144.000000	  10.000000  
	229	  1043.000000	  1091.000000	  10.000000  
	230	  1003.000000	  1038.000000	  10.000000  
	231	  984.000000	  957.000000	  10.000000  
	232	  1421.000000	  1011.000000	  10.000000  
	233	  1368.000000	  956.000000	  10.000000  
	234	  1959.000000	  1637.000000	  10.000000  
	235	  2039.000000	  1609.000000	  10.000000  
	236	  419.000000	  890.000000	  10.000000  
	237	  382.000000	  816.000000	  10.000000  
	238	  327.000000	  753.000000	  10.000000  
	239	  273.000000	  692.000000	  10.000000  
	240	  252.000000	  700.000000	  10.000000  
	241	  1616.000000	  1865.000000	  10.000000  
	242	  1648.000000	  1889.000000	  10.000000  
	243	  1778.000000	  1894.000000	  10.000000  
	244	  2075.000000	  787.000000	  10.000000  
	245	  1040.000000	  940.000000	  10.000000  
	246	  1006.000000	  934.000000	  10.000000  
	247	  466.000000	  513.000000	  10.000000  
	248	  531.000000	  543.000000	  10.000000  
	249	  595.000000	  588.000000	  10.000000  
	250	  659.000000	  633.000000	  10.000000  
	251	  273.000000	  584.000000	  10.000000  
	252	  308.000000	  644.000000	  10.000000  
	253	  380.000000	  734.000000	  10.000000  
	254	  1670.000000	  1136.000000	  10.000000  
	255	  1702.000000	  1160.000000	  10.000000  
	256	  1517.000000	  2210.000000	  10.000000  
	257	  1508.000000	  2340.000000	  10.000000  
	258	  2234.000000	  1735.000000	  10.000000  
	259	  2245.000000	  1792.000000	  10.000000  
	260	  2204.000000	  1860.000000	  10.000000  
	261	  2188.000000	  1982.000000	  10.000000  
	262	  2160.000000	  2038.000000	  10.000000  
	263	  2153.000000	  2149.000000	  10.000000  
	264	  2101.000000	  2178.000000	  10.000000  
	265	  2035.000000	  2158.000000	  10.000000  
	266	  2004.000000	  2179.000000	  10.000000  
	267	  1999.000000	  2232.000000	  10.000000  
	268	  1969.000000	  2258.000000	  10.000000  
	269	  1900.000000	  2235.000000	  10.000000  
	270	  1801.000000	  2287.000000	  10.000000  
	271	  1707.000000	  2219.000000	  10.000000  
	272	  1626.000000	  2234.000000	  10.000000  
	273	  1563.000000	  2202.000000	  10.000000  
	274	  1532.000000	  2180.000000	  10.000000  
	275	  2208.000000	  1542.000000	  10.000000  
	276	  2192.000000	  1559.000000	  10.000000  
	277	  2178.000000	  1596.000000	  10.000000  
	278	  2181.000000	  1639.000000	  10.000000  
	279	  2127.000000	  1557.000000	  10.000000  
	280	  2028.000000	  1273.000000	  10.000000  
	281	  2075.000000	  1294.000000	  10.000000  
	282	  2114.000000	  1411.000000	  10.000000  
	283	  2183.000000	  1490.000000	  10.000000  
	284	  2160.000000	  1738.000000	  10.000000  
	285	  1921.000000	  1083.000000	  10.000000  
	286	  1948.000000	  1130.000000	  10.000000  
	287	  1967.000000	  1228.000000	  10.000000  
	288	  2059.000000	  829.000000	  10.000000  
	289	  2037.000000	  848.000000	  10.000000  
	290	  1972.000000	  874.000000	  10.000000  
	291	  1930.000000	  866.000000	  10.000000  
	292	  1915.000000	  885.000000	  10.000000  
	293	  1935.000000	  952.000000	  10.000000  
	294	  1927.000000	  994.000000	  10.000000  
	295	  1896.000000	  1031.000000	  10.000000  
	296	  2038.000000	  697.000000	  10.000000  
	297	  1696.000000	  343.000000	  10.000000  
	298	  1751.000000	  410.000000	  10.000000  
	299	  1774.000000	  453.000000	  10.000000  
	300	  1797.000000	  471.000000	  10.000000  
	301	  1869.000000	  506.000000	  10.000000  
	302	  1903.000000	  528.000000	  10.000000  
	303	  1929.000000	  565.000000	  10.000000  
	304	  1941.000000	  604.000000	  10.000000  
	305	  1961.000000	  646.000000	  10.000000  
	306	  1994.000000	  680.000000	  10.000000  
	307	  1507.000000	  229.000000	  10.000000  
	308	  1563.000000	  268.000000	  10.000000  
	309	  1311.000000	  5.000000	  10.000000  
	310	  1351.000000	  58.000000	  10.000000  
	311	  1390.000000	  111.000000	  10.000000  
	312	  1431.000000	  177.000000	  10.000000  
	313	  1313.000000	  182.000000	  10.000000  
	314	  1365.000000	  217.000000	  10.000000  
	315	  1435.000000	  222.000000	  10.000000  
	316	  1503.000000	  782.000000	  10.000000  
	317	  1591.000000	  778.000000	  10.000000  
	318	  1661.000000	  807.000000	  10.000000  
	319	  1714.000000	  852.000000	  10.000000  
	320	  1767.000000	  896.000000	  10.000000  
	321	  1816.000000	  972.000000	  10.000000  
	322	  1864.000000	  1050.000000	  10.000000  
	323	  1458.000000	  695.000000	  10.000000  
	324	  1233.000000	  581.000000	  10.000000  
	325	  1339.000000	  607.000000	  10.000000  
	326	  1210.000000	  524.000000	  10.000000  
	327	  1175.000000	  415.000000	  10.000000  
	328	  1028.000000	  512.000000	  20.000000  
	329	  1080.000000	  551.000000	  10.000000  
	330	  1155.000000	  565.000000	  10.000000  
	331	  823.000000	  87.000000	  10.000000  
	332	  924.000000	  149.000000	  10.000000  
	333	  965.000000	  228.000000	  10.000000  
	334	  977.000000	  302.000000	  10.000000  
	335	  985.000000	  375.000000	  10.000000  
	336	  1007.000000	  444.000000	  10.000000  
	337	  937.000000	  491.000000	  20.000000  
	338	  678.000000	  431.000000	  10.000000  
	339	  726.000000	  431.000000	  10.000000  
	340	  817.000000	  467.000000	  10.000000  
	341	  465.000000	  328.000000	  10.000000  
	342	  574.000000	  369.000000	  10.000000  
	343	  633.000000	  397.000000	  10.000000  
	344	  707.000000	  521.000000	  10.000000  
	345	  671.000000	  472.000000	  10.000000  
	346	  719.000000	  630.000000	  10.000000  
	347	  628.000000	  682.000000	  10.000000  
	348	  642.000000	  658.000000	  10.000000  
	349	  607.000000	  682.000000	  10.000000  
	350	  539.000000	  752.000000	  10.000000  
	351	  557.000000	  712.000000	  10.000000  
	352	  496.000000	  759.000000	  10.000000  
	353	  741.000000	  890.000000	  10.000000  
	354	  671.000000	  871.000000	  10.000000  
	355	  580.000000	  818.000000	  10.000000  
	356	  913.000000	  942.000000	  10.000000  
	357	  875.000000	  955.000000	  10.000000  
	358	  807.000000	  937.000000	  10.000000  
	359	  721.000000	  831.000000	  10.000000  
	360	  672.000000	  776.000000	  10.000000  
	361	  623.000000	  720.000000	  10.000000  
	362	  1406.000000	  863.000000	  10.000000  
	363	  1449.000000	  868.000000	  10.000000  
	364	  1884.000000	  1273.000000	  10.000000  
	365	  1958.000000	  1289.000000	  10.000000  
	366	  1777.000000	  1150.000000	  10.000000  
	367	  1820.000000	  1172.000000	  10.000000  
	368	  1850.000000	  1205.000000	  10.000000  
	369	  1686.000000	  1258.000000	  10.000000  
	370	  1695.000000	  1212.000000	  10.000000  
	371	  1640.000000	  1249.000000	  10.000000  
	372	  1752.000000	  1281.000000	  10.000000  
	373	  1817.000000	  1307.000000	  10.000000  
	374	  1476.000000	  2187.000000	  10.000000  
	375	  1498.000000	  2200.000000	  10.000000  
	376	  1524.000000	  2086.000000	  10.000000  
	377	  1879.000000	  1988.000000	  10.000000  
	378	  1873.000000	  2066.000000	  10.000000  
	379	  1845.000000	  2105.000000	  10.000000  
	380	  1760.000000	  2096.000000	  10.000000  
	381	  1659.000000	  2061.000000	  10.000000  
	382	  446.000000	  1695.000000	  10.000000  
	383	  465.000000	  1797.000000	  10.000000  
	384	  483.000000	  1900.000000	  10.000000  
	385	  502.000000	  2002.000000	  10.000000  
	386	  546.000000	  2068.000000	  10.000000  
	387	  597.000000	  2094.000000	  10.000000  
	388	  721.000000	  2128.000000	  10.000000  
	389	  842.000000	  2162.000000	  10.000000  
	390	  967.000000	  2197.000000	  10.000000  
	391	  1076.000000	  2261.000000	  20.000000  
	392	  1148.000000	  2240.000000	  20.000000  
	393	  1202.000000	  2182.000000	  20.000000  
	394	  1294.000000	  2179.000000	  20.000000  
	395	  1382.000000	  2175.000000	  10.000000  
	396	  493.000000	  1664.000000	  10.000000  
	397	  294.000000	  1489.000000	  10.000000  
	398	  355.000000	  1568.000000	  10.000000  
	399	  402.000000	  1632.000000	  10.000000  
	400	  272.000000	  1452.000000	  10.000000  
	401	  243.000000	  1324.000000	  10.000000  
	402	  180.000000	  1116.000000	  10.000000  
	403	  205.000000	  1189.000000	  10.000000  
	404	  176.000000	  1008.000000	  10.000000  
	405	  151.000000	  872.000000	  10.000000  
	406	  161.000000	  895.000000	  10.000000  
	407	  210.000000	  828.000000	  10.000000  
	408	  37.000000	  706.000000	  10.000000  
	409	  47.000000	  761.000000	  10.000000  
	410	  121.000000	  825.000000	  10.000000  
	411	  1491.000000	  816.000000	  10.000000  
	412	  2065.000000	  737.000000	  10.000000  
   5  total number of boundary nodes
    node   bctyp    press/flow   HD         PO2
	1	  0	  59.090000	  0.374200	  75.000000
	257	  0	  15.000000	  0.000000	  0.000000
	95	  2	  15.000000	  0.400000	  75.000000
	309	  2	  28.100000	  0.400000	  38.000000
	408	  2	  28.100000	  0.400000	  38.000000
