# Supplementary material for: Fine-grained simulations of the microenvironment of vascularized tumours
Source: Sci Rep. 2019 Aug 12;9:11698. doi: 10.1038/s41598-019-48252-8 (PMC6690935; doi:10.1038/s41598-019-48252-8)
Supplement: Supplementary file 3 — Tumorcode source files [file 41598_2019_48252_MOESM3_ESM.zip › tumorcode-master/py/krebs/adaption/Network_secomb_mesentry.dat]

Network of 28-10-90 with 546 segments - SE corner region
2350. 2350. 20.	box dimensions in microns
47 47 1		number of tissue points in x,y,z directions
100			outer bound distance (100. in test case)
50				max. segment length. (5. in test case)
8				nodsegm, max. allowed number of segments per node
445				total number of segments
name	type	from	to	diam		flow		HD
1	5	1	2	13.5369	3.00E+01	0.4
2	5	2	3	13.5375	3.00E+01	0.4
3	5	3	4	13.5386	3.00E+01	0.4
4	5	4	5	13.5397	3.00E+01	0.4
5	5	5	6	13.5408	3.00E+01	0.4
6	5	6	7	13.5419	3.00E+01	0.4
7	5	7	8	13.5426	3.00E+01	0.4
8	5	8	9	12.7957	2.84E+01	0.4
9	5	9	10	12.7959	2.84E+01	0.4
10	5	10	11	13.9488	2.66E+01	0.4
11	5	11	12	13.9491	2.66E+01	0.4
12	5	12	13	13.6412	2.58E+01	0.4
13	5	13	14	13.6419	2.58E+01	0.4
14	5	14	15	14.73	2.36E+01	0.4
15	5	15	16	14.7307	2.36E+01	0.4
16	5	16	17	14.3772	2.07E+01	0.4
17	5	17	18	14.378	2.07E+01	0.4
18	5	18	19	14.3784	2.07E+01	0.4
19	5	19	20	14.3788	2.07E+01	0.4
20	5	20	21	15.1563	2.04E+01	0.4
21	5	21	22	15.1565	2.04E+01	0.4
22	5	22	23	14.8423	2.01E+01	0.4
23	5	23	24	14.8426	2.01E+01	0.4
24	5	24	25	11.9871	1.57E+01	0.4
25	5	25	26	11.9881	1.57E+01	0.4
26	5	26	27	11.9891	1.57E+01	0.4
27	5	27	28	11.9897	1.57E+01	0.4
28	5	28	29	11.9902	1.57E+01	0.4
29	5	29	30	12.1055	9.65E+00	0.4
30	5	30	31	12.1054	9.65E+00	0.4
31	5	31	32	11.5241	6.29E+00	0.4
32	5	32	33	11.5242	6.29E+00	0.4
33	5	33	34	11.5243	6.29E+00	0.4
34	5	34	35	11.5246	6.29E+00	0.4
35	5	35	36	11.525	6.29E+00	0.4
36	5	36	37	11.5253	6.29E+00	0.4
37	5	37	38	12.4334	5.27E+00	0.4
38	5	38	39	12.4337	5.27E+00	0.4
39	5	39	40	12.4341	5.27E+00	0.4
40	5	40	41	12.1835	4.86E+00	0.4
41	5	41	42	12.1838	4.86E+00	0.4
42	5	42	43	12.1839	4.86E+00	0.4
43	5	43	44	6.0728	1.30E+00	0.4
44	5	44	45	6.0731	1.30E+00	0.4
45	5	40	46	6.9497	4.02E-01	0.4
46	5	46	47	6.95	4.02E-01	0.4
47	5	47	48	6.9505	4.02E-01	0.4
48	5	48	49	6.951	4.02E-01	0.4
49	5	49	50	6.9518	4.02E-01	0.4
50	5	50	51	6.9528	4.02E-01	0.4
51	5	37	52	5.846	1.03E+00	0.4
52	5	52	53	5.8463	1.03E+00	0.4
53	5	29	54	12.983	6.07E+00	0.4
54	5	54	55	12.9836	6.07E+00	0.4
55	5	24	56	6.1493	4.37E+00	0.4
56	5	56	57	6.1496	4.37E+00	0.4
57	5	57	58	6.1498	4.37E+00	0.4
58	5	58	59	5.2555	1.28E+00	0.4
59	5	59	60	5.2557	1.28E+00	0.4
60	5	60	61	8.7034	8.40E-01	0.4
61	5	61	62	8.7038	8.40E-01	0.4
62	5	22	63	3.8158	2.73E-01	0.4
63	5	63	64	3.8168	2.73E-01	0.4
64	5	64	65	3.8183	2.73E-01	0.4
65	5	65	66	3.8204	2.73E-01	0.4
66	5	16	67	6.6096	2.98E+00	0.4
67	5	67	68	6.611	2.98E+00	0.4
68	5	68	69	6.6125	2.98E+00	0.4
69	5	69	66	6.6148	2.98E+00	0.4
70	5	66	70	6.4189	3.25E+00	0.4
71	5	70	71	6.4219	3.25E+00	0.4
72	5	71	72	6.0445	3.14E+00	0.4
73	5	72	73	6.0449	3.14E+00	0.4
74	5	73	74	6.6064	3.55E-01	0.4
75	5	74	75	6.6111	3.55E-01	0.4
76	5	75	76	6.6147	3.55E-01	0.4
77	5	14	77	6.6899	2.20E+00	0.4
78	5	77	78	6.6911	2.20E+00	0.4
79	5	78	79	6.6918	2.20E+00	0.4
80	5	79	80	5.148	1.33E+00	0.4
81	5	80	81	5.1491	1.33E+00	0.4
82	5	81	82	6.2624	5.02E-01	0.4
83	5	82	83	6.2642	5.02E-01	0.4
84	5	83	84	6.2669	5.02E-01	0.4
85	5	84	85	6.2691	5.02E-01	0.4
86	5	85	86	6.2709	5.02E-01	0.4
87	5	86	87	6.2716	5.02E-01	0.4
88	5	87	88	6.2713	5.02E-01	0.4
89	5	88	89	6.2697	5.02E-01	0.4
90	5	10	90	6.0785	1.83E+00	0.4
91	5	90	91	6.0807	1.83E+00	0.4
92	5	91	92	6.3175	5.07E-01	0.4
93	5	92	93	6.3207	5.07E-01	0.4
94	5	93	94	6.3284	5.07E-01	0.4
95	5	95	96	13.2362	1.50E+01	0.4
96	5	96	97	8.742	6.67E+00	0.4
97	5	97	98	8.7428	6.67E+00	0.4
98	5	96	99	11.3541	8.33E+00	0.4
99	5	99	100	11.3544	8.33E+00	0.4
100	5	100	101	8.4247	7.00E+00	0.4
101	5	101	102	8.425	7.00E+00	0.4
102	5	62	103	5.4618	6.36E-01	0.4
103	5	103	104	5.462	6.36E-01	0.4
104	5	104	105	5.4624	6.36E-01	0.4
105	5	8	106	5.8133	1.59E+00	0.4
106	5	106	107	5.8142	1.59E+00	0.4
107	5	107	108	5.8154	1.59E+00	0.4
108	5	108	109	5.8167	1.59E+00	0.4
109	5	109	110	5.8175	1.59E+00	0.4
110	5	110	111	5.8179	1.59E+00	0.4
111	5	111	112	5.8183	1.59E+00	0.4
112	5	112	113	5.8184	1.59E+00	0.4
113	5	12	114	5.0609	7.51E-01	0.4
114	5	114	115	5.0621	7.51E-01	0.4
115	5	115	116	5.0631	7.51E-01	0.4
116	5	116	117	5.0638	7.51E-01	0.4
117	5	117	118	5.0645	7.51E-01	0.4
118	5	118	119	5.0651	7.51E-01	0.4
119	5	119	120	5.0656	7.51E-01	0.4
120	5	120	121	5.0658	7.51E-01	0.4
121	5	121	113	5.066	7.51E-01	0.4
122	5	31	122	7.8561	3.35E+00	0.4
123	5	122	123	7.8566	3.35E+00	0.4
124	5	123	124	7.8571	3.35E+00	0.4
125	5	43	125	9.1254	3.56E+00	0.4
126	5	125	126	9.1255	3.56E+00	0.4
127	5	126	127	9.1257	3.56E+00	0.4
128	5	45	128	11.1036	1.08E+00	0.4
129	5	128	127	11.1036	1.08E+00	0.4
130	5	51	129	6.5631	3.62E-01	0.4
131	5	129	130	6.5623	3.62E-01	0.4
132	5	53	131	11.1028	9.28E-01	0.4
133	5	131	132	11.1033	9.28E-01	0.4
134	5	55	133	10.7162	5.95E+00	0.4
135	5	133	134	10.7162	5.95E+00	0.4
136	5	134	135	10.7158	5.95E+00	0.4
137	5	135	136	10.7157	5.95E+00	0.4
138	5	136	137	10.7154	5.95E+00	0.4
139	5	58	138	7.3531	3.10E+00	0.4
140	5	138	139	7.3536	3.10E+00	0.4
141	5	139	140	7.3541	3.10E+00	0.4
142	5	60	141	6.2936	4.36E-01	0.4
143	5	141	140	6.294	4.36E-01	0.4
144	5	71	142	4.0685	1.13E-01	0.4
145	5	142	143	4.0747	1.13E-01	0.4
146	5	143	144	4.0791	1.13E-01	0.4
147	5	144	145	4.0801	1.13E-01	0.4
148	5	145	146	4.078	1.13E-01	0.4
149	5	146	147	4.0729	1.13E-01	0.4
150	5	73	148	12.1039	2.78E+00	0.4
151	5	148	149	12.1012	2.78E+00	0.4
152	5	149	150	12.0992	2.78E+00	0.4
153	5	150	151	12.0991	2.78E+00	0.4
154	5	151	152	12.1002	2.78E+00	0.4
155	5	152	153	12.1017	2.78E+00	0.4
156	5	153	154	12.1014	2.78E+00	0.4
157	5	76	155	6.0824	1.51E-01	0.4
158	5	155	156	6.0797	1.51E-01	0.4
159	5	156	147	6.0762	1.51E-01	0.4
160	5	79	157	6.0019	8.65E-01	0.4
161	5	157	158	6.003	8.65E-01	0.4
162	5	158	159	6.004	8.65E-01	0.4
163	5	159	160	6.0047	8.65E-01	0.4
164	5	160	161	6.0053	8.65E-01	0.4
165	5	161	162	6.0057	8.65E-01	0.4
166	5	162	163	6.0058	8.65E-01	0.4
167	5	163	164	6.0057	8.65E-01	0.4
168	5	164	165	6.0055	8.65E-01	0.4
169	5	165	166	6.0055	8.65E-01	0.4
170	5	81	167	6.8819	8.28E-01	0.4
171	5	167	168	6.8827	8.28E-01	0.4
172	5	168	169	6.8836	8.28E-01	0.4
173	5	169	170	6.8847	8.28E-01	0.4
174	5	170	171	6.8859	8.28E-01	0.4
175	5	171	172	6.8869	8.28E-01	0.4
176	5	172	173	6.8871	8.28E-01	0.4
177	5	173	174	6.8864	8.28E-01	0.4
178	5	174	175	6.886	8.28E-01	0.4
179	5	175	176	6.8854	8.28E-01	0.4
180	5	176	177	6.8848	8.28E-01	0.4
181	5	89	178	6.3771	4.51E-01	0.4
182	5	178	179	6.3765	4.51E-01	0.4
183	5	179	180	6.3754	4.51E-01	0.4
184	5	180	181	6.3735	4.51E-01	0.4
185	5	91	182	5.0808	1.32E+00	0.4
186	5	182	183	5.0827	1.32E+00	0.4
187	5	183	184	5.0861	1.32E+00	0.4
188	5	184	185	5.0888	1.32E+00	0.4
189	5	185	186	5.0888	1.32E+00	0.4
190	5	94	187	4.1777	2.12E-01	0.4
191	5	187	188	4.18	2.12E-01	0.4
192	5	188	189	4.1818	2.12E-01	0.4
193	5	189	190	4.1824	2.12E-01	0.4
194	5	190	191	4.1825	2.12E-01	0.4
195	5	194	195	7.2444	2.00E+00	0.4
196	5	195	196	7.2447	2.00E+00	0.4
197	5	196	197	7.245	2.00E+00	0.4
198	5	197	198	7.2452	2.00E+00	0.4
199	5	198	199	7.2455	2.00E+00	0.4
200	5	98	200	10.0982	5.08E+00	0.4
201	5	200	201	10.0989	5.08E+00	0.4
202	5	201	202	10.0998	5.08E+00	0.4
203	5	202	203	10.1007	5.08E+00	0.4
204	5	100	204	6.9474	1.33E+00	0.4
205	5	204	205	6.9482	1.33E+00	0.4
206	5	205	206	6.9493	1.33E+00	0.4
207	5	206	207	6.9506	1.33E+00	0.4
208	5	102	208	12.6028	5.00E+00	0.4
209	5	105	209	4.3982	2.50E-02	0.4
210	5	209	210	4.3988	2.50E-02	0.4
211	5	210	211	4.3993	2.50E-02	0.4
212	5	45	212	7.0551	2.24E-01	0.4
213	5	212	213	7.0564	2.24E-01	0.4
214	5	213	214	7.0581	2.24E-01	0.4
215	5	214	215	7.0611	2.24E-01	0.4
216	5	215	216	7.0638	2.24E-01	0.4
217	5	216	217	7.0652	2.24E-01	0.4
218	5	217	218	7.0654	2.24E-01	0.4
219	5	218	219	7.0642	2.24E-01	0.4
220	5	219	220	7.062	2.24E-01	0.4
221	5	220	221	7.0589	2.24E-01	0.4
222	5	51	222	3.8716	3.94E-02	0.4
223	5	222	223	3.8724	3.94E-02	0.4
224	5	53	224	6.5092	1.00E-01	0.4
225	5	224	225	6.5094	1.00E-01	0.4
226	5	225	132	6.5097	1.00E-01	0.4
227	5	20	226	4.4187	2.89E-01	0.4
228	5	226	227	4.4203	2.89E-01	0.4
229	5	227	228	4.4234	2.89E-01	0.4
230	5	228	229	4.4261	2.89E-01	0.4
231	5	229	230	4.4272	2.89E-01	0.4
232	5	230	231	4.4269	2.89E-01	0.4
233	5	62	232	3.8712	2.04E-01	0.4
234	5	232	233	3.8716	2.04E-01	0.4
235	5	233	124	3.8719	2.04E-01	0.4
236	5	76	234	6.8084	2.04E-01	0.4
237	5	234	235	6.8036	2.04E-01	0.4
238	5	235	154	6.7977	2.04E-01	0.4
239	5	89	236	4.0014	5.12E-02	0.4
240	5	236	237	3.9999	5.12E-02	0.4
241	5	237	238	3.9984	5.12E-02	0.4
242	5	238	239	3.9976	5.12E-02	0.4
243	5	239	240	3.9973	5.12E-02	0.4
244	5	240	181	3.9974	5.12E-02	0.4
245	5	94	241	4.3465	2.95E-01	0.4
246	5	241	242	4.3476	2.95E-01	0.4
247	5	242	243	4.3508	2.95E-01	0.4
248	5	243	191	4.3523	2.95E-01	0.4
249	5	55	245	3.8666	1.23E-01	0.4
250	5	245	246	3.8674	1.23E-01	0.4
251	5	246	231	3.8685	1.23E-01	0.4
252	5	98	247	7.1279	1.59E+00	0.4
253	5	247	248	7.1286	1.59E+00	0.4
254	5	248	249	7.1293	1.59E+00	0.4
255	5	249	250	7.1302	1.59E+00	0.4
256	5	102	251	8.9259	2.00E+00	0.4
257	5	251	252	8.9267	2.00E+00	0.4
258	5	252	253	8.9278	2.00E+00	0.4
259	5	253	207	8.9294	2.00E+00	0.4
260	5	105	254	5.2016	6.11E-01	0.4
261	5	254	255	5.2017	6.11E-01	0.4
262	5	256	257	49.6694	2.41E+02	0.4
263	5	258	259	44.642	7.76E+01	0.4
264	5	259	260	44.6425	7.76E+01	0.4
265	5	260	261	44.6428	7.76E+01	0.4
266	5	261	262	44.642	7.76E+01	0.4
267	5	262	263	44.6403	7.76E+01	0.4
268	5	263	264	44.6392	7.76E+01	0.4
269	5	264	265	44.6401	7.76E+01	0.4
270	5	265	266	44.6411	7.76E+01	0.4
271	5	266	267	44.6398	7.76E+01	0.4
272	5	267	268	44.6387	7.76E+01	0.4
273	5	268	269	44.6389	7.76E+01	0.4
274	5	269	270	44.6383	7.76E+01	0.4
275	5	270	271	44.6375	7.76E+01	0.4
276	5	271	272	44.6365	7.76E+01	0.4
277	5	272	273	44.6349	7.76E+01	0.4
278	5	273	274	44.6342	7.76E+01	0.4
279	5	274	256	44.6333	7.76E+01	0.4
280	5	275	276	48.4445	7.44E+01	0.4
281	5	276	277	48.4451	7.44E+01	0.4
282	5	277	278	48.2569	7.74E+01	0.4
283	5	278	258	48.2572	7.74E+01	0.4
284	5	154	279	12.6546	2.99E+00	0.4
285	5	279	277	12.6538	2.99E+00	0.4
286	5	280	281	50.2322	7.44E+01	0.4
287	5	281	282	50.2325	7.44E+01	0.4
288	5	282	283	50.2332	7.44E+01	0.4
289	5	283	275	50.2334	7.44E+01	0.4
290	5	147	284	6.9987	2.64E-01	0.4
291	5	284	258	6.9949	2.64E-01	0.4
292	5	285	286	47.0936	7.02E+01	0.4
293	5	286	287	47.0937	7.02E+01	0.4
294	5	287	280	47.0939	7.02E+01	0.4
295	5	244	288	51.1792	3.99E+01	0.4
296	5	288	289	51.1792	3.99E+01	0.4
297	5	289	290	51.1793	3.99E+01	0.4
298	5	290	291	51.1793	3.99E+01	0.4
299	5	291	292	51.1794	3.99E+01	0.4
300	5	292	293	51.1792	3.99E+01	0.4
301	5	293	294	51.1791	3.99E+01	0.4
302	5	294	295	51.179	3.99E+01	0.4
303	5	295	285	51.1789	3.99E+01	0.4
304	5	221	297	37.177	3.99E+01	0.4
305	5	297	298	37.177	3.99E+01	0.4
306	5	298	299	37.1772	3.99E+01	0.4
307	5	299	300	37.1771	3.99E+01	0.4
308	5	300	301	37.1765	3.99E+01	0.4
309	5	301	302	37.1759	3.99E+01	0.4
310	5	302	303	37.1757	3.99E+01	0.4
311	5	303	304	37.1756	3.99E+01	0.4
312	5	304	305	37.1755	3.99E+01	0.4
313	5	305	306	37.1753	3.99E+01	0.4
314	5	306	296	37.1751	3.99E+01	0.4
315	5	307	308	37.3221	3.96E+01	0.4
316	5	308	221	37.3227	3.96E+01	0.4
317	5	309	310	33.1085	3.50E+01	0.4
318	5	310	311	33.1092	3.50E+01	0.4
319	5	311	312	33.11	3.50E+01	0.4
320	5	312	307	33.111	3.50E+01	0.4
321	5	127	313	12.9905	4.64E+00	0.4
322	5	313	314	12.9911	4.64E+00	0.4
323	5	314	315	12.9916	4.64E+00	0.4
324	5	315	307	12.992	4.64E+00	0.4
325	5	316	317	24.5931	3.04E+01	0.4
326	5	317	318	24.5931	3.04E+01	0.4
327	5	318	319	24.5926	3.04E+01	0.4
328	5	319	320	24.5919	3.04E+01	0.4
329	5	320	321	24.5914	3.04E+01	0.4
330	5	321	322	24.591	3.04E+01	0.4
331	5	322	285	24.5909	3.04E+01	0.4
332	5	223	323	19.9289	2.68E+01	0.4
333	5	323	316	19.9278	2.68E+01	0.4
334	5	324	325	26.8003	2.68E+01	0.4
335	5	325	223	26.8019	2.68E+01	0.4
336	5	130	326	11.358	1.39E+00	0.4
337	5	326	324	11.358	1.39E+00	0.4
338	5	132	327	12.8317	1.03E+00	0.4
339	5	327	130	12.8323	1.03E+00	0.4
340	5	328	329	20.3625	2.54E+01	0.4
341	5	329	330	20.3629	2.54E+01	0.4
342	5	330	324	20.3637	2.54E+01	0.4
343	5	331	332	10.8378	3.00E+00	0.4
344	5	332	333	10.8382	3.00E+00	0.4
345	5	333	334	10.8385	3.00E+00	0.4
346	5	334	335	10.8389	3.00E+00	0.4
347	5	335	336	10.8394	3.00E+00	0.4
348	5	336	328	10.8398	3.00E+00	0.4
349	5	199	337	18.4635	2.24E+01	0.4
350	5	337	328	18.4638	2.24E+01	0.4
351	5	338	339	18.4223	2.04E+01	0.4
352	5	339	340	18.4226	2.04E+01	0.4
353	5	340	199	18.4229	2.04E+01	0.4
354	5	341	342	8.2859	4.00E+00	0.4
355	5	342	343	8.2863	4.00E+00	0.4
356	5	343	338	8.2866	4.00E+00	0.4
357	5	137	344	13.4775	1.64E+01	0.4
358	5	344	345	13.4776	1.64E+01	0.4
359	5	345	338	13.4778	1.64E+01	0.4
360	5	250	346	13.5237	1.04E+01	0.4
361	5	346	137	13.5239	1.04E+01	0.4
362	5	347	348	12.5958	8.82E+00	0.4
363	5	348	250	12.5956	8.82E+00	0.4
364	5	203	349	10.1854	8.12E+00	0.4
365	5	349	347	10.1855	8.12E+00	0.4
366	5	350	351	9.4408	3.04E+00	0.4
367	5	351	203	9.4407	3.04E+00	0.4
368	5	207	352	9.3026	3.33E+00	0.4
369	5	352	350	9.3031	3.33E+00	0.4
370	5	353	354	6.8203	-2.91E-01	0.4
371	5	354	355	6.8185	-2.91E-01	0.4
372	5	355	350	6.8159	-2.91E-01	0.4
373	5	231	356	7.0683	4.12E-01	0.4
374	5	356	357	7.0697	4.12E-01	0.4
375	5	357	358	7.0705	4.12E-01	0.4
376	5	358	353	7.0698	4.12E-01	0.4
377	5	353	359	8.8242	7.03E-01	0.4
378	5	359	360	8.8223	7.03E-01	0.4
379	5	360	361	8.8209	7.03E-01	0.4
380	5	361	347	8.82	7.03E-01	0.4
381	5	124	362	9.8429	3.56E+00	0.4
382	5	362	363	9.8432	3.56E+00	0.4
383	5	363	211	9.8435	3.56E+00	0.4
384	5	364	365	14.704	4.14E+00	0.4
385	5	365	280	14.704	4.14E+00	0.4
386	5	255	366	13.2296	1.72E+00	0.4
387	5	366	367	13.2296	1.72E+00	0.4
388	5	367	368	13.2298	1.72E+00	0.4
389	5	368	364	13.2302	1.72E+00	0.4
390	5	369	370	5.6435	1.11E+00	0.4
391	5	370	255	5.6435	1.11E+00	0.4
392	5	140	371	7.7544	3.53E+00	0.4
393	5	371	369	7.7547	3.53E+00	0.4
394	5	369	372	8.0816	2.43E+00	0.4
395	5	372	373	8.082	2.43E+00	0.4
396	5	373	364	8.0821	2.43E+00	0.4
397	5	374	375	29.3423	1.63E+02	0.4
398	5	375	256	29.3422	1.63E+02	0.4
399	5	186	376	6.7748	1.83E+00	0.4
400	5	376	374	6.7713	1.83E+00	0.4
401	5	191	377	5.0331	5.07E-01	0.4
402	5	377	378	5.0306	5.07E-01	0.4
403	5	378	379	5.0277	5.07E-01	0.4
404	5	379	380	5.0266	5.07E-01	0.4
405	5	380	381	5.0255	5.07E-01	0.4
406	5	381	186	5.0218	5.07E-01	0.4
407	5	382	383	32.6381	1.62E+02	0.4
408	5	383	384	32.6383	1.62E+02	0.4
409	5	384	385	32.6384	1.62E+02	0.4
410	5	385	386	32.6384	1.62E+02	0.4
411	5	386	387	32.6384	1.62E+02	0.4
412	5	387	388	32.6386	1.62E+02	0.4
413	5	388	389	32.6384	1.62E+02	0.4
414	5	389	390	32.6377	1.62E+02	0.4
415	5	390	391	32.6369	1.62E+02	0.4
416	5	391	392	32.6362	1.62E+02	0.4
417	5	392	393	32.6359	1.62E+02	0.4
418	5	393	394	32.6357	1.62E+02	0.4
419	5	394	395	32.6355	1.62E+02	0.4
420	5	395	374	32.6358	1.62E+02	0.4
421	5	113	396	7.2566	2.34E+00	0.4
422	5	396	382	7.2567	2.34E+00	0.4
423	5	397	398	37.805	1.59E+02	0.4
424	5	398	399	37.8051	1.59E+02	0.4
425	5	399	382	37.8052	1.59E+02	0.4
426	5	192	400	38.4845	1.59E+02	0.4
427	5	400	397	38.4847	1.59E+02	0.4
428	5	166	401	39.4641	1.59E+02	0.4
429	5	401	192	39.464	1.59E+02	0.4
430	5	193	402	35.6564	1.58E+02	0.4
431	5	402	403	35.6564	1.58E+02	0.4
432	5	403	166	35.6564	1.58E+02	0.4
433	5	177	404	34.9266	1.58E+02	0.4
434	5	404	193	34.9267	1.58E+02	0.4
435	5	405	406	39.6233	1.58E+02	0.4
436	5	406	177	39.6234	1.58E+02	0.4
437	5	181	407	6.7322	5.02E-01	0.4
438	5	407	405	6.732	5.02E-01	0.4
439	5	408	409	39.0958	1.57E+02	0.4
440	5	409	410	39.0966	1.57E+02	0.4
441	5	410	405	39.0974	1.57E+02	0.4
442	5	211	411	10.6031	3.58E+00	0.4
443	5	411	316	10.6035	3.58E+00	0.4
444	5	296	412	48.2903	3.99E+01	0.4
445	5	244	412	47.9903	-3.99E+01	0.4
412	total	number	of	nodes
name	x	y	z
1	1166	2340	10
2	1175	2318	10
3	1181	2246	10
4	1179	2168	10
5	1178	2091	10
6	1155	1996	10
7	1129	1903	10
8	1130	1861	10
9	1129	1848	10
10	1129	1820	10
11	1129	1792	10
12	1125	1763	10
13	1126	1704	10
14	1132	1635	10
15	1164	1600	10
16	1201	1571	10
17	1212	1463	10
18	1238	1433	10
19	1278	1419	10
20	1304	1376	10
21	1317	1364	10
22	1324	1348	10
23	1340	1299	10
24	1328	1229	10
25	1267	1171	10
26	1226	1112	10
27	1181	1053	10
28	1159	1000	10
29	1116	943	10
30	1121	865	10
31	1084	767	10
32	1051	706	10
33	1018	644	10
34	988	562	10
35	956	450	10
36	942	378	10
37	911	279	10
38	934	224	10
39	1012	163	10
40	1081	169	10
41	1116	166	10
42	1144	149	10
43	1160	103	10
44	1184	123	10
45	1204	166	10
46	1104	215	10
47	1131	258	10
48	1175	289	10
49	1226	314	10
50	1256	361	10
51	1293	431	10
52	996	296	10
53	1039	289	10
54	1085	931	10
55	1043	912	10
56	1365	1211	10
57	1375	1191	10
58	1411	1191	10
59	1424	1155	10
60	1500	1130	10
61	1464	1085	10
62	1444	1022	10
63	1368	1386	10
64	1412	1452	10
65	1453	1518	10
66	1505	1570	10
67	1281	1606	10
68	1332	1596	10
69	1420	1557	10
70	1551	1583	10
71	1599	1617	10
72	1632	1592	10
73	1659	1578	10
74	1700	1613	10
75	1790	1639	10
76	1879	1666	10
77	1056	1572	10
78	1007	1517	10
79	994	1494	10
80	991	1455	10
81	996	1408	10
82	1003	1360	10
83	982	1305	10
84	928	1251	10
85	874	1197	10
86	781	1131	10
87	686	1067	10
88	571	1015	10
89	453	961	10
90	1236	1806	10
91	1343	1796	10
92	1382	1765	10
93	1494	1776	10
94	1605	1812	10
95	230	411	10
96	288	434	10
97	343	477	10
98	400	482	10
99	288	458	10
100	275	487	10
101	265	496	10
102	234	523	10
103	1488	1029	10
104	1546	1083	10
105	1643	1113	10
106	1063	1892	10
107	995	1874	10
108	908	1818	10
109	818	1764	10
110	724	1724	10
111	629	1684	10
112	589	1667	10
113	542	1645	10
114	1045	1684	10
115	941	1625	10
116	878	1609	10
117	803	1595	10
118	725	1562	10
119	645	1531	10
120	587	1540	10
121	557	1566	10
122	1122	762	10
123	1242	843	10
124	1359	925	10
125	1180	54	10
126	1221	53	10
127	1276	92	10
128	1251	135	10
129	1262	451	10
130	1209	451	10
131	1108	316	10
132	1126	388	10
133	1010	878	10
134	944	782	10
135	879	741	10
136	829	676	10
137	780	608	10
138	1414	1220	10
139	1491	1267	10
140	1592	1239	10
141	1558	1192	10
142	1641	1661	10
143	1742	1712	10
144	1845	1738	10
145	1960	1798	10
146	2035	1784	10
147	2096	1710	10
148	1720	1536	10
149	1752	1441	10
150	1783	1421	10
151	1834	1422	10
152	1929	1475	10
153	2021	1528	10
154	2072	1535	10
155	1959	1676	10
156	2038	1687	10
157	885	1474	10
158	783	1448	10
159	681	1408	10
160	583	1368	10
161	516	1315	10
162	452	1263	10
163	376	1224	10
164	326	1223	10
165	292	1252	10
166	221	1266	10
167	908	1416	10
168	842	1393	10
169	773	1369	10
170	706	1313	10
171	648	1255	10
172	590	1197	10
173	503	1158	10
174	413	1118	10
175	330	1052	10
176	248	983	10
177	165	916	10
178	443	994	10
179	418	1009	10
180	341	901	10
181	263	796	10
182	1363	1831	10
183	1434	1867	10
184	1500	1903	10
185	1538	1954	10
186	1564	2061	10
187	1667	1775	10
188	1736	1777	10
189	1811	1792	10
190	1862	1841	10
191	1859	1918	10
192	233	1388	10
193	178	1070	10
194	642	263	10
195	753	274	10
196	846	316	10
197	881	348	10
198	907	398	10
199	886	469	10
200	424	528	10
201	485	586	10
202	537	622	10
203	589	681	10
204	322	540	10
205	371	596	10
206	412	671	10
207	458	747	10
208	173	462	10
209	1609	1007	10
210	1557	923	10
211	1480	847	10
212	1285	242	10
213	1330	290	10
214	1394	339	10
215	1451	400	10
216	1494	436	10
217	1548	462	10
218	1573	455	10
219	1594	435	10
220	1612	392	10
221	1609	293	10
222	1359	537	10
223	1400	617	10
224	1047	342	10
225	1074	392	10
226	1242	1294	10
227	1173	1235	10
228	1082	1144	10
229	1043	1091	10
230	1003	1038	10
231	984	957	10
232	1421	1011	10
233	1368	956	10
234	1959	1637	10
235	2039	1609	10
236	419	890	10
237	382	816	10
238	327	753	10
239	273	692	10
240	252	700	10
241	1616	1865	10
242	1648	1889	10
243	1778	1894	10
244	2075	787	10
245	1040	940	10
246	1006	934	10
247	466	513	10
248	531	543	10
249	595	588	10
250	659	633	10
251	273	584	10
252	308	644	10
253	380	734	10
254	1670	1136	10
255	1702	1160	10
256	1517	2210	10
257	1508	2340	10
258	2234	1735	10
259	2245	1792	10
260	2204	1860	10
261	2188	1982	10
262	2160	2038	10
263	2153	2149	10
264	2101	2178	10
265	2035	2158	10
266	2004	2179	10
267	1999	2232	10
268	1969	2258	10
269	1900	2235	10
270	1801	2287	10
271	1707	2219	10
272	1626	2234	10
273	1563	2202	10
274	1532	2180	10
275	2208	1542	10
276	2192	1559	10
277	2178	1596	10
278	2181	1639	10
279	2127	1557	10
280	2028	1273	10
281	2075	1294	10
282	2114	1411	10
283	2183	1490	10
284	2160	1738	10
285	1921	1083	10
286	1948	1130	10
287	1967	1228	10
288	2059	829	10
289	2037	848	10
290	1972	874	10
291	1930	866	10
292	1915	885	10
293	1935	952	10
294	1927	994	10
295	1896	1031	10
296	2038	697	10
297	1696	343	10
298	1751	410	10
299	1774	453	10
300	1797	471	10
301	1869	506	10
302	1903	528	10
303	1929	565	10
304	1941	604	10
305	1961	646	10
306	1994	680	10
307	1507	229	10
308	1563	268	10
309	1311	5	10
310	1351	58	10
311	1390	111	10
312	1431	177	10
313	1313	182	10
314	1365	217	10
315	1435	222	10
316	1503	782	10
317	1591	778	10
318	1661	807	10
319	1714	852	10
320	1767	896	10
321	1816	972	10
322	1864	1050	10
323	1458	695	10
324	1233	581	10
325	1339	607	10
326	1210	524	10
327	1175	415	10
328	1028	512	10
329	1080	551	10
330	1155	565	10
331	823	87	10
332	924	149	10
333	965	228	10
334	977	302	10
335	985	375	10
336	1007	444	10
337	937	491	10
338	678	431	10
339	726	431	10
340	817	467	10
341	465	328	10
342	574	369	10
343	633	397	10
344	707	521	10
345	671	472	10
346	719	630	10
347	628	682	10
348	642	658	10
349	607	682	10
350	539	752	10
351	557	712	10
352	496	759	10
353	741	890	10
354	671	871	10
355	580	818	10
356	913	942	10
357	875	955	10
358	807	937	10
359	721	831	10
360	672	776	10
361	623	720	10
362	1406	863	10
363	1449	868	10
364	1884	1273	10
365	1958	1289	10
366	1777	1150	10
367	1820	1172	10
368	1850	1205	10
369	1686	1258	10
370	1695	1212	10
371	1640	1249	10
372	1752	1281	10
373	1817	1307	10
374	1476	2187	10
375	1498	2200	10
376	1524	2086	10
377	1879	1988	10
378	1873	2066	10
379	1845	2105	10
380	1760	2096	10
381	1659	2061	10
382	446	1695	10
383	465	1797	10
384	483	1900	10
385	502	2002	10
386	546	2068	10
387	597	2094	10
388	721	2128	10
389	842	2162	10
390	967	2197	10
391	1076	2261	10
392	1148	2240	10
393	1202	2182	10
394	1294	2179	10
395	1382	2175	10
396	493	1664	10
397	294	1489	10
398	355	1568	10
399	402	1632	10
400	272	1452	10
401	243	1324	10
402	180	1116	10
403	205	1189	10
404	176	1008	10
405	151	872	10
406	161	895	10
407	210	828	10
408	37	706	10
409	47	761	10
410	121	825	10
411	1491	816	10
412	2065	737	10
9	total	number	of	boundary	nodes
node	bctyp	press/flow	HD	PO2
1	2	-30	0.4	92	1. 1
95	2	-15	0.4	75	1. 1
194	2	-2	0.4	50	1. 1
208	2	5	0.4	75	1. 1
257	1	15	0.4	72	1. 1
309	2	-35	0.4	50	1. 1
331	2	-3	0.4	50	1. 1
341	2	-4	0.4	50	1. 1
408	2	-157	0.4	50	1. 1
