# Supplementary material for: Fine-grained simulations of the microenvironment of vascularized tumours
Source: Sci Rep. 2019 Aug 12;9:11698. doi: 10.1038/s41598-019-48252-8 (PMC6690935; doi:10.1038/s41598-019-48252-8)
Supplement: Supplementary file 3 — Tumorcode source files [file 41598_2019_48252_MOESM3_ESM.zip › tumorcode-master/py/krebs/adaption/apj_network_546_segments.txt]

src: http://ajpheart.physiology.org/highwire/filestream/95027/field_highwire_adjunct_files/1/network_546_segments.txt
paper: Structural response of microcirculatory networks to changes in demand: information transfer by shear stress
546  Segments
		Type 1: arteriole, 2: capillary, 3: venule

 SEGMENT NAME TYPE   FROM    TO   DIAM LENGTH  HDmes VELmes
			Nodes	   µm	 µm 	      mm/s
         1      1    830      1  27.65  351.8 0.4338 10.064
         2      1      1      2  23.11  490.8 0.5746 11.087
         3      1      2      3  26.74  429.4 0.3885 9.7979
         4      1      3      4  22.05  613.5 0.4219 10.478
         5      1      4      5  20.22  306.7 0.5433 7.6632
         6      1      5      6  20.02  122.7 0.5188 6.9249
         7      1      6      7  16.55  920.2 0.3742 4.0192
         8      1      7      8  13.53  981.6 0.3731 4.2304
         9      1      8      9  12.78   49.1 0.3581 3.8196
        10      1      9     10  13.94   36.8 0.4022 2.3235
        11      1     10     11  13.63  122.7 0.5887 2.4172
        12      1     11     12  14.72   98.2 0.4664  1.783
        13      1     12     13  14.37  245.4 0.5345 1.9331
        14      1     13     14  15.15   24.5 0.5915 1.4482
        15      1     14     15  14.84  122.7 0.4295 1.7227
        16      1     15     16  11.98  368.1 0.4522 2.2825
        17      1     16     17  12.10    184 0.1202 1.2575
        18      1     17     18  11.52  552.1 0.2943 0.8391
        19      1     18     19  12.43  245.4 0.4317 0.5376
        20      1     19     20  12.18   98.2 0.5634 0.3507
        21      1     20     21   6.06   73.6 0.4224 0.3339
        22      1     19     22   6.95  368.1 0.1395 0.0483
        23      1     18     23   5.84   98.2 0.4851 0.8247
        24      1     16     24  12.98   49.1 0.1947 1.1971
        25      1     15     25   6.14  122.7 0.2916  1.345
        26      1     25     26   5.25   98.2 0.1041 0.4988
        27      1     26     27   8.71  122.7 0.4018 0.4255
        28      1     14     29   3.80  245.4 0.1316 0.6572
        29      1     12     29   6.59  368.1 0.2259 1.8604
        30      1     29     30   6.39  110.4 0.4522 2.0944
        31      1     30     31   6.02   61.3  0.422 1.4327
        32      1     31     32   6.59  245.4 0.3037 0.5401
        33      1     11     33   6.68    184 0.3156 1.3379
        34      1     33     34   5.13   12.3 0.3693 0.9969
        35      1     34     35   6.25  858.9 0.2699 0.8503
        36      1      9     36   6.06  245.4 0.2349 1.8281
        37      1     36     37   6.30  306.7 0.1852 1.2675
        38      1      7     38  13.66  122.7 0.4725 3.1427
        39      1     38     39  16.11  429.4 0.4243 3.3442
        40      1     39     40  16.11  429.4 0.3726 2.9811
        41      1     40     41  14.81  552.1  0.433 2.4252
        42      1     41     42  12.88  552.1 0.4489 2.7215
        43      1     42     43  12.80   73.6 0.3257 3.0448
        44      1     43     44   9.66   98.2 0.4608 1.2835
        45      1     44     45   8.55   49.1   0.44 1.6217
        46      1     45     46  10.09    184 0.3369 1.1667
        47      1     44     47   5.92  674.8 0.2143 0.3839
        48      1     43     48  12.56  368.1 0.5887 1.7759
        49      1     48     49  13.47  245.4 0.1959 0.6664
        50      1     41     50   7.44   36.8 0.3838  1.508
        51      1     50     51   5.64  306.7 0.3196 0.6441
        52      1      6     52  18.24  245.4 0.4902 5.4233
        53      1     52     53  17.66  490.8 0.4274 6.0908
        54      1     53     54  13.16  490.8 0.5979 5.5151
        55      1     54     55  10.38  245.4 0.7044 4.5823
        56      1     55     56  15.09  429.4 0.4639  3.293
        57      1     56     57  11.09  122.7 0.7244 3.3644
        58      1     57     58  12.43  429.4  0.596 3.0489
        59      1     58     59  14.74  368.1  0.539  1.406
        60      1     59     60   7.67  245.4 0.3369 1.0457
        61      1     60     61   8.64  122.7 0.7248 1.0923
        62      1     61     62   9.85  122.7 0.8766 0.8072
        63      1     62     63   9.96    184 0.4714  0.385
        64      1     63     64   6.39   73.6 0.5679 0.4344
        65      1     64     65  11.38   98.2 0.4637 0.3708
        66      1     62     66   6.20   36.8 0.5131 0.9266
        67      1     66     67   8.00   98.2 0.9812  0.779
        68      1     57     68  13.34   98.2 0.4757 2.7937
        69      1     68     69  11.72  306.7 0.5855 1.3713
        70      1     69     70   7.82   36.8 0.9264 1.3134
        71      1     70     71  10.44  368.1 0.6235 1.1086
        72      1     71     72   8.85  110.4 0.5639 0.7578
        73      1     70     73   8.98  245.4 0.4382 0.7715
        74      1     54     74   3.83  245.4 0.0596 3.0757
        75      1     53     75  16.36 1042.9 0.5149 5.1576
        76      1     75     76  15.39  245.4 0.4822 4.1828
        77      1     76     77  12.61   61.3 0.4462 2.7152
        78      1     77     78  11.13  552.1 0.5051 1.7617
        79      1     78     79  11.55  613.5 0.5599 1.4191
        80      1     78     80   7.59    184 0.5351 1.8423
        81      1     77     81   7.24  306.7  0.246 2.3944
        82      1     76     82  14.56  245.4 0.5616 3.2022
        83      1     82     83  16.76    184  0.587 1.7006
        84      1     83     84  17.71  306.7 0.5256 1.4573
        85      1     84     85  12.35  306.7 0.3039 1.4357
        86      1     85     86  11.31  490.8 0.6287 0.7146
        87      1     86     87   8.04  368.1 0.4353 0.4603
        88      1     84     88  10.10  490.8 0.3477 0.9418
        89      1     88     89   7.85  490.8 0.3628 0.4855
        90      1     89     90   6.05    184 0.4618 0.6669
        91      1     88     91   8.40    184 0.2539 1.0024
        92      1     75     92   8.33    184 0.1055 3.4248
        93      1     92     93   6.31    184 0.1137 1.4469
        94      1      5     94   8.98  122.7 0.5476 6.2894
        95      1     94     95   8.86  245.4 0.1659 2.9294
        96      1     95     96   7.97  245.4 0.2293  0.974
        97      1      4     97   6.56  122.7 0.4697 1.1371
        98      1     97     98   5.92  122.7 0.3611  2.608
        99      1      3     99  21.74  122.7   0.37 6.5048
       100      1     99    100  19.20  122.7 0.4288 6.3847
       101      1    100    101  16.14    184 0.4039 5.9846
       102      1    101    102  16.39   61.3 0.3191 4.5033
       103      1    102    103  16.42  674.8 0.4301  4.596
       104      1    103    104  14.62  429.4 0.4994 4.5379
       105      1    104    105  15.68  736.2 0.3559 2.4447
       106      1    105    106  14.50  797.5  0.488 2.2414
       107      1    106    107  13.56   98.2 0.4313   2.02
       108      1    107    108   9.96  368.1 0.6636 1.2663
       109      1    108    109   7.25  490.8 0.2692 0.2053
       110      1    109    110   4.99  122.7 0.2291 0.1347
       111      1    107    111  10.39  245.4 0.2434 2.0476
       112      1    111    112   8.11  613.5 0.1754 0.4432
       113      1    106    113   9.37   24.5 0.5883 1.7733
       114      1    113    114   7.17   12.3 0.3275 1.6624
       115      1    114    115   6.33   98.2 0.3077 1.3929
       116      1    115    116   8.08  245.4 0.3187 0.6998
       117      1    116    117   8.91   49.1  0.128 0.1673
       118      1    114    118   6.05   85.9 0.4413 1.1057
       119      1    105    119   6.39  306.7 0.6162 1.9254
       120      1    119    120   7.53   24.5 0.5649 1.6928
       121      1    104    121   6.98  122.7 0.2103   3.22
       122      1    121    122   4.61   61.3 0.1851 1.3101
       123      1    103    123   7.50   98.2 0.1795 2.7998
       124      1    101    124   8.76  245.4 0.4685 4.0092
       125      1    124    125  10.12   61.3  0.454 1.7467
       126      1    125    126   6.99  245.4 0.4672 2.0023
       127      1    125    127   8.46  122.7 0.4001 1.2181
       128      1    124    128   8.36   61.3 0.4088 2.0969
       129      1    100    129  15.42   1227 0.3076 4.4461
       130      1    129    130  15.75   98.2 0.3061 3.7358
       131      1    130    832  12.69  351.8 0.3822  4.245
       134      1    130    134   5.11 1349.7 0.3067 0.9538
       135      1    129    135   7.13   98.2 0.1607 2.5291
       136      1      1    136   7.37  368.1 0.2366 2.8866
       137      1    136    137   8.28  736.2 0.1917 3.1058
       138      1    137    138   8.46   49.1 0.3157 1.0331
       139      1    138    139   6.84    184 0.1606 1.0537
       140      1    136    829   6.79  351.8 0.2542 2.8782
       213      1    818    213  13.24  351.8 0.3262 1.5988
       214      1    213    214   8.74  122.7 0.1374 0.7789
       215      1    213    215  11.36   36.8 0.4738 1.2643
       216      1    215    216   8.43   12.3 0.5824 1.0068
       218      1    824    218   9.85  351.8 0.2778 6.5635
       219      1    218    219   9.02  122.7 0.3033 2.1529
       220      1    219    220   6.36  306.7 0.0943 1.4347
       221      1    219    221   7.14  122.7 0.2223 2.0011
       222      1    218    222   7.35   24.5 0.1744 0.9491
       223      1    222    223   5.64  429.4 0.0919 1.4788
       230      1    826    230   9.25  351.8 0.5716 1.3583
       231      1    230    231  11.62  490.8 0.5003 1.6978
       235      1    835    235   9.49  351.8 0.6614 0.8073
       236      1    836    236   7.13  351.8 0.1024 0.3975
       237      1    236    237  12.37  122.7 0.0952 0.2209
       238      1    237    238  10.71  122.7 0.2742 0.2416
       302      1      2    302   9.30  122.7 0.5789 5.6742
       303      1    302    303   9.46  220.9  0.409 6.5134
       321      1    220    321   8.31   85.9 0.1702 1.0437
       327      1     27    327   5.46  306.7 0.3601 0.4088
       352      1     52    352   6.67  122.7 0.5414 5.4299
       380      1     80    380   7.32   49.1 0.5219  1.231
       387      1     87    387   6.79  306.7 0.3386 0.4091
       399      1     99    399   6.02   36.8 0.1511 0.6668
      1008      2      8   2219   5.81  736.2 0.1645 0.9926
      1010      2     10   2219   5.06  858.9 0.2547 1.6533
      1017      2     17   2209   7.85  306.7 0.6636 0.9258
      1020      2     20   2188   9.12  122.7  0.536 0.3753
      1021      2     21   2188  11.11   36.8 0.7329 0.3058
      1022      2     22   2192   6.56  110.4 0.0646 0.0106
      1023      2     23   2193  11.11    184 0.5093 0.4367
      1024      2     24   2200  10.71  490.8 0.3258 0.5985
      1025      2     25   2213   7.35  245.4 0.2118 0.5868
      1026      2     26   2213   6.30  110.4 0.2051 0.5123
      1030      2     30   2163   4.04  674.8 0.0059 0.4212
      1031      2     31   2160  12.10  552.1  0.462 0.4818
      1032      2     32   2163   6.06  245.4 0.2575 0.6556
      1033      2     33   2222   6.00  920.2 0.1751 0.9127
      1034      2     34   2224   6.88 1104.3  0.602 0.9936
      1035      2     35   2226   6.36  368.1 0.4084 0.3413
      1036      2     36   2216   5.08  490.8 0.1872 1.2489
      1037      2     37   2217   4.14  429.4 0.0829 0.3199
      1038      2     38   2153   5.84  858.9 0.2092 1.4205
      1039      2     39   2154   8.07  368.1 0.4404 1.6977
      1040      2     40   2154   4.20  368.1 0.1976 0.7112
      1042      2     42   2162   5.81  490.8  0.197 0.9402
      1045      2     45   2135   4.72  552.1 0.0647 0.4358
      1046      2     46   2152   7.24   61.3 0.2548   0.51
      1047      2     47   2135   6.43  245.4 0.1796 0.2288
      1048      2     48   2162  14.66  368.1 0.4354 1.7327
      1049      2     49   2166   8.86 1165.6 0.4206 0.3538
      1050      2     50   2150   7.24  245.4 0.2139 1.1384
      1051      2     51   2129   4.59  306.7 0.2034 0.6846
      1055      2     55   2054   4.14  429.4 0.2371 1.1479
      1056      2     56   2052   5.20  245.4 0.1784 2.2764
      1058      2     58   2012   7.67  306.7 0.2687  2.151
      1059      2     59   2039   8.46  368.1 0.4824 0.5433
      1060      2     60   2128   5.04  490.8 0.3179 0.8555
      1061      2     61   2130   8.91  490.8 0.6229 0.5781
      1063      2     63   2131   4.43  368.1 0.4378 0.1174
      1064      2     64   2149   7.05  490.8 0.1126 0.0497
      1065      2     65   2132   4.14  245.4 0.0604  0.075
      1066      2     66   2047   6.56  490.8 0.6184 0.3007
      1067      2     67   2046   6.43  306.7 0.1338 0.0837
      1068      2     68   2040   7.35  613.5 0.6876 1.3832
      1069      2     69   2056   6.33  245.4 0.3363 2.6244
      1071      2     71   2040   5.92    184 0.0998 0.3972
      1072      2     72   2038   7.24  122.7 0.6543 1.5041
      1073      2     73   2037   8.40  490.8 0.4411 0.7532
      1074      2     74   2010   5.64  368.1 0.3023 2.0604
      1079      2     79   2074   7.05  122.7 0.6679 0.5191
      1080      2     80   2071   9.45  368.1 0.7381 1.4768
      1081      2     81   2068   7.69   98.2 0.0363 0.4055
      1082      2     82   2055   4.43  306.7 0.3065 2.3793
      1083      2     83   2058   7.71  368.1 0.3351 0.9899
      1085      2     85   2058  14.66  613.5 0.4443 0.8065
      1086      2     86   2028   9.58  368.1 0.3086 0.8247
      1087      2     87   2028   4.72    184 0.3153 0.2702
      1089      2     89   2029   5.06  490.8 0.3026 0.2903
      1090      2     90   2030   7.56   49.1  0.329 0.1527
      1091      2     91   2036   9.09  490.8 0.6972 1.0182
      1092      2     92   2061   6.59   73.6 0.1525 2.2893
      1093      2     93   2068   6.56  245.4 0.1809 0.8342
      1094      2     94   2255   7.21  122.7  0.114 3.5515
      1095      2     95   2253   5.06  122.7  0.277  4.068
      1096      2     96   2276   7.35  368.1 0.1559 0.4776
      1097      2     97   2125   5.38  245.4  0.254 3.0872
      1098      2     98   2260   5.84  245.4 0.2697 1.7623
      1102      2    102   2115   7.13  122.7 0.0089 4.5919
      1106      2    113   2102   6.82  429.4 0.1162 1.0389
      1108      2    108   2094  12.68  245.4 0.5596 0.7394
      1109      2    109   2094   6.64    184 0.2795 0.2459
      1110      2    110   2093   8.62  306.7    0.1 0.1094
      1111      2    111   2099  14.37  490.8 0.6477 1.6717
      1112      2    112   2105   6.02  245.4 0.1212 0.4263
      1115      2    115   2092   8.46  490.8 0.5568 0.4839
      1116      2    116   2096  10.70  122.7 0.9159 1.0443
      1117      2    117   2091   6.21    184 0.2521 0.1801
      1118      2    118   2096  10.35  245.4  0.603  0.668
      1119      2    119   2102   6.32  245.4 0.1606 0.6471
      1120      2    120   2101   6.43  122.7 0.3476 1.5098
      1121      2    121   2114   6.52  368.1 0.2477 0.7209
      1122      2    122   2064   5.30  613.5 0.2947 0.9935
      1123      2    123   2117   5.64  490.8 0.2158 2.4975
      1126      2    126   2112   6.79  245.4 0.3597 0.8543
      1127      2    127   2121   6.79   24.5 0.3162 0.5133
      1128      2    128   2123   8.11  306.7 0.5663  0.684
      1134      2    134   2110  10.89  245.4  0.494   0.14
      1135      2    135   2117   5.08  306.7 0.3061 0.9415
      1137      2    137   2257   7.53  306.7  0.352 1.1624
      1138      2    138   2256   4.54  490.8 0.3513  2.337
      1139      2    139   2265   7.75  490.8 0.1464 1.3766
      1171      2    822   2221   8.86  674.8 0.5493 0.4509
      1179      2    821   2223   8.29  797.5 0.2588 1.5628
      1210      2    838   2197   7.24  858.9 0.4997 0.6099
      1214      2    214   2203  10.10  306.7 0.3468 0.4068
      1215      2    215   2205   6.95  306.7  0.111 0.1494
      1216      2    216    819  12.63  368.1 0.4927 1.5707
      1220      2    220   2303   6.95  368.1 0.2424 0.5398
      1221      2    221   2251   5.40 1042.9 0.3052 1.0387
      1222      2    222   2002   6.06  490.8 0.2572 2.5476
      1223      2    223   2274   6.43  490.8 0.2432  1.627
      1230      2    230   2275  11.62  368.1 0.3689 0.7891
      1231      2    231   2275   9.90  245.4 0.5516 1.0893
      1235      2    235   2090   6.84    184 0.5445 0.2974
      1236      2    236   2086   7.05  429.4 0.1837 0.1551
      1237      2    237   2088   8.71  245.4 0.4179 0.1663
      1238      2    238   2088   8.91  122.7 0.4746 0.1869
      1302      2    302   2118   6.43  368.1 0.0904 3.5917
      1303      2    303    831  10.50  981.6 0.4397 4.3667
      1321      2    321   2304   7.05  245.4 0.5253 0.6808
      1327      2    327   2309   4.41  368.1  0.055 0.0172
      1352      2    352   2127   4.20   61.3 0.1227 3.1096
      1380      2    380   2070   5.61  490.8 0.2536 0.5386
      1387      2    387   2324   6.13  122.7 0.4429 0.5883
      1399      2    399   2261   7.35    184 0.1413 1.0944
      1402      2    801   2082   7.52  351.8 0.1998  0.211
      1403      2    803   2024   7.53  351.8 0.2441 0.0674
      1409      2    804   2023   6.70  351.8 0.1514 0.2384
      1521      2     21   2174   7.05  736.2 0.7114 0.0683
      1522      2     22   2190   3.87  245.4 0.2087 0.0504
      1523      2     23   2193   6.52  122.7 0.3588 0.3228
      1524      2     13   2207   4.41  613.5 0.0898 1.3331
      1527      2     27   2209   3.87    184 0.0807 0.3376
      1532      2     32   2160   6.79  245.4 0.5369 0.4094
      1535      2     35   2226   3.99  490.8 0.3124 0.3349
      1537      2     37   2217   4.31  368.1 0.0632 0.5764
      1546      2     46   2151   6.59  122.7 0.4224 1.0225
      1547      2     47   2167   7.05  858.9 0.1671 0.2324
      1549      2     49   2165  11.09  552.1 0.9254  0.582
      1551      2     51   2152   5.08  368.1 0.2475 0.5669
      1565      2     65   2149   7.14   24.5 0.6558 0.7169
      1567      2     67   2041   9.77    184  0.388 0.5589
      1572      2     72   2037   3.80  306.7 0.1434 0.2526
      1573      2     73   2057  12.31  122.7 0.4688 0.7263
      1574      2     74   2052   4.99  306.7 0.0494 0.5651
      1579      2     79   2074  10.97    184 0.6022 1.1276
      1581      2     81   2069   7.28  122.7 0.2238 1.4013
      1590      2     90   2029   5.95  122.7 0.2923 0.2157
      1591      2     91   2030   7.05  368.1 0.6313 0.6844
      1593      2     93   2061   5.73    184 0.3071 0.5739
      1596      2     96   2274   7.14  552.1 0.5099 1.3603
      1598      2     98   2125   5.62   73.6 0.2769 0.9459
      1610      2    110   2090   4.39  122.7 0.0092 0.0196
      1612      2    112   2106   8.46  122.7 0.5185 0.3919
      1617      2    117   2075   6.30  245.4 0.2095 0.1347
      1618      2    118   2095   5.92  613.5 0.2078 0.4658
      1620      2    120   2100   6.95  122.7 0.1873  0.752
      1622      2    122   2113   6.32  368.1 0.0633 0.3584
      1623      2    123   2111   8.98  920.2 0.1124 0.1655
      1624      2     24   2207   3.86  122.7 0.3234 0.8033
      1626      2    126   2121   8.82   61.3 0.1872 0.4476
      1627      2    127   2122   5.04    184 0.2464 0.1317
      1628      2    128   2260   7.67  306.7 0.3926 0.8004
      1634      2    134   2110   5.81  245.4 0.0337 0.0574
      1635      2    135   2111   9.84 1165.6 0.2222 0.9761
      1639      2    139   2262   5.20  429.4 0.3015 1.0232
      1714      2    214   2201   7.13  368.1 0.3608 0.4717
      1716      2    216   2205   8.93  306.7 0.4014 0.1593
      1721      2    221   2155   6.96  858.9 0.5216 1.3131
      1723      2    223   2273   5.46  245.4  0.245 1.5273
      1731      2    231   2276   8.58  858.9 0.3932 0.9572
      1735      2    235   2089  11.11  306.7  0.649  0.546
      1738      2    238   2086   8.98  122.7 0.3402 0.1688
      1803      2    303   2118   7.57  429.4 0.1162 2.8075
      1821      2    321   2251   6.05  429.4 0.2223   0.95
      1827      2    327   2211   5.20   61.3 0.5552  0.455
      1852      2    352   2127   6.31  122.7  0.567  1.665
      1880      2    380   2069   7.67  306.7  0.272 0.6404
      1887      2    387   2081   3.15  429.4 0.1886 0.1959
      1899      2    399   2261   6.84    184 0.1158 0.3253
      2001      3   2001    825  58.84  351.8 0.6458 3.1153
      2002      3   2002   2001  55.20   73.6 0.5427 4.1028
      2003      3   2003   2002  59.19  490.8 0.2853 3.8571
      2004      3   2004   2304  55.07  429.4 0.7546 3.0259
      2005      3   2005   2004  55.87  245.4 0.5672  3.344
      2006      3   2006   2005  54.55   61.3 0.2766 3.3452
      2007      3   2007   2006  47.04  736.2 0.5523 3.0992
      2008      3   2008   2007  47.54  368.1 0.6671 2.8181
      2009      3   2009   2008  46.93  122.7 0.3886 2.8853
      2010      3   2010   2009  42.78   98.2 0.5397 1.6807
      2011      3   2011   2010  40.86  490.8  0.633 1.8839
      2012      3   2012   2011  40.43  552.1 0.6378 1.6788
      2013      3   2013   2012  41.07    184 0.6543  2.229
      2014      3   2014   2013  47.29  245.4 0.5925 1.5707
      2015      3   2015   2014  38.81  490.8 0.4799 1.4695
      2016      3   2016   2015  28.37  368.1 0.4676 1.2843
      2017      3   2017   2016  25.22  490.8 0.4659 0.9748
      2018      3   2018   2017  22.32   73.6 0.3987  0.679
      2019      3   2019   2018  23.34  552.1  0.441 0.7114
      2020      3   2020   2019  22.38  110.4 0.2771 0.5994
      2021      3   2021   2020  21.13    184 0.3124 0.9598
      2022      3   2022   2021  12.25  368.1  0.393  0.755
      2023      3   2023   2022  13.76    184 0.2011 0.4158
      2024      3   2024   2023  13.19    184 0.5113 0.3483
      2025      3    802   2324   9.09  351.8 0.6147  0.254
      2026      3    805   2022   7.67  306.7 0.2989 0.9613
      2027      3   2027   2021  15.46   61.3 0.4173 0.5885
      2028      3   2028   2027   8.24  429.4 0.4384 0.8347
      2029      3   2029   2027   6.06  245.4 0.3809 0.2465
      2030      3   2030   2020   6.56  245.4 0.5716 0.5644
      2031      3    806   2319  11.35  368.1 0.8486 1.0255
      2032      3   2032   2319  14.02  368.1  0.396 0.7476
      2033      3    809   2032   9.53  122.7 0.5733  0.962
      2035      3   2032   2018   5.64  613.5 0.2064 0.2388
      2036      3   2036   2017  10.34   61.3 0.8567 0.8122
      2037      3   2037   2036   8.48   98.2 0.5715 0.5057
      2038      3   2038   2016   9.27  122.7 0.7515 1.4083
      2039      3   2039   2038  10.71   49.1 0.4773 1.2912
      2040      3   2040   2039   9.68  122.7  0.558 0.7166
      2041      3   2041   2015  33.83  245.4 0.5109 0.8796
      2042      3   2042   2041  32.29  245.4 0.6423 0.5543
      2043      3    810   2042  27.85   49.1 0.3714 0.6737
      2046      3   2046   2042  22.84  122.7 0.7062  0.379
      2047      3   2047   2046  21.74  122.7 0.7447 0.4568
      2048      3    811   2047  18.18    184 0.5628 0.7231
      2052      3   2052   2011   6.67  613.5 0.3487 1.5946
      2053      3   2053   2009  37.73  674.8 0.3957 2.4147
      2054      3   2054   2053  18.74  245.4 0.5779 1.8295
      2055      3   2055   2054  16.14  306.7 0.5737 1.9914
      2056      3   2056   2055  11.35   49.1 0.8645 2.2854
      2057      3   2057   2056  17.73  490.8 0.4181 1.4817
      2058      3   2058   2057  12.03   49.1 0.4354 1.5557
      2059      3   2059   2053  36.87    184 0.4741 1.7709
      2061      3   2061   2059   6.30  368.1  0.147 1.2582
      2062      3   2062   2059  36.38  245.4 0.4375 1.8188
      2063      3   2063   2062  40.41  368.1 0.5077 1.7584
      2064      3   2064   2063  38.98  858.9 0.4769 0.9266
      2065      3   2065   2064  41.43   98.2 0.5902  1.284
      2066      3   2066   2065  28.58   36.8 0.6838 0.5349
      2067      3   2067   2066  10.66   98.2  0.206 1.4885
      2068      3   2068   2067   5.64  122.7 0.1812 1.1276
      2069      3   2069   2067  10.24  110.4 0.5137 1.0075
      2070      3   2070   2066  32.77  122.7 0.5647   0.77
      2071      3   2071   2070  39.86  613.5  0.447 0.9619
      2072      3   2072   2071  32.81  110.4 0.6315 0.5165
      2073      3   2073   2072  31.08  490.8 0.5895 1.1777
      2074      3   2074   2073  16.82    184 0.5848 1.2425
      2075      3   2075   2073  29.62   61.3 0.5606  0.882
      2076      3   2076   2075  28.75  245.4 0.4886 0.8841
      2077      3   2077   2076  21.88  245.4 0.5391 0.3704
      2078      3   2080   2077   5.30  736.2 0.2262 0.0877
      2079      3   2079   2077  23.70  110.4  0.387 0.5321
      2080      3   2080   2079  12.94  368.1 0.5821 0.2974
      2081      3   2081   2080  12.74   73.6 0.3882 0.2783
      2082      3   2082   2081  11.65  110.4 0.8576 0.3862
      2083      3    837   2082  11.19  351.8 0.7649 0.2511
      2085      3   2085   2079  20.93   36.8 0.5183 0.2259
      2086      3   2086   2085  10.40  490.8 0.6067 0.2741
      2087      3   2087   2085  15.98  245.4   0.56 0.2666
      2088      3   2088   2087   8.33  368.1 0.4534 0.1651
      2089      3   2089   2087  10.84    184 0.8115 0.5684
      2090      3   2090   2089   6.39    184 0.4411 0.2504
      2091      3   2091   2076  18.19  122.7 0.7031 0.3693
      2092      3   2092   2091  18.61    184 0.6204 0.6722
      2093      3   2093   2092  16.39    184 0.6025 0.7097
      2094      3   2094   2093  10.89   73.6 0.5981 1.1686
      2095      3   2095   2072  18.05  245.4 0.5226 0.3955
      2096      3   2096   2095  11.83   85.9  0.927 1.2645
      2097      3   2097   2065  35.30  858.9 0.4207 0.6652
      2098      3   2098   2097  35.37   73.6 0.4329 0.6441
      2099      3   2099   2098  17.65  245.4 0.3784 1.2535
      2100      3   2100   2099   9.53   36.8 0.2477 1.4455
      2101      3   2101   2100   9.99  122.7 0.2451 1.3932
      2102      3   2102   2101   6.31  110.4 0.1154 1.4885
      2103      3   2103   2098  32.69  368.1 0.5432 0.4679
      2104      3   2104   2103  29.78  552.1 0.4193 0.5782
      2105      3   2105   2104  28.18  552.1 0.3397  0.137
      2106      3   2106   2105  12.85    184 0.3937 0.2048
      2107      3    834   2106  14.55  351.8 0.5825 0.2642
      2108      3    833   2104  30.29  351.8  0.455 0.3472
      2110      3   2110   2103   9.77  122.7 0.6011 0.2483
      2111      3   2111   2097   9.66    184 0.8429 0.7307
      2112      3   2112   2063  13.35  122.7  0.385 1.9976
      2113      3   2113   2112   9.33   98.2 0.4713 1.4112
      2114      3   2114   2113  11.41   61.3 0.3525 2.3571
      2115      3   2115   2114  12.68  674.8 0.1445 1.6014
      2116      3   2116   2115  10.11  110.4 0.2447 1.3167
      2117      3   2117   2116   7.53  490.8 0.6043 0.8281
      2118      3   2118   2116   9.18  306.7  0.264 1.0839
      2119      3   2119   2062  11.01    184 0.5366 1.2487
      2120      3   2120   2119  10.47  245.4 0.5368 0.1713
      2121      3   2121   2120  11.47  122.7 0.1655 0.1822
      2122      3   2122   2120   6.82   61.3 0.4225 2.6169
      2123      3   2123   2122   7.06  122.7 0.5442 2.5629
      2124      3   2124   2123   6.52   98.2 0.4935  3.151
      2125      3   2125   2124   6.80   73.6 0.2717  2.592
      2126      3   2124   2119   8.83  552.1  0.341  2.304
      2127      3   2127   2007   8.20  368.1 0.6276 4.1372
      2128      3   2128   2014  34.97   73.6 0.5032 1.0273
      2129      3   2129   2128  36.08  122.7 0.6584 0.8424
      2130      3   2130   2129  35.71   73.6 0.6073 1.0141
      2131      3   2131   2130  34.32  245.4 0.7096 0.7701
      2132      3   2132   2131  37.30    184 0.5755 0.9411
      2133      3   2133   2132  36.08   24.5 0.8143 0.7819
      2134      3   2134   2133  35.14  490.8  0.842  0.909
      2135      3   2135   2134   8.29  490.8 0.4179 0.4464
      2136      3    813   2134  37.78  351.8 0.5826 0.6886
      2147      3   2147   2133  12.43    184 0.4764 0.2811
      2148      3    812   2147   9.49  351.8 0.1639 0.1654
      2149      3   2149   2147   9.54   61.3 0.6242 0.2983
      2150      3   2150   2013  12.33   61.3  0.259 1.5005
      2151      3   2151   2150  12.88  490.8  0.448 0.8686
      2152      3   2152   2151   7.05   85.9 0.4519 0.8237
      2153      3   2153   2008   7.57  122.7  0.382 2.6708
      2154      3   2154   2153   5.59  306.7 0.1178 2.7986
      2155      3   2155   2006  45.51  981.6   0.73 2.6281
      2156      3   2156   2155  49.67  552.1 0.5043 1.9259
      2157      3   2157   2156  44.64 1288.3 0.6758 1.5098
      2158      3   2158   2159  48.45   73.6 0.8504 1.1173
      2159      3   2159   2157  48.26    184 0.7963  1.358
      2160      3   2160   2159  12.65  122.7 0.3374 0.5343
      2161      3   2161   2158  50.24  429.4 0.6369 0.9758
      2162      3   2162   2158  19.49   49.1 0.4679 0.9222
      2163      3   2163   2157   6.98  122.7 0.1586 0.4751
      2164      3   2164   2161  47.10    184 0.8467 1.0766
      2165      3   2165   2164  51.19  368.1 0.6563 0.9044
      2166      3   2166   2665  44.87  490.8 0.4308 0.7307
      2167      3   2167   2166  44.40  245.4 0.7348 0.4096
      2168      3    814   2167  39.81  351.8 0.8786 0.6082
      2174      3   2174   2665  37.18  552.1  0.617 0.4845
      2175      3   2175   2174  37.33  122.7 0.6759 0.5588
      2176      3    815   2175  33.12  351.8 0.6083 0.5433
      2188      3   2188   2175  12.99  306.7 0.3404 0.5325
      2189      3   2189   2164  24.59  552.1 0.5727 0.7557
      2190      3   2190   2189  19.92  122.7 0.5588 0.9573
      2191      3   2191   2190  26.80  245.4 0.4532 0.4888
      2192      3   2192   2191  11.36  122.7 0.7284  0.337
      2193      3   2193   2192  12.84  122.7 0.4371 0.4174
      2194      3   2194   2191  20.36  245.4 0.4519 0.6744
      2195      3    816   2194  10.84  351.8 0.7135  0.479
      2197      3   2197   2194  18.46  122.7 0.5305 0.7483
      2198      3   2198   2197  18.42  245.4 0.3716 0.7994
      2199      3    817   2198   8.28  351.8 0.5088 1.0057
      2200      3   2200   2198  13.47  245.4 0.4561 1.0007
      2201      3   2201   2200  13.52  122.7 0.2635 0.5947
      2202      3   2202   2201  12.59   73.6 0.4121 0.5364
      2203      3   2203   2202  10.18   36.8  0.368 0.5719
      2204      3   2204   2203   9.44   98.2 0.2665 0.3812
      2205      3   2205   2204   9.30  122.7 0.3674 0.2458
      2206      3   2206   2204   6.82  306.7 0.1535 0.3584
      2207      3   2207   2206   7.06  245.4 0.1443 1.3754
      2208      3   2206   2202   8.82  245.4 0.2083 0.6014
      2209      3   2209   2309   9.84  245.4 0.6408 1.0847
      2210      3   2210   2161  14.71   85.9 0.5076 0.6204
      2211      3   2211   2210  13.24  245.4   0.51 0.3359
      2212      3   2212   2211   5.64   98.2 0.5362 0.3656
      2213      3   2213   2212   7.75  122.7 0.4315 0.7093
      2214      3   2212   2210   8.08  245.4 0.7027 0.3755
      2215      3   2215   2156  29.33   24.5  0.595 2.3197
      2216      3   2216   2215   6.75  122.7  0.282  0.521
      2217      3   2217   2216   4.99  552.1 0.1622 1.3573
      2218      3   2218   2215  32.63 1595.1 0.6043 1.9837
      2219      3   2219   2218   7.25   85.9 0.1712 1.4637
      2220      3   2220   2218  37.80  245.4 0.5162 2.4937
      2221      3   2221   2220  38.48   98.2 0.3337 2.0642
      2222      3   2222   2221  39.46   98.2 0.4112 2.3858
      2223      3   2223   2222  35.65  306.7 0.5086  2.042
      2224      3   2224   2223  34.92  122.7 0.5265 2.0098
      2225      3   2225   2224  39.62   85.9 0.4958  1.936
      2226      3   2226   2225   6.72  110.4  0.242   0.61
      2227      3    820   2225  39.10  351.8 0.4782 2.0272
      2250      3    823   2220   5.38  122.7 0.0692 2.5654
      2251      3   2251   2004   6.30    184 0.3578  0.643
      2253      3   2253   2005  16.55   85.9 0.4962 3.2237
      2254      3   2254   2253  16.44  122.7 0.3758 2.9106
      2255      3   2255   2254  12.63  122.7 0.2167 3.7816
      2256      3   2256   2255  11.17   36.8 0.2247 2.8737
      2257      3   2257   2256  10.71  490.8 0.3028 2.6927
      2259      3   2259   2257  12.44  110.4 0.2939 2.4133
      2260      3   2260   2259   9.22   98.2 0.2659  1.131
      2261      3   2261   2259   8.07  122.7 0.3437 1.6859
      2262      3   2262   2254  20.99  306.7 0.4786 1.1903
      2263      3   2263   2262  18.24  122.7 0.4047 1.2651
      2264      3   2264   2263  13.82  245.4 0.4175  1.813
      2265      3   2265   2264  13.72  122.7 0.3461 0.9885
      2266      3    828   2265  15.98  351.8   0.09 1.2692
      2270      3    827   2264  15.94  351.8 0.4943 0.6108
      2273      3   2273   2003   9.58  110.4 0.2679  1.673
      2274      3   2274   2273  12.98  368.1 0.5561 1.3187
      2275      3   2275   2001  14.87  613.5 0.5272 0.7452
      2276      3   2276   2263   9.22  306.7  0.413  0.613
      2303      3   2303   2003  57.92   98.2 0.0836 3.0287
      2304      3   2304   2303  56.47   24.5 0.0813 3.0321
      2309      3   2309   2189  10.60  110.4 0.4759 0.6297
      2319      3   2319   2019  14.27   36.8 0.6974 0.6647
      2324      3   2324   2024   9.39   36.8 0.8343 0.5932
      2665      3   2665   2165  48.30    184 0.6662 0.7273


 36 Boundary segments

		BC=0 FOR PRESSURE, 1 FOR FLOW Boundary condition

      INPUT    BC Press. HEMAT
       Node	  Flow

       801      1 0.5623 0.1998
       802      1  0.989 0.6147
       803      1 0.1801 0.2441
       804      1 0.5043 0.1514
       805      1  2.665 0.2989
       806      1 6.2254 0.8486
       809      1 3      0.5733
       810      1 24.624 0.3714
       811      1 11.262 0.5628
       812      1  0.702 0.1639
       813      1 46.316 0.5826
       814      1 45.423 0.8786
       815      1 28.084 0.6083
       816      1 2.6524 0.7135
       817      1 3.2492 0.5088
       818      1 13.207 0.3262
       819      1 -5     0.4927
       820      1 146.05 0.4782
       821      1  2     0.2588
       822      1  1.668 0.5493
       823      1 3.4991 0.0692
       824      1 20     0.2778
       825      0   13.8 0.6458
       826      1 3      0.5716
       827      1 7.3134 0.4943
       828      1 15.273   0.09
       829      1 -6.253 0.2542
       830      1 362.56 0.4338
       831      1 -10    0.4397
       832      1 -32.21 0.3822
       833      1 15.011  0.455
       834      1 2.6357 0.5825
       835      1 3.4262 0.6614
       836      1 0.9523 0.1024
       837      1 1.4817 0.7649
       838      1 1.5065 0.4997
