# Supplementary material for: Fine-grained simulations of the microenvironment of vascularized tumours
Source: Sci Rep. 2019 Aug 12;9:11698. doi: 10.1038/s41598-019-48252-8 (PMC6690935; doi:10.1038/s41598-019-48252-8)
Supplement: Supplementary file 3 — Tumorcode source files [file 41598_2019_48252_MOESM3_ESM.zip › tumorcode-master/py/krebs/adaption/apj_network_546_segments_nodes.txt]

Network of 28-10-90 with 546 segments (1130 subsegments with min. segment length 100.000000)
4566. 7071. 20. box dimensions in microns
92 142 1 number of tissue points in x,y,z directions
100.	outer bound distance
150.	max. segment length
4		maximum number of segments per node
1130	total number of segments
SegName Type StartNode EndNode Diam   Flow[nl/min]    Hd
1 5 830 1 27.650000 362.559998 0.433800 *
2 5 1 5001 23.110001 344.230255 0.445569 *
3 5 5001 5002 23.110001 344.230255 0.445569 *
4 5 5002 2 23.110001 344.230255 0.445569 *
5 5 2 5003 26.740000 318.537323 0.460602 *
6 5 5003 5004 26.740000 318.537323 0.460602 *
7 5 5004 3 26.740000 318.537323 0.460602 *
8 5 3 5005 22.049999 176.309708 0.468082 *
9 5 5005 5006 22.049999 176.309708 0.468082 *
10 5 5006 4 22.049999 176.309708 0.468082 *
11 5 4 5007 20.219999 166.329559 0.483182 *
12 5 5007 5 20.219999 166.329559 0.483182 *
13 5 5 6 20.020000 135.522049 0.497624 *
14 5 6 5008 16.549999 57.225830 0.485691 *
15 5 5008 5009 16.549999 57.225830 0.485691 *
16 5 5009 5010 16.549999 57.225830 0.485691 *
17 5 5010 5011 16.549999 57.225830 0.485691 *
18 5 5011 7 16.549999 57.225830 0.485691 *
19 5 7 5012 13.530000 24.771852 0.464908 *
20 5 5012 5013 13.530000 24.771852 0.464908 *
21 5 5013 5014 13.530000 24.771852 0.464908 *
22 5 5014 5015 13.530000 24.771852 0.464908 *
23 5 5015 5016 13.530000 24.771852 0.464908 *
24 5 5016 8 13.530000 24.771852 0.464908 *
25 5 8 9 12.780000 22.606215 0.491739 *
26 5 9 10 13.940000 20.640461 0.519988 *
27 5 10 11 13.630000 19.504980 0.542769 *
28 5 11 12 14.720000 17.243065 0.570348 *
29 5 12 5017 14.370000 14.891993 0.594948 *
30 5 5017 13 14.370000 14.891993 0.594948 *
31 5 13 14 15.150000 14.320066 0.614464 *
32 5 14 15 14.840000 13.887212 0.631552 *
33 5 15 5018 11.980000 11.221527 0.651892 *
34 5 5018 16 11.980000 11.221527 0.651892 *
35 5 16 17 12.100000 5.463306 0.656124 *
36 5 17 5019 11.520000 3.628097 0.666727 *
37 5 5019 5020 11.520000 3.628097 0.666727 *
38 5 5020 18 11.520000 3.628097 0.666727 *
39 5 18 5021 12.430000 2.889981 0.687963 *
40 5 5021 19 12.430000 2.889981 0.687963 *
41 5 19 20 12.180000 2.471742 0.716580 *
42 5 20 21 6.060000 0.674187 0.664270 *
43 5 19 5022 6.950000 0.418240 0.518846 *
44 5 5022 5023 6.950000 0.418240 0.518846 *
45 5 5023 22 6.950000 0.418240 0.518846 *
46 5 18 23 5.840000 0.738115 0.583579 *
47 5 16 24 12.980000 5.758221 0.647877 *
48 5 15 25 6.140000 2.665685 0.545927 *
49 5 25 26 5.250000 0.849201 0.444020 *
50 5 26 27 8.710000 0.520654 0.463629 *
51 5 14 5024 3.800000 0.432854 0.066241 *
52 5 5024 29 3.800000 0.432854 0.066241 *
53 5 12 5025 6.590000 2.351072 0.414529 *
54 5 5025 5026 6.590000 2.351072 0.414529 *
55 5 5026 29 6.590000 2.351072 0.414529 *
56 5 29 30 6.390000 2.783926 0.360376 *
57 5 30 31 6.020000 2.473702 0.404782 *
58 5 31 32 6.590000 0.430820 0.105107 *
59 5 11 5027 6.680000 2.261915 0.332527 *
60 5 5027 33 6.680000 2.261915 0.332527 *
61 5 33 34 5.130000 1.225290 0.390451 *
62 5 34 5028 6.250000 0.519745 0.330820 *
63 5 5028 5029 6.250000 0.519745 0.330820 *
64 5 5029 5030 6.250000 0.519745 0.330820 *
65 5 5030 35 6.250000 0.519745 0.330820 *
66 5 9 5031 6.060000 1.965755 0.195116 *
67 5 5031 36 6.060000 1.965755 0.195116 *
68 5 36 5032 6.300000 0.800098 0.098028 *
69 5 5032 37 6.300000 0.800098 0.098028 *
70 5 7 5033 13.660000 32.453979 0.501554 *
71 5 5033 38 13.660000 32.453979 0.501554 *
72 5 38 5034 16.110001 29.924728 0.526918 *
73 5 5034 5035 16.110001 29.924728 0.526918 *
74 5 5035 39 16.110001 29.924728 0.526918 *
75 5 39 5036 16.110001 27.091316 0.550990 *
76 5 5036 5037 16.110001 27.091316 0.550990 *
77 5 5037 40 16.110001 27.091316 0.550990 *
78 5 40 5038 14.810000 26.991705 0.553023 *
79 5 5038 5039 14.810000 26.991705 0.553023 *
80 5 5039 41 14.810000 26.991705 0.553023 *
81 5 41 5040 12.880000 21.059633 0.575148 *
82 5 5040 5041 12.880000 21.059633 0.575148 *
83 5 5041 42 12.880000 21.059633 0.575148 *
84 5 42 43 12.800000 19.591015 0.601896 *
85 5 43 44 9.660000 4.404879 0.477878 *
86 5 44 45 8.550000 3.736389 0.524759 *
87 5 45 46 10.090000 3.378189 0.566294 *
88 5 44 5042 5.920000 0.668490 0.215843 *
89 5 5042 5043 5.920000 0.668490 0.215843 *
90 5 5043 5044 5.920000 0.668490 0.215843 *
91 5 5044 5045 5.920000 0.668490 0.215843 *
92 5 5045 47 5.920000 0.668490 0.215843 *
93 5 43 5046 12.560000 15.186136 0.637869 *
94 5 5046 48 12.560000 15.186136 0.637869 *
95 5 48 49 13.470000 3.636981 0.502335 *
96 5 41 50 7.440000 5.932072 0.474477 *
97 5 50 5047 5.640000 1.241587 0.224531 *
98 5 5047 51 5.640000 1.241587 0.224531 *
99 5 6 5048 18.240000 78.296219 0.506346 *
100 5 5048 52 18.240000 78.296219 0.506346 *
101 5 52 5049 17.660000 67.085152 0.524132 *
102 5 5049 5050 17.660000 67.085152 0.524132 *
103 5 5050 53 17.660000 67.085152 0.524132 *
104 5 53 5051 13.160000 21.319149 0.481462 *
105 5 5051 54 13.160000 21.319149 0.481462 *
106 5 54 5052 10.380000 20.046722 0.505528 *
107 5 5052 55 10.380000 20.046722 0.505528 *
108 5 55 5053 15.090000 18.847321 0.534112 *
109 5 5053 5054 15.090000 18.847321 0.534112 *
110 5 5054 5055 15.090000 18.847321 0.534112 *
111 5 5055 56 15.090000 18.847321 0.534112 *
112 5 56 57 11.090000 17.274389 0.558713 *
113 5 57 5056 12.430000 8.766378 0.572131 *
114 5 5056 58 12.430000 8.766378 0.572131 *
115 5 58 5057 14.740000 5.505831 0.553190 *
116 5 5057 5058 14.740000 5.505831 0.553190 *
117 5 5058 59 14.740000 5.505831 0.553190 *
118 5 59 5059 7.670000 2.613159 0.556158 *
119 5 5059 60 7.670000 2.613159 0.556158 *
120 5 60 61 8.640000 2.285448 0.608010 *
121 5 61 62 9.850000 1.226062 0.609283 *
122 5 62 5060 9.960000 0.618700 0.541396 *
123 5 5060 63 9.960000 0.618700 0.541396 *
124 5 63 64 6.390000 0.546733 0.584472 *
125 5 64 65 11.380000 0.399310 0.631291 *
126 5 62 66 6.200000 0.607362 0.678438 *
127 5 66 67 8.000000 0.454055 0.748640 *
128 5 57 68 13.340000 8.508011 0.544888 *
129 5 68 5061 11.720000 6.650229 0.573067 *
130 5 5061 69 11.720000 6.650229 0.573067 *
131 5 69 70 7.820000 4.913395 0.612574 *
132 5 70 5062 10.440000 2.326902 0.564458 *
133 5 5062 5063 10.440000 2.326902 0.564458 *
134 5 5063 71 10.440000 2.326902 0.564458 *
135 5 71 72 8.850000 1.701739 0.595581 *
136 5 70 5064 8.980000 2.586493 0.655861 *
137 5 5064 73 8.980000 2.586493 0.655861 *
138 5 54 5065 3.830000 1.272427 0.102314 *
139 5 5065 74 3.830000 1.272427 0.102314 *
140 5 53 5066 16.360001 45.766003 0.544008 *
141 5 5066 5067 16.360001 45.766003 0.544008 *
142 5 5067 5068 16.360001 45.766003 0.544008 *
143 5 5068 5069 16.360001 45.766003 0.544008 *
144 5 5069 5070 16.360001 45.766003 0.544008 *
145 5 5070 5071 16.360001 45.766003 0.544008 *
146 5 5071 5072 16.360001 45.766003 0.544008 *
147 5 5072 75 16.360001 45.766003 0.544008 *
148 5 75 5073 15.390000 40.089466 0.568763 *
149 5 5073 76 15.390000 40.089466 0.568763 *
150 5 76 77 12.610000 15.868489 0.548499 *
151 5 77 5074 11.130000 11.538795 0.571607 *
152 5 5074 5075 11.130000 11.538795 0.571607 *
153 5 5075 78 11.130000 11.538795 0.571607 *
154 5 78 5076 11.550000 7.921955 0.588666 *
155 5 5076 5077 11.550000 7.921955 0.588666 *
156 5 5077 79 11.550000 7.921955 0.588666 *
157 5 78 80 7.590000 3.616840 0.534243 *
158 5 77 81 7.240000 4.329694 0.486916 *
159 5 76 5078 14.560000 24.220976 0.582038 *
160 5 5078 82 14.560000 24.220976 0.582038 *
161 5 82 83 16.760000 23.153809 0.602267 *
162 5 83 5079 17.709999 19.149700 0.619654 *
163 5 5079 84 17.709999 19.149700 0.619654 *
164 5 84 5080 12.350000 14.592379 0.646374 *
165 5 5080 85 12.350000 14.592379 0.646374 *
166 5 85 5081 11.310000 3.272244 0.522950 *
167 5 5081 86 11.310000 3.272244 0.522950 *
168 5 86 5082 8.040000 0.952749 0.424536 *
169 5 5082 87 8.040000 0.952749 0.424536 *
170 5 84 5083 10.100000 4.557322 0.534101 *
171 5 5083 5084 10.100000 4.557322 0.534101 *
172 5 5084 5085 10.100000 4.557322 0.534101 *
173 5 5085 88 10.100000 4.557322 0.534101 *
174 5 88 5086 7.850000 1.260512 0.388962 *
175 5 5086 5087 7.850000 1.260512 0.388962 *
176 5 5087 5088 7.850000 1.260512 0.388962 *
177 5 5088 89 7.850000 1.260512 0.388962 *
178 5 89 5089 6.050000 0.891759 0.446546 *
179 5 5089 90 6.050000 0.891759 0.446546 *
180 5 88 91 8.400000 3.296809 0.589593 *
181 5 75 5090 8.330000 5.676538 0.369184 *
182 5 5090 92 8.330000 5.676538 0.369184 *
183 5 92 5091 6.310000 2.171005 0.295112 *
184 5 5091 93 6.310000 2.171005 0.295112 *
185 5 5 94 8.980000 30.807505 0.419650 *
186 5 94 95 8.860000 13.316365 0.337950 *
187 5 95 5092 7.970000 8.842995 0.351888 *
188 5 5092 96 7.970000 8.842995 0.351888 *
189 5 4 97 6.560000 9.980157 0.216430 *
190 5 97 98 5.920000 5.884211 0.246769 *
191 5 3 99 21.740000 142.227615 0.451329 *
192 5 99 100 19.200001 128.676697 0.467050 *
193 5 100 5093 16.139999 84.289902 0.491241 *
194 5 5093 101 16.139999 84.289902 0.491241 *
195 5 101 102 16.389999 63.495136 0.505676 *
196 5 102 5094 16.420000 46.673286 0.510068 *
197 5 5094 5095 16.420000 46.673286 0.510068 *
198 5 5095 5096 16.420000 46.673286 0.510068 *
199 5 5096 5097 16.420000 46.673286 0.510068 *
200 5 5097 103 16.420000 46.673286 0.510068 *
201 5 103 5098 14.620000 37.995445 0.530802 *
202 5 5098 5099 14.620000 37.995445 0.530802 *
203 5 5099 104 14.620000 37.995445 0.530802 *
204 5 104 5100 15.680000 32.883366 0.555794 *
205 5 5100 5101 15.680000 32.883366 0.555794 *
206 5 5101 5102 15.680000 32.883366 0.555794 *
207 5 5102 105 15.680000 32.883366 0.555794 *
208 5 105 5103 14.500000 28.850273 0.579158 *
209 5 5103 5104 14.500000 28.850273 0.579158 *
210 5 5104 106 14.500000 28.850273 0.579158 *
211 5 106 107 13.560000 21.498453 0.603836 *
212 5 107 5105 9.960000 8.680434 0.571071 *
213 5 5105 5106 9.960000 8.680434 0.571071 *
214 5 5106 108 9.960000 8.680434 0.571071 *
215 5 108 5107 7.250000 0.720435 0.169958 *
216 5 5107 5108 7.250000 0.720435 0.169958 *
217 5 5108 5109 7.250000 0.720435 0.169958 *
218 5 5109 109 7.250000 0.720435 0.169958 *
219 5 109 110 4.990000 0.355189 0.202955 *
220 5 107 111 10.390000 12.818019 0.626025 *
221 5 111 5110 8.110000 1.366097 0.319254 *
222 5 5110 5111 8.110000 1.366097 0.319254 *
223 5 5111 5112 8.110000 1.366097 0.319254 *
224 5 5112 112 8.110000 1.366097 0.319254 *
225 5 106 113 9.370000 7.351820 0.506990 *
226 5 113 114 7.170000 5.122897 0.565527 *
227 5 114 115 6.330000 2.518620 0.549195 *
228 5 115 5113 8.080000 1.327864 0.581159 *
229 5 5113 116 8.080000 1.327864 0.581159 *
230 5 116 117 8.910000 0.326105 0.390907 *
231 5 114 118 6.050000 2.604278 0.581322 *
232 5 105 5114 6.390000 4.033092 0.388670 *
233 5 5114 119 6.390000 4.033092 0.388670 *
234 5 119 120 7.530000 3.471598 0.446269 *
235 5 104 121 6.980000 5.112079 0.370038 *
236 5 121 122 4.610000 1.959650 0.353911 *
237 5 103 123 7.500000 8.677842 0.419285 *
238 5 101 5115 8.760000 20.794767 0.447165 *
239 5 5115 5116 8.760000 20.794767 0.447165 *
240 5 5116 124 8.760000 20.794767 0.447165 *
241 5 124 125 10.120000 12.528334 0.466614 *
242 5 125 5117 6.990000 4.661246 0.424722 *
243 5 5117 126 6.990000 4.661246 0.424722 *
244 5 125 127 8.460000 7.867088 0.491435 *
245 5 124 128 8.360000 8.266434 0.417689 *
246 5 100 5118 15.420000 44.386795 0.421112 *
247 5 5118 5119 15.420000 44.386795 0.421112 *
248 5 5119 5120 15.420000 44.386795 0.421112 *
249 5 5120 5121 15.420000 44.386795 0.421112 *
250 5 5121 5122 15.420000 44.386795 0.421112 *
251 5 5122 129 15.420000 44.386795 0.421112 *
252 5 129 130 15.750000 34.006664 0.433731 *
253 5 130 832 12.690000 32.209999 0.453157 *
254 5 130 5123 5.110000 1.796665 0.085459 *
255 5 5123 5124 5.110000 1.796665 0.085459 *
256 5 5124 5125 5.110000 1.796665 0.085459 *
257 5 5125 5126 5.110000 1.796665 0.085459 *
258 5 5126 5127 5.110000 1.796665 0.085459 *
259 5 5127 5128 5.110000 1.796665 0.085459 *
260 5 5128 5129 5.110000 1.796665 0.085459 *
261 5 5129 134 5.110000 1.796665 0.085459 *
262 5 129 135 7.130000 10.380132 0.379771 *
263 5 1 5130 7.370000 18.329733 0.212782 *
264 5 5130 136 7.370000 18.329733 0.212782 *
265 5 136 5131 8.280000 12.076734 0.248286 *
266 5 5131 137 8.280000 12.076734 0.248286 *
267 5 137 138 8.460000 6.460997 0.248031 *
268 5 138 139 6.840000 5.273261 0.286374 *
269 5 136 829 6.790000 6.253000 0.144212 *
270 5 818 213 13.240000 13.207000 0.326200 *
271 5 213 214 8.740000 5.194315 0.316969 *
272 5 213 215 11.360000 8.012685 0.332184 *
273 5 215 216 8.430000 6.582216 0.372000 *
274 5 824 5132 9.850000 20.000000 0.277800 *
275 5 5132 218 9.850000 20.000000 0.277800 *
276 5 218 5133 9.020000 12.359518 0.295956 *
277 5 5133 219 9.020000 12.359518 0.295956 *
278 5 219 5134 6.360000 6.754234 0.331850 *
279 5 5134 220 6.360000 6.754234 0.331850 *
280 5 219 5135 7.140000 5.605284 0.252704 *
281 5 5135 221 7.140000 5.605284 0.252704 *
282 5 218 222 7.350000 7.640482 0.248431 *
283 5 222 5136 5.640000 3.336408 0.221811 *
284 5 5136 223 5.640000 3.336408 0.221811 *
285 5 826 230 9.250000 3.000000 0.500000 *
286 5 230 5137 11.620000 0.725707 0.290867 *
287 5 5137 5138 11.620000 0.725707 0.290867 *
288 5 5138 5139 11.620000 0.725707 0.290867 *
289 5 5139 231 11.620000 0.725707 0.290867 *
290 5 835 235 9.490000 3.000000 0.500000 *
291 5 836 236 7.130000 1.000000 0.300000 *
292 5 236 237 12.370000 0.799774 0.347562 *
293 5 237 238 10.710000 0.572321 0.380709 *
294 5 2 5140 9.300000 25.692938 0.259194 *
295 5 5140 302 9.300000 25.692938 0.259194 *
296 5 302 5141 9.460000 18.098515 0.286023 *
297 5 5141 303 9.460000 18.098515 0.286023 *
298 5 220 321 8.310000 3.444425 0.299352 *
299 5 27 5142 5.460000 0.378890 0.507448 *
300 5 5142 327 5.460000 0.378890 0.507448 *
301 5 52 5143 6.670000 11.211065 0.399922 *
302 5 5143 352 6.670000 11.211065 0.399922 *
303 5 80 380 7.320000 1.010209 0.388291 *
304 5 87 387 6.790000 0.807769 0.477499 *
305 5 99 399 6.020000 13.550917 0.302042 *
306 5 8 5144 5.810000 2.165637 0.184837 *
307 5 5144 5145 5.810000 2.165637 0.184837 *
308 5 5145 5146 5.810000 2.165637 0.184837 *
309 5 5146 2219 5.810000 2.165637 0.184837 *
310 5 10 5147 5.060000 1.135481 0.128667 *
311 5 5147 5148 5.060000 1.135481 0.128667 *
312 5 5148 5149 5.060000 1.135481 0.128667 *
313 5 5149 5150 5.060000 1.135481 0.128667 *
314 5 5150 5151 5.060000 1.135481 0.128667 *
315 5 5151 2219 5.060000 1.135481 0.128667 *
316 5 17 2209 7.850000 1.835210 0.635162 *
317 5 20 2188 9.120000 1.797554 0.736199 *
318 5 21 2188 11.110000 0.514523 0.719622 *
319 5 22 2192 6.560000 0.367119 0.574318 *
320 5 23 2193 11.110000 0.612737 0.652614 *
321 5 24 5152 10.710000 5.391645 0.671943 *
322 5 5152 2200 10.710000 5.391645 0.671943 *
323 5 25 5153 7.350000 1.816484 0.593567 *
324 5 5153 2213 7.350000 1.816484 0.593567 *
325 5 26 2213 6.300000 0.328547 0.412946 *
326 5 30 5154 4.040000 0.310224 0.006289 *
327 5 5154 5155 4.040000 0.310224 0.006289 *
328 5 5155 5156 4.040000 0.310224 0.006289 *
329 5 5156 2163 4.040000 0.310224 0.006289 *
330 5 31 5157 12.100000 2.042882 0.467979 *
331 5 5157 5158 12.100000 2.042882 0.467979 *
332 5 5158 2160 12.100000 2.042882 0.467979 *
333 5 32 5159 6.060000 0.182968 0.087598 *
334 5 5159 2163 6.060000 0.182968 0.087598 *
335 5 33 5160 6.000000 1.036625 0.264060 *
336 5 5160 5161 6.000000 1.036625 0.264060 *
337 5 5161 5162 6.000000 1.036625 0.264060 *
338 5 5162 5163 6.000000 1.036625 0.264060 *
339 5 5163 5164 6.000000 1.036625 0.264060 *
340 5 5164 2222 6.000000 1.036625 0.264060 *
341 5 34 5165 6.880000 0.705545 0.434380 *
342 5 5165 5166 6.880000 0.705545 0.434380 *
343 5 5166 5167 6.880000 0.705545 0.434380 *
344 5 5167 2224 6.880000 0.705545 0.434380 *
345 5 35 2226 6.360000 0.432980 0.386967 *
346 5 36 5168 5.080000 1.165657 0.261757 *
347 5 5168 2216 5.080000 1.165657 0.261757 *
348 5 37 5169 4.140000 0.360507 0.083531 *
349 5 5169 5170 4.140000 0.360507 0.083531 *
350 5 5170 2217 4.140000 0.360507 0.083531 *
351 5 38 5171 5.840000 2.529251 0.201470 *
352 5 5171 5172 5.840000 2.529251 0.201470 *
353 5 5172 5173 5.840000 2.529251 0.201470 *
354 5 5173 2153 5.840000 2.529251 0.201470 *
355 5 39 5174 8.070000 2.833413 0.296751 *
356 5 5174 5175 8.070000 2.833413 0.296751 *
357 5 5175 5176 8.070000 2.833413 0.296751 *
358 5 5176 2154 8.070000 2.833413 0.296751 *
359 5 40 5177 4.200000 0.099610 0.000000 *
360 5 5177 5178 4.200000 0.099610 0.000000 *
361 5 5178 2154 4.200000 0.099610 0.000000 *
362 5 42 5179 5.810000 1.468618 0.218342 *
363 5 5179 5180 5.810000 1.468618 0.218342 *
364 5 5180 2162 5.810000 1.468618 0.218342 *
365 5 45 5181 4.720000 0.358200 0.133039 *
366 5 5181 5182 4.720000 0.358200 0.133039 *
367 5 5182 5183 4.720000 0.358200 0.133039 *
368 5 5183 2135 4.720000 0.358200 0.133039 *
369 5 46 2152 7.240000 1.748583 0.559695 *
370 5 47 5184 6.430000 0.320105 0.218919 *
371 5 5184 2135 6.430000 0.320105 0.218919 *
372 5 48 5185 14.660000 11.549155 0.680550 *
373 5 5185 5186 14.660000 11.549155 0.680550 *
374 5 5186 2162 14.660000 11.549155 0.680550 *
375 5 49 5187 8.860000 0.788786 0.365788 *
376 5 5187 5188 8.860000 0.788786 0.365788 *
377 5 5188 5189 8.860000 0.788786 0.365788 *
378 5 5189 5190 8.860000 0.788786 0.365788 *
379 5 5190 5191 8.860000 0.788786 0.365788 *
380 5 5191 5192 8.860000 0.788786 0.365788 *
381 5 5192 2166 8.860000 0.788786 0.365788 *
382 5 50 5193 7.240000 4.690485 0.540638 *
383 5 5193 5194 7.240000 4.690485 0.540638 *
384 5 5194 2150 7.240000 4.690485 0.540638 *
385 5 51 5195 4.590000 0.617186 0.243168 *
386 5 5195 5196 4.590000 0.617186 0.243168 *
387 5 5196 2129 4.590000 0.617186 0.243168 *
388 5 55 5197 4.140000 1.199402 0.056358 *
389 5 5197 5198 4.140000 1.199402 0.056358 *
390 5 5198 5199 4.140000 1.199402 0.056358 *
391 5 5199 2054 4.140000 1.199402 0.056358 *
392 5 56 5200 5.200000 1.572931 0.263936 *
393 5 5200 2052 5.200000 1.572931 0.263936 *
394 5 58 5201 7.670000 3.260548 0.604115 *
395 5 5201 2012 7.670000 3.260548 0.604115 *
396 5 59 5202 8.460000 2.892671 0.550509 *
397 5 5202 2039 8.460000 2.892671 0.550509 *
398 5 60 5203 5.040000 0.327712 0.194542 *
399 5 5203 5204 5.040000 0.327712 0.194542 *
400 5 5204 2128 5.040000 0.327712 0.194542 *
401 5 61 5205 8.910000 1.059385 0.606537 *
402 5 5205 5206 8.910000 1.059385 0.606537 *
403 5 5206 2130 8.910000 1.059385 0.606537 *
404 5 63 5207 4.430000 0.071967 0.214152 *
405 5 5207 5208 4.430000 0.071967 0.214152 *
406 5 5208 2131 4.430000 0.071967 0.214152 *
407 5 64 5209 7.050000 0.147424 0.457658 *
408 5 5209 5210 7.050000 0.147424 0.457658 *
409 5 5210 2149 7.050000 0.147424 0.457658 *
410 5 65 5211 4.140000 0.031363 0.263482 *
411 5 5211 2132 4.140000 0.031363 0.263482 *
412 5 66 5212 6.560000 0.153307 0.470517 *
413 5 5212 5213 6.560000 0.153307 0.470517 *
414 5 5213 5214 6.560000 0.153307 0.470517 *
415 5 5214 2047 6.560000 0.153307 0.470517 *
416 5 67 5215 6.430000 0.078567 0.547766 *
417 5 5215 2046 6.430000 0.078567 0.547766 *
418 5 68 5216 7.350000 1.857781 0.444015 *
419 5 5216 5217 7.350000 1.857781 0.444015 *
420 5 5217 5218 7.350000 1.857781 0.444015 *
421 5 5218 5219 7.350000 1.857781 0.444015 *
422 5 5219 2040 7.350000 1.857781 0.444015 *
423 5 69 5220 6.330000 1.736834 0.461306 *
424 5 5220 2056 6.330000 1.736834 0.461306 *
425 5 71 5221 5.920000 0.625163 0.479738 *
426 5 5221 2040 5.920000 0.625163 0.479738 *
427 5 72 2038 7.240000 1.555557 0.635163 *
428 5 73 5222 8.400000 0.909552 0.637162 *
429 5 5222 5223 8.400000 0.909552 0.637162 *
430 5 5223 5224 8.400000 0.909552 0.637162 *
431 5 5224 2037 8.400000 0.909552 0.637162 *
432 5 74 5225 5.640000 1.659285 0.091408 *
433 5 5225 5226 5.640000 1.659285 0.091408 *
434 5 5226 2010 5.640000 1.659285 0.091408 *
435 5 79 2074 7.050000 1.826153 0.484113 *
436 5 80 5227 9.450000 2.606631 0.590807 *
437 5 5227 5228 9.450000 2.606631 0.590807 *
438 5 5228 2071 9.450000 2.606631 0.590807 *
439 5 81 2068 7.690000 0.591492 0.084306 *
440 5 82 5229 4.430000 1.067167 0.143142 *
441 5 5229 2055 4.430000 1.067167 0.143142 *
442 5 83 5230 7.710000 4.004108 0.519113 *
443 5 5230 5231 7.710000 4.004108 0.519113 *
444 5 5231 2058 7.710000 4.004108 0.519113 *
445 5 85 5232 14.660000 11.320135 0.682051 *
446 5 5232 5233 14.660000 11.320135 0.682051 *
447 5 5233 5234 14.660000 11.320135 0.682051 *
448 5 5234 2058 14.660000 11.320135 0.682051 *
449 5 86 5235 9.580000 2.319495 0.563374 *
450 5 5235 2028 9.580000 2.319495 0.563374 *
451 5 87 2028 4.720000 0.144979 0.129443 *
452 5 89 5236 5.060000 0.368754 0.249708 *
453 5 5236 5237 5.060000 0.368754 0.249708 *
454 5 5237 2029 5.060000 0.368754 0.249708 *
455 5 90 2030 7.560000 0.461942 0.400407 *
456 5 91 5238 9.090000 2.500383 0.644343 *
457 5 5238 5239 9.090000 2.500383 0.644343 *
458 5 5239 2036 9.090000 2.500383 0.644343 *
459 5 92 2061 6.590000 3.505533 0.415058 *
460 5 93 5240 6.560000 2.706396 0.248250 *
461 5 5240 2068 6.560000 2.706396 0.248250 *
462 5 94 2255 7.210000 17.491138 0.481850 *
463 5 95 5241 5.060000 4.473371 0.310396 *
464 5 5241 2253 5.060000 4.473371 0.310396 *
465 5 96 5242 7.350000 4.728027 0.366271 *
466 5 5242 5243 7.350000 4.728027 0.366271 *
467 5 5243 2276 7.350000 4.728027 0.366271 *
468 5 97 5244 5.380000 4.095946 0.172846 *
469 5 5244 2125 5.380000 4.095946 0.172846 *
470 5 98 5245 5.840000 2.546264 0.183528 *
471 5 5245 2260 5.840000 2.546264 0.183528 *
472 5 102 2115 7.130000 16.821852 0.493489 *
473 5 113 5246 6.820000 2.228923 0.372451 *
474 5 5246 2102 6.820000 2.228923 0.372451 *
475 5 108 5247 12.680000 7.959999 0.607375 *
476 5 5247 2094 12.680000 7.959999 0.607375 *
477 5 109 5248 6.640000 0.365247 0.137870 *
478 5 5248 2094 6.640000 0.365247 0.137870 *
479 5 110 5249 8.620000 0.475075 0.183183 *
480 5 5249 5250 8.620000 0.475075 0.183183 *
481 5 5250 2093 8.620000 0.475075 0.183183 *
482 5 111 5251 14.370000 11.451921 0.662620 *
483 5 5251 5252 14.370000 11.451921 0.662620 *
484 5 5252 2099 14.370000 11.451921 0.662620 *
485 5 112 5253 6.020000 0.392436 0.218247 *
486 5 5253 2105 6.020000 0.392436 0.218247 *
487 5 115 5254 8.460000 1.190755 0.513551 *
488 5 5254 5255 8.460000 1.190755 0.513551 *
489 5 5255 5256 8.460000 1.190755 0.513551 *
490 5 5256 2092 8.460000 1.190755 0.513551 *
491 5 116 2096 10.700000 1.001759 0.643092 *
492 5 117 5257 6.210000 0.165159 0.396923 *
493 5 5257 2091 6.210000 0.165159 0.396923 *
494 5 118 5258 10.350000 2.242786 0.645714 *
495 5 5258 2096 10.350000 2.242786 0.645714 *
496 5 119 5259 6.320000 0.561494 0.032546 *
497 5 5259 2102 6.320000 0.561494 0.032546 *
498 5 120 2101 6.430000 1.483393 0.408652 *
499 5 121 5260 6.520000 3.152428 0.380064 *
500 5 5260 2114 6.520000 3.152428 0.380064 *
501 5 122 5261 5.300000 0.805725 0.293578 *
502 5 5261 5262 5.300000 0.805725 0.293578 *
503 5 5262 2064 5.300000 0.805725 0.293578 *
504 5 123 5263 5.640000 1.398052 0.134445 *
505 5 5263 5264 5.640000 1.398052 0.134445 *
506 5 5264 2117 5.640000 1.398052 0.134445 *
507 5 126 5265 6.790000 2.680795 0.517080 *
508 5 5265 2112 6.790000 2.680795 0.517080 *
509 5 127 2121 6.790000 6.749759 0.544752 *
510 5 128 5266 8.110000 4.588384 0.437519 *
511 5 5266 2123 8.110000 4.588384 0.437519 *
512 5 134 5267 10.890000 1.660746 0.092453 *
513 5 5267 2110 10.890000 1.660746 0.092453 *
514 5 135 2117 5.080000 1.235009 0.040732 *
515 5 137 5268 7.530000 5.615736 0.248580 *
516 5 5268 2257 7.530000 5.615736 0.248580 *
517 5 138 5269 4.540000 1.187736 0.077795 *
518 5 5269 5270 4.540000 1.187736 0.077795 *
519 5 5270 2256 4.540000 1.187736 0.077795 *
520 5 139 5271 7.750000 4.002795 0.337760 *
521 5 5271 5272 7.750000 4.002795 0.337760 *
522 5 5272 2265 7.750000 4.002795 0.337760 *
523 5 822 5273 8.860000 1.668000 0.500000 *
524 5 5273 2221 8.860000 1.668000 0.500000 *
525 5 821 5274 8.290000 2.000000 0.258800 *
526 5 5274 2223 8.290000 2.000000 0.258800 *
527 5 838 5275 7.240000 1.506500 0.499700 *
528 5 5275 5276 7.240000 1.506500 0.499700 *
529 5 5276 5277 7.240000 1.506500 0.499700 *
530 5 5277 2197 7.240000 1.506500 0.499700 *
531 5 214 5278 10.100000 3.864230 0.358801 *
532 5 5278 2203 10.100000 3.864230 0.358801 *
533 5 215 5279 6.950000 1.430468 0.148974 *
534 5 5279 2205 6.950000 1.430468 0.148974 *
535 5 216 5280 12.630000 5.000000 0.420684 *
536 5 5280 819 12.630000 5.000000 0.420684 *
537 5 220 2303 6.950000 3.309809 0.365669 *
538 5 221 5281 5.400000 1.578840 0.129457 *
539 5 5281 5282 5.400000 1.578840 0.129457 *
540 5 5282 5283 5.400000 1.578840 0.129457 *
541 5 5283 5284 5.400000 1.578840 0.129457 *
542 5 5284 5285 5.400000 1.578840 0.129457 *
543 5 5285 2251 5.400000 1.578840 0.129457 *
544 5 222 5286 6.060000 4.304074 0.269065 *
545 5 5286 5287 6.060000 4.304074 0.269065 *
546 5 5287 5288 6.060000 4.304074 0.269065 *
547 5 5288 2002 6.060000 4.304074 0.269065 *
548 5 223 5289 6.430000 1.755420 0.208991 *
549 5 5289 2274 6.430000 1.755420 0.208991 *
550 5 230 5290 11.620000 2.274293 0.566733 *
551 5 5290 5291 11.620000 2.274293 0.566733 *
552 5 5291 2275 11.620000 2.274293 0.566733 *
553 5 231 5292 9.900000 2.744068 0.317355 *
554 5 5292 2275 9.900000 2.744068 0.317355 *
555 5 235 5293 6.840000 0.420684 0.225208 *
556 5 5293 2090 6.840000 0.420684 0.225208 *
557 5 236 5294 7.050000 0.200226 0.110020 *
558 5 5294 5295 7.050000 0.200226 0.110020 *
559 5 5295 5296 7.050000 0.200226 0.110020 *
560 5 5296 2086 7.050000 0.200226 0.110020 *
561 5 237 5297 8.710000 0.227453 0.264158 *
562 5 5297 2088 8.710000 0.227453 0.264158 *
563 5 238 2088 8.910000 0.145141 0.222511 *
564 5 302 5298 6.430000 7.594422 0.195258 *
565 5 5298 5299 6.430000 7.594422 0.195258 *
566 5 5299 2118 6.430000 7.594422 0.195258 *
567 5 303 5300 10.500000 10.000000 0.266646 *
568 5 5300 831 10.500000 10.000000 0.266646 *
569 5 321 2304 7.050000 2.935760 0.342950 *
570 5 327 5301 4.410000 0.071234 0.126100 *
571 5 5301 5302 4.410000 0.071234 0.126100 *
572 5 5302 2309 4.410000 0.071234 0.126100 *
573 5 352 2127 4.200000 2.404191 0.169111 *
574 5 380 5303 5.610000 0.327533 0.304135 *
575 5 5303 2070 5.610000 0.327533 0.304135 *
576 5 387 2324 6.130000 0.740739 0.519860 *
577 5 399 5304 7.350000 7.356398 0.318328 *
578 5 5304 2261 7.350000 7.356398 0.318328 *
579 5 801 5305 7.520000 0.562300 0.199800 *
580 5 5305 2082 7.520000 0.562300 0.199800 *
581 5 803 5306 7.530000 0.180100 0.244100 *
582 5 5306 2024 7.530000 0.180100 0.244100 *
583 5 804 5307 6.700000 0.504300 0.151400 *
584 5 5307 2023 6.700000 0.504300 0.151400 *
585 5 21 5308 7.050000 0.159664 0.485898 *
586 5 5308 5309 7.050000 0.159664 0.485898 *
587 5 5309 5310 7.050000 0.159664 0.485898 *
588 5 5310 5311 7.050000 0.159664 0.485898 *
589 5 5311 2174 7.050000 0.159664 0.485898 *
590 5 22 5312 3.870000 0.051120 0.120478 *
591 5 5312 2190 3.870000 0.051120 0.120478 *
592 5 23 5313 6.520000 0.125378 0.246194 *
593 5 5313 2193 6.520000 0.125378 0.246194 *
594 5 13 5314 4.410000 0.571927 0.106300 *
595 5 5314 5315 4.410000 0.571927 0.106300 *
596 5 5315 5316 4.410000 0.571927 0.106300 *
597 5 5316 2207 4.410000 0.571927 0.106300 *
598 5 27 5317 3.870000 0.141764 0.346517 *
599 5 5317 2209 3.870000 0.141764 0.346517 *
600 5 32 5318 6.790000 0.247852 0.118032 *
601 5 5318 2160 6.790000 0.247852 0.118032 *
602 5 35 5319 3.990000 0.086766 0.050630 *
603 5 5319 5320 3.990000 0.086766 0.050630 *
604 5 5320 2226 3.990000 0.086766 0.050630 *
605 5 37 5321 4.310000 0.439591 0.109916 *
606 5 5321 5322 4.310000 0.439591 0.109916 *
607 5 5322 2217 4.310000 0.439591 0.109916 *
608 5 46 2151 6.590000 1.629606 0.573376 *
609 5 47 5323 7.050000 0.348385 0.213017 *
610 5 5323 5324 7.050000 0.348385 0.213017 *
611 5 5324 5325 7.050000 0.348385 0.213017 *
612 5 5325 5326 7.050000 0.348385 0.213017 *
613 5 5326 5327 7.050000 0.348385 0.213017 *
614 5 5327 2167 7.050000 0.348385 0.213017 *
615 5 49 5328 11.090000 2.848195 0.540151 *
616 5 5328 5329 11.090000 2.848195 0.540151 *
617 5 5329 2165 11.090000 2.848195 0.540151 *
618 5 51 2152 5.080000 0.624401 0.206110 *
619 5 65 2149 7.140000 0.367947 0.662642 *
620 5 67 2041 9.770000 0.375488 0.790671 *
621 5 72 5330 3.800000 0.146182 0.174381 *
622 5 5330 2037 3.800000 0.146182 0.174381 *
623 5 73 5331 12.310000 1.676941 0.666004 *
624 5 5331 2057 12.310000 1.676941 0.666004 *
625 5 74 5332 4.990000 -0.386858 0.055536 *
626 5 5332 5333 4.990000 -0.386858 0.055536 *
627 5 5333 2052 4.990000 -0.386858 0.055536 *
628 5 79 5334 10.970000 6.095802 0.619988 *
629 5 5334 2074 10.970000 6.095802 0.619988 *
630 5 81 2069 7.280000 3.738202 0.550620 *
631 5 90 2029 5.950000 0.429816 0.496133 *
632 5 91 5335 7.050000 0.796427 0.417706 *
633 5 5335 2030 7.050000 0.796427 0.417706 *
634 5 93 5336 5.730000 -0.535391 0.058227 *
635 5 5336 2061 5.730000 -0.535391 0.058227 *
636 5 96 5337 7.140000 4.114968 0.335364 *
637 5 5337 5338 7.140000 4.114968 0.335364 *
638 5 5338 5339 7.140000 4.114968 0.335364 *
639 5 5339 5340 7.140000 4.114968 0.335364 *
640 5 5340 2274 7.140000 4.114968 0.335364 *
641 5 98 2125 5.620000 3.337947 0.295012 *
642 5 110 5341 4.390000 -0.119886 0.124604 *
643 5 5341 2090 4.390000 -0.119886 0.124604 *
644 5 112 5342 8.460000 0.973661 0.359964 *
645 5 5342 2106 8.460000 0.973661 0.359964 *
646 5 117 5343 6.300000 0.160946 0.384733 *
647 5 5343 2075 6.300000 0.160946 0.384733 *
648 5 118 5344 5.920000 0.361492 0.181820 *
649 5 5344 5345 5.920000 0.361492 0.181820 *
650 5 5345 5346 5.920000 0.361492 0.181820 *
651 5 5346 2095 5.920000 0.361492 0.181820 *
652 5 120 5347 6.950000 1.988205 0.474335 *
653 5 5347 2100 6.950000 1.988205 0.474335 *
654 5 122 5348 6.320000 1.153926 0.396038 *
655 5 5348 2113 6.320000 1.153926 0.396038 *
656 5 123 5349 8.980000 7.279790 0.473987 *
657 5 5349 5350 8.980000 7.279790 0.473987 *
658 5 5350 5351 8.980000 7.279790 0.473987 *
659 5 5351 5352 8.980000 7.279790 0.473987 *
660 5 5352 2111 8.980000 7.279790 0.473987 *
661 5 24 2207 3.860000 0.366576 0.293918 *
662 5 126 2121 8.820000 1.980451 0.299704 *
663 5 127 5353 5.040000 1.117329 0.169348 *
664 5 5353 2122 5.040000 1.117329 0.169348 *
665 5 128 5354 7.670000 3.678049 0.392950 *
666 5 5354 2260 7.670000 3.678049 0.392950 *
667 5 134 5355 5.810000 0.135919 0.000000 *
668 5 5355 2110 5.810000 0.135919 0.000000 *
669 5 135 5356 9.840000 9.145122 0.425557 *
670 5 5356 5357 9.840000 9.145122 0.425557 *
671 5 5357 5358 9.840000 9.145122 0.425557 *
672 5 5358 5359 9.840000 9.145122 0.425557 *
673 5 5359 5360 9.840000 9.145122 0.425557 *
674 5 5360 5361 9.840000 9.145122 0.425557 *
675 5 5361 5362 9.840000 9.145122 0.425557 *
676 5 5362 2111 9.840000 9.145122 0.425557 *
677 5 139 5363 5.200000 1.270466 0.124473 *
678 5 5363 5364 5.200000 1.270466 0.124473 *
679 5 5364 2262 5.200000 1.270466 0.124473 *
680 5 214 5365 7.130000 1.330085 0.195436 *
681 5 5365 2201 7.130000 1.330085 0.195436 *
682 5 216 5366 8.930000 1.582216 0.218152 *
683 5 5366 5367 8.930000 1.582216 0.218152 *
684 5 5367 2205 8.930000 1.582216 0.218152 *
685 5 221 5368 6.960000 4.026444 0.301032 *
686 5 5368 5369 6.960000 4.026444 0.301032 *
687 5 5369 5370 6.960000 4.026444 0.301032 *
688 5 5370 5371 6.960000 4.026444 0.301032 *
689 5 5371 2155 6.960000 4.026444 0.301032 *
690 5 223 5372 5.460000 1.580988 0.236046 *
691 5 5372 2273 5.460000 1.580988 0.236046 *
692 5 231 5373 8.580000 -2.018361 0.326878 *
693 5 5373 5374 8.580000 -2.018361 0.326878 *
694 5 5374 5375 8.580000 -2.018361 0.326878 *
695 5 5375 2276 8.580000 -2.018361 0.326878 *
696 5 235 5376 11.110000 2.579316 0.544818 *
697 5 5376 5377 11.110000 2.579316 0.544818 *
698 5 5377 2089 11.110000 2.579316 0.544818 *
699 5 238 2086 8.980000 0.427180 0.434459 *
700 5 303 5378 7.570000 8.098515 0.309949 *
701 5 5378 5379 7.570000 8.098515 0.309949 *
702 5 5379 2118 7.570000 8.098515 0.309949 *
703 5 321 5380 6.050000 0.508665 0.047726 *
704 5 5380 5381 6.050000 0.508665 0.047726 *
705 5 5381 2251 6.050000 0.508665 0.047726 *
706 5 327 2211 5.200000 0.307656 0.595744 *
707 5 352 2127 6.310000 8.806873 0.462931 *
708 5 380 5382 7.670000 0.682676 0.428667 *
709 5 5382 2069 7.670000 0.682676 0.428667 *
710 5 387 5383 3.150000 0.067031 0.009387 *
711 5 5383 5384 3.150000 0.067031 0.009387 *
712 5 5384 2081 3.150000 0.067031 0.009387 *
713 5 399 5385 6.840000 6.194519 0.282701 *
714 5 5385 2261 6.840000 6.194519 0.282701 *
715 5 2001 5386 58.840000 722.699402 0.448816 *
716 5 5386 825 58.840000 722.699402 0.448816 *
717 5 2002 2001 55.200001 717.681030 0.448944 *
718 5 2003 5387 59.189999 713.376953 0.450030 *
719 5 5387 5388 59.189999 713.376953 0.450030 *
720 5 5388 2002 59.189999 713.376953 0.450030 *
721 5 2004 5389 55.070000 699.680054 0.452641 *
722 5 5389 2304 55.070000 699.680054 0.452641 *
723 5 2005 2004 55.869999 697.592529 0.453667 *
724 5 2006 2005 54.549999 618.479980 0.471467 *
725 5 2007 5390 47.040001 330.339355 0.456736 *
726 5 5390 5391 47.040001 330.339355 0.456736 *
727 5 5391 2006 47.040001 330.339355 0.456736 *
728 5 2008 5392 47.540001 319.128265 0.458732 *
729 5 5392 5393 47.540001 319.128265 0.458732 *
730 5 5393 2007 47.540001 319.128265 0.458732 *
731 5 2009 2008 46.930000 313.666016 0.462415 *
732 5 2010 2009 42.779999 130.924881 0.471285 *
733 5 2011 5394 40.860001 129.265594 0.476162 *
734 5 5394 5395 40.860001 129.265594 0.476162 *
735 5 5395 5396 40.860001 129.265594 0.476162 *
736 5 5396 2010 40.860001 129.265594 0.476162 *
737 5 2012 5397 40.430000 128.079514 0.477497 *
738 5 5397 5398 40.430000 128.079514 0.477497 *
739 5 5398 5399 40.430000 128.079514 0.477497 *
740 5 5399 2011 40.430000 128.079514 0.477497 *
741 5 2013 5400 41.070000 124.818970 0.474190 *
742 5 5400 2012 41.070000 124.818970 0.474190 *
743 5 2014 5401 47.290001 116.125893 0.470268 *
744 5 5401 2013 47.290001 116.125893 0.470268 *
745 5 2015 5402 38.810001 65.806602 0.456309 *
746 5 5402 5403 38.810001 65.806602 0.456309 *
747 5 5403 2014 38.810001 65.806602 0.456309 *
748 5 2016 5404 28.370001 29.313242 0.506247 *
749 5 5404 2015 28.370001 29.313242 0.506247 *
750 5 2017 5405 25.219999 22.382069 0.497473 *
751 5 5405 2016 25.219999 22.382069 0.497473 *
752 5 2018 2017 22.320000 18.825953 0.473727 *
753 5 2019 5406 23.340000 18.629292 0.478224 *
754 5 5406 2018 23.340000 18.629292 0.478224 *
755 5 2020 2019 22.379999 9.600552 0.416058 *
756 5 2021 5407 21.129999 8.342183 0.416767 *
757 5 5407 2020 21.129999 8.342183 0.416767 *
758 5 2022 5408 12.250000 5.079138 0.363430 *
759 5 5408 5409 12.250000 5.079138 0.363430 *
760 5 5409 2021 12.250000 5.079138 0.363430 *
761 5 2023 5410 13.760000 2.414139 0.434666 *
762 5 5410 2022 13.760000 2.414139 0.434666 *
763 5 2024 2023 13.190000 1.909839 0.509463 *
764 5 802 5411 9.090000 0.989000 0.550000 *
765 5 5411 5412 9.090000 0.989000 0.550000 *
766 5 5412 2324 9.090000 0.989000 0.550000 *
767 5 805 5413 7.670000 2.665000 0.298900 *
768 5 5413 2022 7.670000 2.665000 0.298900 *
769 5 2027 2021 15.460000 3.263045 0.499790 *
770 5 2028 5414 8.240000 2.464474 0.537847 *
771 5 5414 5415 8.240000 2.464474 0.537847 *
772 5 5415 2027 8.240000 2.464474 0.537847 *
773 5 2029 2027 6.060000 0.798570 0.382342 *
774 5 2030 5416 6.560000 1.258369 0.411356 *
775 5 5416 2020 6.560000 1.258369 0.411356 *
776 5 806 5417 11.350000 6.225400 0.550000 *
777 5 5417 5418 11.350000 6.225400 0.550000 *
778 5 5418 2319 11.350000 6.225400 0.550000 *
779 5 2032 5419 14.020000 2.803340 0.531729 *
780 5 5419 5420 14.020000 2.803340 0.531729 *
781 5 5420 2319 14.020000 2.803340 0.531729 *
782 5 809 2032 9.530000 3.000000 0.500000 *
783 5 2032 5421 5.640000 0.196660 0.047706 *
784 5 5421 5422 5.640000 0.196660 0.047706 *
785 5 5422 2018 5.640000 0.196660 0.047706 *
786 5 2036 2017 10.340000 3.556118 0.623187 *
787 5 2037 2036 8.480000 1.055735 0.573083 *
788 5 2038 2016 9.270000 6.931172 0.534581 *
789 5 2039 2038 10.710000 5.375616 0.505475 *
790 5 2040 2039 9.680000 2.482944 0.453010 *
791 5 2041 5423 33.830002 36.493362 0.416196 *
792 5 5423 5424 33.830002 36.493362 0.416196 *
793 5 5424 2015 33.830002 36.493362 0.416196 *
794 5 2042 5425 32.290001 36.117874 0.412303 *
795 5 5425 2041 32.290001 36.117874 0.412303 *
796 5 810 2042 27.850000 24.624001 0.371400 *
797 5 2046 2042 22.840000 11.493874 0.499933 *
798 5 2047 5426 21.740000 11.415307 0.499604 *
799 5 5426 2046 21.740000 11.415307 0.499604 *
800 5 811 2047 18.180000 11.262000 0.500000 *
801 5 2052 5427 6.670000 1.186074 0.331909 *
802 5 5427 5428 6.670000 1.186074 0.331909 *
803 5 5428 5429 6.670000 1.186074 0.331909 *
804 5 5429 2011 6.670000 1.186074 0.331909 *
805 5 2053 5430 37.730000 182.741119 0.456060 *
806 5 5430 5431 37.730000 182.741119 0.456060 *
807 5 5431 5432 37.730000 182.741119 0.456060 *
808 5 5432 5433 37.730000 182.741119 0.456060 *
809 5 5433 2009 37.730000 182.741119 0.456060 *
810 5 2054 2053 18.740000 21.004587 0.568348 *
811 5 2055 5434 16.139999 19.805185 0.599354 *
812 5 5434 5435 16.139999 19.805185 0.599354 *
813 5 5435 2054 16.139999 19.805185 0.599354 *
814 5 2056 2055 11.350000 18.738018 0.625336 *
815 5 2057 5436 17.730000 17.001184 0.642093 *
816 5 5436 5437 17.730000 17.001184 0.642093 *
817 5 5437 5438 17.730000 17.001184 0.642093 *
818 5 5438 2056 17.730000 17.001184 0.642093 *
819 5 2058 2057 12.030000 15.324244 0.639477 *
820 5 2059 5439 36.869999 161.736542 0.441478 *
821 5 5439 2053 36.869999 161.736542 0.441478 *
822 5 2061 5440 6.300000 2.970142 0.479380 *
823 5 5440 2059 6.300000 2.970142 0.479380 *
824 5 2062 5441 36.380001 158.766403 0.440769 *
825 5 5441 2059 36.380001 158.766403 0.440769 *
826 5 2063 5442 40.410000 136.896576 0.451577 *
827 5 5442 2062 40.410000 136.896576 0.451577 *
828 5 2064 5443 38.980000 94.761581 0.488018 *
829 5 5443 5444 38.980000 94.761581 0.488018 *
830 5 5444 5445 38.980000 94.761581 0.488018 *
831 5 5445 5446 38.980000 94.761581 0.488018 *
832 5 5446 5447 38.980000 94.761581 0.488018 *
833 5 5447 2063 38.980000 94.761581 0.488018 *
834 5 2065 2064 41.430000 93.955856 0.489685 *
835 5 2066 2065 28.580000 39.007549 0.511259 *
836 5 2067 2066 10.660000 7.718766 0.398082 *
837 5 2068 2067 5.640000 3.297888 0.218846 *
838 5 2069 2067 10.240000 4.420878 0.531788 *
839 5 2070 5448 32.770000 31.288782 0.539180 *
840 5 5448 2066 32.770000 31.288782 0.539180 *
841 5 2071 5449 39.860001 30.961248 0.541666 *
842 5 5449 5450 39.860001 30.961248 0.541666 *
843 5 5450 5451 39.860001 30.961248 0.541666 *
844 5 5451 2070 39.860001 30.961248 0.541666 *
845 5 2072 2071 32.810001 28.354618 0.537149 *
846 5 2073 5452 31.080000 24.748581 0.528212 *
847 5 5452 5453 31.080000 24.748581 0.528212 *
848 5 5453 5454 31.080000 24.748581 0.528212 *
849 5 5454 2072 31.080000 24.748581 0.528212 *
850 5 2074 5455 16.820000 7.921955 0.588666 *
851 5 5455 2073 16.820000 7.921955 0.588666 *
852 5 2075 2073 29.620001 16.826626 0.499750 *
853 5 2076 5456 28.750000 16.665680 0.500861 *
854 5 5456 2075 28.750000 16.665680 0.500861 *
855 5 2077 5457 21.879999 6.509445 0.414481 *
856 5 5457 2076 21.879999 6.509445 0.414481 *
857 5 2080 5458 5.300000 0.087980 0.000000 *
858 5 5458 5459 5.300000 0.087980 0.000000 *
859 5 5459 5460 5.300000 0.087980 0.000000 *
860 5 5460 2077 5.300000 0.087980 0.000000 *
861 5 2079 2077 23.700001 6.421464 0.420159 *
862 5 2080 5461 12.940000 2.541351 0.359249 *
863 5 5461 5462 12.940000 2.541351 0.359249 *
864 5 5462 2079 12.940000 2.541351 0.359249 *
865 5 2081 2080 12.740000 2.629331 0.347228 *
866 5 2082 2081 11.650000 2.562300 0.356066 *
867 5 837 5463 11.190000 2.000000 0.400000 *
868 5 5463 2082 11.190000 2.000000 0.400000 *
869 5 2085 2079 20.930000 3.880114 0.460054 *
870 5 2086 5464 10.400000 0.627406 0.330920 *
871 5 5464 5465 10.400000 0.627406 0.330920 *
872 5 5465 2085 10.400000 0.627406 0.330920 *
873 5 2087 5466 15.980000 3.252708 0.484962 *
874 5 5466 2085 15.980000 3.252708 0.484962 *
875 5 2088 5467 8.330000 0.372594 0.247935 *
876 5 5467 2087 8.330000 0.372594 0.247935 *
877 5 2089 5468 10.840000 2.880114 0.515626 *
878 5 5468 2087 10.840000 2.880114 0.515626 *
879 5 2090 5469 6.390000 0.300798 0.265305 *
880 5 5469 2089 6.390000 0.300798 0.265305 *
881 5 2091 5470 18.190001 10.156235 0.556225 *
882 5 5470 2076 18.190001 10.156235 0.556225 *
883 5 2092 5471 18.610001 9.991076 0.558858 *
884 5 5471 2091 18.610001 9.991076 0.558858 *
885 5 2093 2092 16.389999 8.800321 0.564989 *
886 5 2094 2093 10.890000 8.325246 0.586776 *
887 5 2095 5472 18.049999 3.606036 0.598482 *
888 5 5472 2072 18.049999 3.606036 0.598482 *
889 5 2096 2095 11.830000 3.244545 0.644905 *
890 5 2097 5473 35.299999 54.948311 0.474370 *
891 5 5473 5474 35.299999 54.948311 0.474370 *
892 5 5474 5475 35.299999 54.948311 0.474370 *
893 5 5475 5476 35.299999 54.948311 0.474370 *
894 5 5476 5477 35.299999 54.948311 0.474370 *
895 5 5477 2065 35.299999 54.948311 0.474370 *
896 5 2098 2097 35.369999 38.523399 0.486030 *
897 5 2099 5478 17.650000 17.713936 0.563736 *
898 5 5478 2098 17.650000 17.713936 0.563736 *
899 5 2100 2099 9.530000 6.262015 0.382897 *
900 5 2101 2100 9.990000 4.273810 0.340359 *
901 5 2102 2101 6.310000 2.790416 0.304055 *
902 5 2103 5479 32.689999 20.809462 0.419882 *
903 5 5479 2098 32.689999 20.809462 0.419882 *
904 5 2104 5480 29.780001 19.012796 0.451485 *
905 5 5480 5481 29.780001 19.012796 0.451485 *
906 5 5481 5482 29.780001 19.012796 0.451485 *
907 5 5482 2103 29.780001 19.012796 0.451485 *
908 5 2105 5483 28.180000 4.001797 0.438298 *
909 5 5483 5484 28.180000 4.001797 0.438298 *
910 5 5484 5485 28.180000 4.001797 0.438298 *
911 5 5485 2104 28.180000 4.001797 0.438298 *
912 5 2106 2105 12.850000 3.609360 0.462224 *
913 5 834 2106 14.550000 2.635700 0.500000 *
914 5 833 5486 30.290001 15.011000 0.455000 *
915 5 5486 5487 30.290001 15.011000 0.455000 *
916 5 5487 5488 30.290001 15.011000 0.455000 *
917 5 5488 2104 30.290001 15.011000 0.455000 *
918 5 2110 2103 9.770000 1.796665 0.085459 *
919 5 2111 5489 9.660000 16.424911 0.447022 *
920 5 5489 2097 9.660000 16.424911 0.447022 *
921 5 2112 2063 13.350000 42.134998 0.369621 *
922 5 2113 2112 9.330000 39.454205 0.359602 *
923 5 2114 2113 11.410000 38.300278 0.358504 *
924 5 2115 5490 12.680000 35.147850 0.356570 *
925 5 5490 5491 12.680000 35.147850 0.356570 *
926 5 5491 5492 12.680000 35.147850 0.356570 *
927 5 5492 2114 12.680000 35.147850 0.356570 *
928 5 2116 2115 10.110000 18.325998 0.230889 *
929 5 2117 5493 7.530000 2.633062 0.090490 *
930 5 5493 2116 7.530000 2.633062 0.090490 *
931 5 2118 5494 9.180000 15.692937 0.254446 *
932 5 5494 2116 9.180000 15.692937 0.254446 *
933 5 2119 5495 11.010000 21.869816 0.373113 *
934 5 5495 2062 11.010000 21.869816 0.373113 *
935 5 2120 5496 10.470000 12.416818 0.453629 *
936 5 5496 5497 10.470000 12.416818 0.453629 *
937 5 5497 2119 10.470000 12.416818 0.453629 *
938 5 2121 2120 11.470000 8.730209 0.489163 *
939 5 2122 2120 6.820000 3.686608 0.369482 *
940 5 2123 2122 7.060000 2.569278 0.456516 *
941 5 2124 2123 6.520000 -2.019106 0.413346 *
942 5 2125 2124 6.800000 7.433893 0.227700 *
943 5 2124 5498 8.830000 9.452999 0.267353 *
944 5 5498 5499 8.830000 9.452999 0.267353 *
945 5 5499 5500 8.830000 9.452999 0.267353 *
946 5 5500 2119 8.830000 9.452999 0.267353 *
947 5 2127 5501 8.200000 11.211065 0.399922 *
948 5 5501 2007 8.200000 11.211065 0.399922 *
949 5 2128 2014 34.970001 50.319290 0.488523 *
950 5 2129 2128 36.080002 49.991577 0.490450 *
951 5 2130 2129 35.709999 49.374393 0.493541 *
952 5 2131 5502 34.320000 48.315006 0.491064 *
953 5 5502 2130 34.320000 48.315006 0.491064 *
954 5 2132 5503 37.299999 48.243042 0.491477 *
955 5 5503 2131 37.299999 48.243042 0.491477 *
956 5 2133 2132 36.080002 48.211678 0.491625 *
957 5 2134 5504 35.139999 46.994308 0.495288 *
958 5 5504 5505 35.139999 46.994308 0.495288 *
959 5 5505 2133 35.139999 46.994308 0.495288 *
960 5 2135 5506 8.290000 0.678305 0.173568 *
961 5 5506 5507 8.290000 0.678305 0.173568 *
962 5 5507 5508 8.290000 0.678305 0.173568 *
963 5 5508 2134 8.290000 0.678305 0.173568 *
964 5 813 5509 37.779999 46.316002 0.500000 *
965 5 5509 2134 37.779999 46.316002 0.500000 *
966 5 2147 5510 12.430000 1.217371 0.350217 *
967 5 5510 2133 12.430000 1.217371 0.350217 *
968 5 812 5511 9.490000 0.702000 0.163900 *
969 5 5511 2147 9.490000 0.702000 0.163900 *
970 5 2149 2147 9.540000 0.515371 0.604005 *
971 5 2150 2013 12.330000 8.693075 0.526580 *
972 5 2151 5512 12.880000 4.002590 0.510106 *
973 5 5512 2150 12.880000 4.002590 0.510106 *
974 5 2152 2151 7.050000 2.372984 0.466656 *
975 5 2153 2008 7.570000 5.462275 0.247221 *
976 5 2154 5513 5.590000 2.933023 0.286673 *
977 5 5513 2153 5.590000 2.933023 0.286673 *
978 5 2155 5514 45.509998 288.140625 0.488355 *
979 5 5514 5515 45.509998 288.140625 0.488355 *
980 5 5515 5516 45.509998 288.140625 0.488355 *
981 5 5516 5517 45.509998 288.140625 0.488355 *
982 5 5517 5518 45.509998 288.140625 0.488355 *
983 5 5518 2006 45.509998 288.140625 0.488355 *
984 5 2156 5519 49.669998 284.114197 0.491010 *
985 5 5519 5520 49.669998 284.114197 0.491010 *
986 5 5520 2155 49.669998 284.114197 0.491010 *
987 5 2157 5521 44.639999 123.368301 0.538112 *
988 5 5521 5522 44.639999 123.368301 0.538112 *
989 5 5522 5523 44.639999 123.368301 0.538112 *
990 5 5523 5524 44.639999 123.368301 0.538112 *
991 5 5524 5525 44.639999 123.368301 0.538112 *
992 5 5525 5526 44.639999 123.368301 0.538112 *
993 5 5526 5527 44.639999 123.368301 0.538112 *
994 5 5527 5528 44.639999 123.368301 0.538112 *
995 5 5528 2156 44.639999 123.368301 0.538112 *
996 5 2158 2159 48.450001 120.584381 0.542215 *
997 5 2159 2157 48.259998 122.875114 0.540125 *
998 5 2160 2159 12.650000 2.290734 0.430116 *
999 5 2161 5529 50.240002 107.566605 0.531785 *
1000 5 5529 5530 50.240002 107.566605 0.531785 *
1001 5 5530 2158 50.240002 107.566605 0.531785 *
1002 5 2162 2158 19.490000 13.017774 0.628405 *
1003 5 2163 2157 6.980000 0.493192 0.036454 *
1004 5 2164 5531 47.099998 105.113914 0.530901 *
1005 5 5531 2161 47.099998 105.113914 0.530901 *
1006 5 2165 5532 51.189999 79.964111 0.551513 *
1007 5 5532 5533 51.189999 79.964111 0.551513 *
1008 5 5533 2164 51.189999 79.964111 0.551513 *
1009 5 2166 5534 44.869999 46.560173 0.544358 *
1010 5 5534 5535 44.869999 46.560173 0.544358 *
1011 5 5535 5536 44.869999 46.560173 0.544358 *
1012 5 5536 2665 44.869999 46.560173 0.544358 *
1013 5 2167 5537 44.400002 45.771385 0.547435 *
1014 5 5537 2166 44.400002 45.771385 0.547435 *
1015 5 814 5538 39.810001 45.423000 0.550000 *
1016 5 5538 2167 39.810001 45.423000 0.550000 *
1017 5 2174 5539 37.180000 30.555742 0.563475 *
1018 5 5539 5540 37.180000 30.555742 0.563475 *
1019 5 5540 5541 37.180000 30.555742 0.563475 *
1020 5 5541 5542 37.180000 30.555742 0.563475 *
1021 5 5542 2665 37.180000 30.555742 0.563475 *
1022 5 2175 2174 37.330002 30.396076 0.563883 *
1023 5 815 5543 33.119999 28.084000 0.550000 *
1024 5 5543 2175 33.119999 28.084000 0.550000 *
1025 5 2188 5544 12.990000 2.312078 0.732510 *
1026 5 5544 2175 12.990000 2.312078 0.732510 *
1027 5 2189 5545 24.590000 25.149809 0.465365 *
1028 5 5545 5546 24.590000 25.149809 0.465365 *
1029 5 5546 5547 24.590000 25.149809 0.465365 *
1030 5 5547 2164 24.590000 25.149809 0.465365 *
1031 5 2190 5548 19.920000 23.101603 0.453652 *
1032 5 5548 2189 19.920000 23.101603 0.453652 *
1033 5 2191 5549 26.799999 23.050482 0.454391 *
1034 5 5549 2190 26.799999 23.050482 0.454391 *
1035 5 2192 2191 11.360000 1.105234 0.580503 *
1036 5 2193 2192 12.840000 0.738115 0.583579 *
1037 5 2194 2191 20.360001 21.945248 0.448039 *
1038 5 816 5550 10.840000 2.652400 0.550000 *
1039 5 5550 5551 10.840000 2.652400 0.550000 *
1040 5 5551 2194 10.840000 2.652400 0.550000 *
1041 5 2197 2194 18.459999 19.292847 0.434022 *
1042 5 2198 5552 18.420000 17.786348 0.428459 *
1043 5 5552 2197 18.420000 17.786348 0.428459 *
1044 5 817 5553 8.280000 3.249200 0.500000 *
1045 5 5553 2198 8.280000 3.249200 0.500000 *
1046 5 2200 5554 13.470000 14.537148 0.412469 *
1047 5 5554 2198 13.470000 14.537148 0.412469 *
1048 5 2201 2200 13.520000 9.145502 0.259498 *
1049 5 2202 2201 12.590000 7.815418 0.270401 *
1050 5 2203 2202 10.180000 6.599955 0.294599 *
1051 5 2204 2203 9.440000 2.735725 0.203914 *
1052 5 2205 2204 9.300000 3.012684 0.185305 *
1053 5 2206 5555 6.820000 -0.276960 0.001489 *
1054 5 5555 2204 6.820000 -0.276960 0.001489 *
1055 5 2207 5556 7.060000 0.938503 0.179583 *
1056 5 5556 2206 7.060000 0.938503 0.179583 *
1057 5 2206 5557 8.820000 1.215462 0.139002 *
1058 5 5557 2202 8.820000 1.215462 0.139002 *
1059 5 2209 5558 9.840000 1.976973 0.614464 *
1060 5 5558 2309 9.840000 1.976973 0.614464 *
1061 5 2210 2161 14.710000 2.452688 0.569645 *
1062 5 2211 5559 13.240000 1.012458 0.534900 *
1063 5 5559 2210 13.240000 1.012458 0.534900 *
1064 5 2212 2211 5.640000 0.704801 0.508341 *
1065 5 2213 2212 7.750000 2.145031 0.565902 *
1066 5 2212 5560 8.080000 1.440230 0.594071 *
1067 5 5560 2210 8.080000 1.440230 0.594071 *
1068 5 2215 2156 29.330000 160.745895 0.454860 *
1069 5 2216 2215 6.750000 1.965755 0.195116 *
1070 5 2217 5561 4.990000 0.800098 0.098028 *
1071 5 5561 5562 4.990000 0.800098 0.098028 *
1072 5 5562 5563 4.990000 0.800098 0.098028 *
1073 5 5563 2216 4.990000 0.800098 0.098028 *
1074 5 2218 5564 32.630001 158.780136 0.458076 *
1075 5 5564 5565 32.630001 158.780136 0.458076 *
1076 5 5565 5566 32.630001 158.780136 0.458076 *
1077 5 5566 5567 32.630001 158.780136 0.458076 *
1078 5 5567 5568 32.630001 158.780136 0.458076 *
1079 5 5568 5569 32.630001 158.780136 0.458076 *
1080 5 5569 2215 32.630001 158.780136 0.458076 *
1081 5 2219 2218 7.250000 3.301118 0.165516 *
1082 5 2220 5570 37.799999 155.479019 0.464288 *
1083 5 5570 2218 37.799999 155.479019 0.464288 *
1084 5 2221 2220 38.480000 151.979919 0.473384 *
1085 5 2222 2221 39.459999 150.311920 0.473089 *
1086 5 2223 5571 35.650002 149.275299 0.474540 *
1087 5 5571 2222 35.650002 149.275299 0.474540 *
1088 5 2224 2223 34.919998 147.275299 0.477470 *
1089 5 2225 2224 39.619999 146.569748 0.477677 *
1090 5 2226 2225 6.720000 0.519745 0.330820 *
1091 5 820 5572 39.099998 146.050003 0.478200 *
1092 5 5572 2225 39.099998 146.050003 0.478200 *
1093 5 823 2220 5.380000 3.499100 0.069200 *
1094 5 2251 5573 6.300000 2.087505 0.109542 *
1095 5 5573 2004 6.300000 2.087505 0.109542 *
1096 5 2253 2005 16.549999 79.112541 0.314517 *
1097 5 2254 2253 16.440001 74.639168 0.314764 *
1098 5 2255 2254 12.630000 44.069843 0.361290 *
1099 5 2256 2255 11.170000 26.578703 0.281951 *
1100 5 2257 5574 10.710000 25.390966 0.291501 *
1101 5 5574 5575 10.710000 25.390966 0.291501 *
1102 5 5575 2256 10.710000 25.390966 0.291501 *
1103 5 2259 2257 12.440000 19.775230 0.303690 *
1104 5 2260 2259 9.220000 6.224314 0.307279 *
1105 5 2261 2259 8.070000 13.550917 0.302042 *
1106 5 2262 5576 20.990000 30.569326 0.247689 *
1107 5 5576 2254 20.990000 30.569326 0.247689 *
1108 5 2263 2262 18.240000 29.298861 0.253032 *
1109 5 2264 5577 13.820000 26.589193 0.238502 *
1110 5 5577 2263 13.820000 26.589193 0.238502 *
1111 5 2265 2264 13.720000 19.275795 0.141450 *
1112 5 828 5578 15.980000 15.273000 0.090000 *
1113 5 5578 2265 15.980000 15.273000 0.090000 *
1114 5 827 5579 15.940000 7.313400 0.494300 *
1115 5 5579 2264 15.940000 7.313400 0.494300 *
1116 5 2273 2003 9.580000 7.451376 0.284520 *
1117 5 2274 5580 12.980000 5.870388 0.297574 *
1118 5 5580 2273 12.980000 5.870388 0.297574 *
1119 5 2275 5581 14.870000 5.018361 0.430371 *
1120 5 5581 5582 14.870000 5.018361 0.430371 *
1121 5 5582 5583 14.870000 5.018361 0.430371 *
1122 5 5583 2001 14.870000 5.018361 0.430371 *
1123 5 2276 5584 9.220000 2.709666 0.395613 *
1124 5 5584 2263 9.220000 2.709666 0.395613 *
1125 5 2303 2003 57.919998 705.925598 0.451777 *
1126 5 2304 2303 56.470001 702.615784 0.452182 *
1127 5 2309 2189 10.600000 2.048207 0.597479 *
1128 5 2319 2019 14.270000 9.028740 0.544327 *
1129 5 2324 2024 9.390000 1.729738 0.537093 *
1130 5 2665 2165 48.299999 77.115913 0.551933 *
972 number of nodes
Name	x	y	z
1 139.562500 4024.982422 10.000000 *
2 480.095001 4016.608643 10.000000 *
3 840.166260 3821.221191 10.000000 *
4 1264.436279 3547.678711 10.000000 *
5 1434.702515 3318.796143 10.000000 *
6 1526.813721 3288.092529 10.000000 *
7 2087.854980 2640.522461 10.000000 *
8 2584.697510 1884.093750 10.000000 *
9 2612.610107 1850.598755 10.000000 *
10 2648.896240 1803.147461 10.000000 *
11 2743.798828 1705.453735 10.000000 *
12 2844.283691 1702.662476 10.000000 *
13 3062.001221 1618.925049 10.000000 *
14 3098.287598 1610.551270 10.000000 *
15 3184.816162 1518.439941 10.000000 *
16 3215.520020 1141.621216 10.000000 *
17 3313.213867 979.728760 10.000000 *
18 3516.975098 468.929993 10.000000 *
19 3729.110107 499.633759 10.000000 *
20 3837.968750 502.424988 10.000000 *
21 3829.594971 583.371277 10.000000 *
22 3715.153809 856.913757 10.000000 *
23 3611.877441 566.623779 10.000000 *
24 3179.233643 1066.257446 10.000000 *
25 3276.927490 1546.352539 10.000000 *
26 3391.368652 1560.308716 10.000000 *
27 3422.072510 1434.702515 10.000000 *
29 3087.122559 1914.797485 10.000000 *
30 3128.991211 2018.073730 10.000000 *
31 3204.354980 2029.238770 10.000000 *
32 3318.796143 2252.538818 10.000000 *
33 2732.633789 1496.109985 10.000000 *
34 2794.041260 1429.119995 10.000000 *
35 2674.017578 692.229980 10.000000 *
36 2799.623779 1981.787476 10.000000 *
37 2997.802490 2177.175049 10.000000 *
38 2219.043701 2810.788818 10.000000 *
39 2500.959961 3006.176270 10.000000 *
40 2869.405029 3059.209961 10.000000 *
41 3430.446289 3020.132568 10.000000 *
42 3865.881348 2782.876221 10.000000 *
43 3918.915039 2741.007568 10.000000 *
44 4016.608643 2777.293701 10.000000 *
45 4041.729980 2819.162598 10.000000 *
46 3921.706299 2947.560059 10.000000 *
47 4326.437500 2216.252441 10.000000 *
48 4013.817383 2406.057617 10.000000 *
49 4167.336426 2199.504883 10.000000 *
50 3463.941162 3053.627441 10.000000 *
51 3684.449951 3215.520020 10.000000 *
52 1716.618774 3477.897461 10.000000 *
53 2006.908691 3773.770020 10.000000 *
54 2433.969971 3840.760010 10.000000 *
55 2531.663818 3999.861328 10.000000 *
56 2905.691162 4142.214844 10.000000 *
57 3034.088867 4167.336426 10.000000 *
58 3276.927490 3815.638672 10.000000 *
59 3617.459961 3935.662598 10.000000 *
60 3896.584961 3904.958740 10.000000 *
61 3977.531250 3837.968750 10.000000 *
62 4083.598633 3762.604980 10.000000 *
63 4181.292480 3570.008789 10.000000 *
64 4237.117676 3528.139893 10.000000 *
65 4239.908691 3444.402588 10.000000 *
66 4091.972412 3798.891357 10.000000 *
67 4108.720215 3891.002441 10.000000 *
68 3025.715088 4245.491211 10.000000 *
69 3053.627441 4574.858887 10.000000 *
70 3087.122559 4591.606445 10.000000 *
71 3438.820068 4474.373535 10.000000 *
72 3558.843750 4491.121094 10.000000 *
73 3176.442383 4851.192383 10.000000 *
74 2665.643799 3770.978760 10.000000 *
75 2406.057617 4622.310059 10.000000 *
76 2500.959961 4845.609863 10.000000 *
77 2481.421143 4907.017578 10.000000 *
78 2707.512451 5392.694824 10.000000 *
79 2983.846191 5959.318848 10.000000 *
80 2540.037598 5470.850098 10.000000 *
81 2316.737549 5124.734863 10.000000 *
82 2685.182617 4946.095215 10.000000 *
83 2768.919922 5155.438965 10.000000 *
84 2914.064941 5359.200195 10.000000 *
85 3109.452393 5602.038574 10.000000 *
86 3382.995117 5934.197266 10.000000 *
87 3572.800049 6193.783691 10.000000 *
88 3329.961182 5322.913574 10.000000 *
89 3522.557617 5752.766113 10.000000 *
90 3589.547607 5599.247559 10.000000 *
91 3503.018799 5247.549805 10.000000 *
92 2210.669922 4728.377441 10.000000 *
93 2143.679932 4884.687500 10.000000 *
94 1443.076294 3170.860107 10.000000 *
95 1339.800049 3014.550049 10.000000 *
96 1261.645020 2788.458740 10.000000 *
97 1390.042480 3650.955078 10.000000 *
98 1429.119995 3757.022461 10.000000 *
99 845.748779 3960.783691 10.000000 *
100 873.661255 4047.312500 10.000000 *
101 1002.058777 4153.379883 10.000000 *
102 996.476257 4195.248535 10.000000 *
103 1267.227539 4672.552734 10.000000 *
104 1462.614990 4999.128906 10.000000 *
105 1912.006226 5588.082520 10.000000 *
106 2076.689941 6274.729980 10.000000 *
107 2090.646240 6405.918945 10.000000 *
108 2313.946289 6699.000000 10.000000 *
109 2595.862549 6891.596191 10.000000 *
110 2701.929932 6947.421387 10.000000 *
111 1831.060059 6327.763672 10.000000 *
112 1716.618774 6827.397461 10.000000 *
113 2143.679932 6311.016113 10.000000 *
114 2213.461182 6313.807617 10.000000 *
115 2311.155029 6347.302734 10.000000 *
116 2528.872559 6252.399902 10.000000 *
117 2593.071289 6285.895020 10.000000 *
118 2235.791260 6221.696289 10.000000 *
119 1811.521240 5844.877441 10.000000 *
120 1783.608765 5856.042480 10.000000 *
121 1482.153809 4831.653809 10.000000 *
122 1546.352539 4848.401367 10.000000 *
123 1183.489990 4711.629883 10.000000 *
124 1258.853760 4161.753906 10.000000 *
125 1323.052490 4186.875000 10.000000 *
126 1498.901245 4242.700195 10.000000 *
127 1451.449951 4172.918945 10.000000 *
128 1292.348755 4094.763672 10.000000 *
129 443.808746 4870.731445 10.000000 *
130 385.192505 4951.677734 10.000000 *
134 1035.553711 5900.702637 10.000000 *
135 538.711243 4940.512695 10.000000 *
136 318.202515 3907.750000 10.000000 *
137 923.903748 3514.183838 10.000000 *
138 943.442505 3463.941162 10.000000 *
139 904.364990 3310.422607 10.000000 *
213 2911.273682 156.309998 10.000000 *
214 2967.098633 273.542511 10.000000 *
215 2863.822510 189.804993 10.000000 *
216 2805.206299 189.804993 10.000000 *
218 1518.439941 1814.312500 10.000000 *
219 1593.803711 1917.588745 10.000000 *
220 1596.594971 2207.878662 10.000000 *
221 1722.201294 2009.699951 10.000000 *
222 1490.527466 1831.060059 10.000000 *
223 1253.271240 2140.888672 10.000000 *
230 574.997498 1705.453735 10.000000 *
231 731.307495 1956.666260 10.000000 *
235 2933.603760 7181.886230 10.000000 *
236 3516.975098 7198.633789 10.000000 *
237 3461.149902 7095.357422 10.000000 *
238 3419.281250 6950.212402 10.000000 *
302 390.774994 4080.807617 10.000000 *
303 265.168762 4242.700195 10.000000 *
321 1588.221191 2283.242432 10.000000 *
327 3516.975098 1646.837524 10.000000 *
352 1783.608765 3396.951172 10.000000 *
380 2512.125000 5451.311035 10.000000 *
387 3824.012451 6378.006348 10.000000 *
399 940.651245 3927.288818 10.000000 *
801 3832.386230 6765.990234 10.000000 *
802 4058.477539 6618.053711 10.000000 *
803 4223.161133 6514.777344 10.000000 *
804 4206.413574 6297.060059 10.000000 *
805 4312.481445 6062.595215 10.000000 *
806 4225.952637 5677.402344 10.000000 *
809 4354.350098 5389.903809 10.000000 *
810 4237.117676 4351.558594 10.000000 *
811 4507.868652 4024.982422 10.000000 *
812 4546.946289 3329.961182 10.000000 *
813 4538.572266 2763.337402 10.000000 *
814 4717.212402 1454.241211 10.000000 *
815 4027.773682 530.337524 10.000000 *
816 3581.173828 254.003754 10.000000 *
817 3126.199951 195.387497 10.000000 *
818 2869.405029 2.791250 10.000000 *
819 2760.546143 8.373750 10.000000 *
820 2520.498779 198.178757 10.000000 *
821 2272.077393 212.134995 10.000000 *
822 2143.679932 393.566254 10.000000 *
823 2048.777588 1063.466309 10.000000 *
824 1448.658691 1470.988770 10.000000 *
825 1230.941284 1521.231201 10.000000 *
826 438.226257 1674.750000 10.000000 *
827 672.691223 2651.687500 10.000000 *
828 468.929993 3039.671143 10.000000 *
829 301.454987 3734.692383 10.000000 *
830 5.582500 4069.642578 10.000000 *
831 25.121250 4318.063965 10.000000 *
832 304.246246 5085.657715 10.000000 *
833 879.243774 6439.413574 10.000000 *
834 1624.507446 7131.643555 10.000000 *
835 2914.064941 7276.788574 10.000000 *
836 3522.557617 7299.118652 10.000000 *
837 3770.978760 7128.852539 10.000000 *
838 3313.213867 267.959991 10.000000 *
2001 1314.678711 1727.783691 10.000000 *
2002 1323.052490 1839.433716 10.000000 *
2003 1440.285034 2216.252441 10.000000 *
2004 1526.813721 2693.556152 10.000000 *
2005 1512.857544 2855.448730 10.000000 *
2006 1543.561279 2958.725098 10.000000 *
2007 1970.622559 3134.573730 10.000000 *
2008 2230.208740 3530.931152 10.000000 *
2009 2355.814941 3625.833740 10.000000 *
2010 2433.969971 3564.426270 10.000000 *
2011 2874.987549 3441.611328 10.000000 *
2012 3357.873779 3491.853760 10.000000 *
2013 3463.941162 3360.665039 10.000000 *
2014 3597.921143 3575.591309 10.000000 *
2015 3768.187500 3969.157471 10.000000 *
2016 3762.604980 4354.350098 10.000000 *
2017 3768.187500 4798.158691 10.000000 *
2018 3770.978760 4845.609863 10.000000 *
2019 3899.376221 5423.398926 10.000000 *
2020 3882.628662 5521.092285 10.000000 *
2021 3930.080078 5738.810059 10.000000 *
2022 4066.851318 6001.187500 10.000000 *
2023 3988.696289 6188.201172 10.000000 *
2024 3941.245117 6305.433594 10.000000 *
2027 3868.672607 5789.052734 10.000000 *
2028 3650.955078 6031.891113 10.000000 *
2029 3731.901367 5688.567383 10.000000 *
2030 3620.251221 5560.169922 10.000000 *
2032 4239.908691 5308.957520 10.000000 *
2036 3709.571289 4840.027344 10.000000 *
2037 3628.625000 4798.158691 10.000000 *
2038 3603.503662 4368.306152 10.000000 *
2039 3581.173828 4323.646484 10.000000 *
2040 3452.776367 4287.359863 10.000000 *
2041 4019.399902 4069.642578 10.000000 *
2042 4158.962402 4253.865234 10.000000 *
2046 4270.612305 4164.544922 10.000000 *
2047 4393.427734 4080.807617 10.000000 *
2052 2972.681152 3907.750000 10.000000 *
2053 2302.781250 4248.282715 10.000000 *
2054 2542.828857 4412.966309 10.000000 *
2055 2782.876221 4630.683594 10.000000 *
2056 2796.832520 4661.387695 10.000000 *
2057 3092.705078 4987.963867 10.000000 *
2058 3067.583740 5038.206055 10.000000 *
2059 2199.504883 4412.966309 10.000000 *
2061 2140.888672 4689.299805 10.000000 *
2062 1990.161255 4281.777344 10.000000 *
2063 1727.783691 4449.252441 10.000000 *
2064 1978.996216 5225.220215 10.000000 *
2065 2045.986206 5289.418945 10.000000 *
2066 2065.524902 5314.540039 10.000000 *
2067 2179.966309 5253.132324 10.000000 *
2068 2224.626221 5144.273926 10.000000 *
2069 2277.659912 5258.714844 10.000000 *
2070 2071.107422 5470.850098 10.000000 *
2071 2422.804932 5794.634766 10.000000 *
2072 2453.508789 5872.790039 10.000000 *
2073 2847.074951 6084.924805 10.000000 *
2074 3039.671143 6043.056152 10.000000 *
2075 2849.866211 6146.332520 10.000000 *
2076 2861.031250 6394.753906 10.000000 *
2077 3075.957520 6375.214844 10.000000 *
2079 3154.112549 6447.787598 10.000000 *
2080 3486.271240 6601.306152 10.000000 *
2081 3539.304932 6648.757324 10.000000 *
2082 3623.042480 6701.791016 10.000000 *
2085 3140.156250 6484.073730 10.000000 *
2086 3455.567383 6824.606445 10.000000 *
2087 3062.001221 6685.043945 10.000000 *
2088 3318.796143 6902.761230 10.000000 *
2089 2981.054932 6886.013672 10.000000 *
2090 2844.283691 7014.411133 10.000000 *
2091 2718.677490 6397.544922 10.000000 *
2092 2657.270020 6531.524902 10.000000 *
2093 2604.236328 6690.626465 10.000000 *
2094 2542.828857 6738.077637 10.000000 *
2095 2375.353760 6065.386230 10.000000 *
2096 2397.683838 6149.123535 10.000000 *
2097 1473.780029 5741.601074 10.000000 *
2098 1501.692505 5808.591309 10.000000 *
2099 1635.672485 6003.978516 10.000000 *
2100 1688.706299 5981.648926 10.000000 *
2101 1797.564941 5998.396484 10.000000 *
2102 1886.885010 6037.473633 10.000000 *
2103 1370.503784 6057.012695 10.000000 *
2104 1253.271240 6545.481445 10.000000 *
2105 1537.978760 6849.727539 10.000000 *
2106 1627.298706 7019.993652 10.000000 *
2110 1205.819946 6003.978516 10.000000 *
2111 1292.348755 5632.742676 10.000000 *
2112 1632.881226 4418.548828 10.000000 *
2113 1563.099976 4474.373535 10.000000 *
2114 1493.318726 4477.165039 10.000000 *
2115 923.903748 4301.316406 10.000000 *
2116 817.836243 4345.976074 10.000000 *
2117 731.307495 4728.377441 10.000000 *
2118 572.206238 4278.986328 10.000000 *
2119 1800.356201 4145.006348 10.000000 *
2120 1546.352539 4108.720215 10.000000 *
2121 1521.231201 4170.127441 10.000000 *
2122 1543.561279 4036.147461 10.000000 *
2123 1515.648804 3935.662598 10.000000 *
2124 1521.231201 3865.881348 10.000000 *
2125 1504.483765 3796.100098 10.000000 *
2127 1839.433716 3369.038818 10.000000 *
2128 3684.449951 3519.766357 10.000000 *
2129 3754.231201 3461.149902 10.000000 *
2130 3840.760010 3419.281250 10.000000 *
2131 3969.157471 3246.223633 10.000000 *
2132 4105.928711 3257.388672 10.000000 *
2133 4170.127441 3187.607422 10.000000 *
2134 4418.548828 2894.526367 10.000000 *
2135 4393.427734 2461.882568 10.000000 *
2147 4284.568848 3310.422607 10.000000 *
2149 4256.656250 3366.247559 10.000000 *
2150 3516.975098 3307.631348 10.000000 *
2151 3815.638672 2997.802490 10.000000 *
2152 3916.123779 2997.802490 10.000000 *
2153 2336.276367 3416.489990 10.000000 *
2154 2604.236328 3254.597412 10.000000 *
2155 2230.208740 2442.343750 10.000000 *
2156 2648.896240 2433.969971 10.000000 *
2157 3553.261230 2556.784912 10.000000 *
2158 3667.702393 2383.727539 10.000000 *
2159 3606.294922 2406.057617 10.000000 *
2160 3564.426270 2283.242432 10.000000 *
2161 3712.362549 2043.194946 10.000000 *
2162 3717.945068 2411.639893 10.000000 *
2163 3461.149902 2439.552490 10.000000 *
2164 3759.813721 1817.103760 10.000000 *
2165 4089.181152 1688.706299 10.000000 *
2166 4466.000000 1417.954956 10.000000 *
2167 4580.441406 1496.109985 10.000000 *
2174 4064.060059 968.563721 10.000000 *
2175 4027.773682 845.748779 10.000000 *
2188 3938.453857 574.997498 10.000000 *
2189 3636.998779 1283.974976 10.000000 *
2190 3670.493652 1080.213745 10.000000 *
2191 3561.635010 935.068726 10.000000 *
2192 3634.207520 815.044983 10.000000 *
2193 3611.877441 706.186279 10.000000 *
2194 3447.193848 736.890015 10.000000 *
2197 3363.456299 602.909973 10.000000 *
2198 3223.893799 427.061249 10.000000 *
2200 3182.024902 639.196228 10.000000 *
2201 3067.583740 574.997498 10.000000 *
2202 3008.967529 591.744995 10.000000 *
2203 2978.263672 563.832520 10.000000 *
2204 2888.943848 586.162476 10.000000 *
2205 2827.536133 524.755005 10.000000 *
2206 2953.142578 837.375000 10.000000 *
2207 3101.078857 1060.675049 10.000000 *
2209 3422.072510 1297.931274 10.000000 *
2210 3597.921143 1942.709961 10.000000 *
2211 3530.931152 1724.992554 10.000000 *
2212 3449.985107 1791.982544 10.000000 *
2213 3388.577393 1711.036255 10.000000 *
2215 2632.148682 2386.518799 10.000000 *
2216 2791.250000 2347.441162 10.000000 *
2217 3126.199951 2439.552490 10.000000 *
2218 2154.844971 1272.810059 10.000000 *
2219 2266.495117 1300.722534 10.000000 *
2220 2177.175049 1002.058777 10.000000 *
2221 2199.504883 879.243774 10.000000 *
2222 2274.868652 773.176270 10.000000 *
2223 2378.145020 586.162476 10.000000 *
2224 2475.838867 454.973755 10.000000 *
2225 2495.377441 410.313751 10.000000 *
2226 2637.731201 427.061249 10.000000 *
2251 1697.079956 2710.303711 10.000000 *
2253 1440.285034 2967.098633 10.000000 *
2254 1314.678711 3106.661133 10.000000 *
2255 1292.348755 3187.607422 10.000000 *
2256 1270.018799 3232.267578 10.000000 *
2257 1102.543701 3628.625000 10.000000 *
2259 1116.500000 3743.066162 10.000000 *
2260 1205.819946 3807.264893 10.000000 *
2261 1052.301270 3835.177490 10.000000 *
2262 1105.334961 2967.098633 10.000000 *
2263 1024.388794 2894.526367 10.000000 *
2264 815.044983 2847.074951 10.000000 *
2265 725.724976 2958.725098 10.000000 *
2273 1356.547485 2325.111328 10.000000 *
2274 1105.334961 2433.969971 10.000000 *
2275 851.331238 1747.322510 10.000000 *
2276 912.738770 2676.808838 10.000000 *
2303 1470.988770 2311.155029 10.000000 *
2304 1465.406250 2408.848633 10.000000 *
2309 3572.800049 1320.261230 10.000000 *
2319 3946.827393 5442.937500 10.000000 *
2324 3907.750000 6389.171387 10.000000 *
2665 4122.676270 1591.012451 10.000000 *
5001 214.926254 4080.807617 10.000000 *
5002 318.202515 3991.487549 10.000000 *
5003 625.239990 3874.254883 10.000000 *
5004 809.462524 3815.638672 10.000000 *
5005 1021.597473 3754.231201 10.000000 *
5006 1191.863770 3628.625000 10.000000 *
5007 1384.459961 3341.126221 10.000000 *
5008 1750.113770 3081.540039 10.000000 *
5009 1870.137451 2886.152588 10.000000 *
5010 1892.467529 2752.172607 10.000000 *
5011 2034.821289 2682.391357 10.000000 *
5012 2157.636230 2481.421143 10.000000 *
5013 2244.165039 2330.693848 10.000000 *
5014 2355.814941 2227.417480 10.000000 *
5015 2461.882568 2101.811279 10.000000 *
5016 2553.993652 1917.588745 10.000000 *
5017 2928.021240 1624.507446 10.000000 *
5018 3190.398682 1275.601196 10.000000 *
5019 3346.708740 834.583740 10.000000 *
5020 3433.237549 636.405029 10.000000 *
5021 3678.867432 446.600006 10.000000 *
5022 3706.780029 605.701233 10.000000 *
5023 3743.066162 717.351257 10.000000 *
5024 3081.540039 1836.642456 10.000000 *
5025 2930.812500 1814.312500 10.000000 *
5026 3028.506348 1845.016235 10.000000 *
5027 2727.051270 1602.177490 10.000000 *
5028 2855.448730 1337.008789 10.000000 *
5029 2844.283691 1175.116211 10.000000 *
5030 2785.667480 940.651245 10.000000 *
5031 2707.512451 1914.797485 10.000000 *
5032 2933.603760 2071.107422 10.000000 *
5033 2191.131348 2780.084961 10.000000 *
5034 2325.111328 2855.448730 10.000000 *
5035 2386.518799 2936.395020 10.000000 *
5036 2657.270020 2958.725098 10.000000 *
5037 2774.502441 2958.725098 10.000000 *
5038 3053.627441 3073.166260 10.000000 *
5039 3209.937500 3126.199951 10.000000 *
5040 3578.382568 2936.395020 10.000000 *
5041 3776.561279 2886.152588 10.000000 *
5042 4050.103760 2648.896240 10.000000 *
5043 4080.807617 2509.333740 10.000000 *
5044 4158.962402 2375.353760 10.000000 *
5045 4245.491211 2277.659912 10.000000 *
5046 3985.905029 2464.673828 10.000000 *
5047 3581.173828 3134.573730 10.000000 *
5048 1630.089966 3436.028809 10.000000 *
5049 1733.366211 3589.547607 10.000000 *
5050 1833.851196 3734.692383 10.000000 *
5051 2216.252441 3793.308838 10.000000 *
5052 2439.552490 3960.783691 10.000000 *
5053 2629.357422 3960.783691 10.000000 *
5054 2757.754883 4022.191162 10.000000 *
5055 2819.162598 4125.467285 10.000000 *
5056 3170.860107 3969.157471 10.000000 *
5057 3399.742432 3801.682617 10.000000 *
5058 3528.139893 3860.298828 10.000000 *
5059 3757.022461 3904.958740 10.000000 *
5060 4133.841309 3639.790039 10.000000 *
5061 3045.253662 4443.669922 10.000000 *
5062 3249.014893 4591.606445 10.000000 *
5063 3355.082520 4577.649902 10.000000 *
5064 3128.991211 4798.158691 10.000000 *
5065 2620.983643 3812.847412 10.000000 *
5066 2071.107422 3891.002441 10.000000 *
5067 2124.141357 3994.278809 10.000000 *
5068 2096.228760 4105.928711 10.000000 *
5069 2149.262451 4225.952637 10.000000 *
5070 2182.757568 4320.854980 10.000000 *
5071 2361.397461 4446.461426 10.000000 *
5072 2383.727539 4583.232422 10.000000 *
5073 2487.003662 4750.707520 10.000000 *
5074 2551.202393 5021.458984 10.000000 *
5075 2668.435059 5244.758789 10.000000 *
5076 2847.074951 5669.028809 10.000000 *
5077 2947.560059 5914.658691 10.000000 *
5078 2651.687500 4912.600098 10.000000 *
5079 2813.580078 5306.166016 10.000000 *
5080 2950.351318 5487.597656 10.000000 *
5081 3212.728760 5733.227539 10.000000 *
5082 3455.567383 6110.046387 10.000000 *
5083 3000.593750 5289.418945 10.000000 *
5084 3151.321289 5292.209961 10.000000 *
5085 3279.718750 5303.375000 10.000000 *
5086 3343.917480 5428.981445 10.000000 *
5087 3388.577393 5618.786133 10.000000 *
5088 3444.402588 5708.106445 10.000000 *
5089 3544.887451 5621.577637 10.000000 *
5090 2269.286133 4650.222656 10.000000 *
5091 2177.175049 4826.071289 10.000000 *
5092 1264.436279 2874.987549 10.000000 *
5093 974.146240 4033.356201 10.000000 *
5094 1172.324951 4306.898926 10.000000 *
5095 1244.897461 4376.680176 10.000000 *
5096 1258.853760 4485.538574 10.000000 *
5097 1244.897461 4625.101074 10.000000 *
5098 1328.635010 4761.872559 10.000000 *
5099 1367.712524 4898.643555 10.000000 *
5100 1571.473755 5077.283691 10.000000 *
5101 1750.113770 5311.748535 10.000000 *
5102 1870.137451 5462.476074 10.000000 *
5103 1934.336304 5869.998535 10.000000 *
5104 2096.228760 6171.453613 10.000000 *
5105 2099.020020 6517.568848 10.000000 *
5106 2191.131348 6629.218750 10.000000 *
5107 2308.363770 6849.727539 10.000000 *
5108 2431.178711 6958.586426 10.000000 *
5109 2545.620117 6983.707520 10.000000 *
5110 1797.564941 6450.578613 10.000000 *
5111 1836.642456 6590.141113 10.000000 *
5112 1836.642456 6715.747559 10.000000 *
5113 2403.266357 6280.312500 10.000000 *
5114 1794.773804 5666.237305 10.000000 *
5115 1083.005005 4108.720215 10.000000 *
5116 1208.611206 4139.423828 10.000000 *
5117 1348.173706 4281.777344 10.000000 *
5118 829.001221 4164.544922 10.000000 *
5119 672.691223 4175.709961 10.000000 *
5120 544.293762 4491.121094 10.000000 *
5121 471.721252 4627.892578 10.000000 *
5122 488.468750 4764.663574 10.000000 *
5123 463.347504 5029.832520 10.000000 *
5124 513.590027 5269.879883 10.000000 *
5125 558.250000 5409.442383 10.000000 *
5126 574.997498 5582.500000 10.000000 *
5127 695.021240 5649.490234 10.000000 *
5128 856.913757 5786.261230 10.000000 *
5129 940.651245 5869.998535 10.000000 *
5130 212.134995 3927.288818 10.000000 *
5131 812.253723 3634.207520 10.000000 *
5132 1510.066284 1663.584961 10.000000 *
5133 1591.012451 1884.093750 10.000000 *
5134 1599.386230 2138.097412 10.000000 *
5135 1697.079956 1962.248779 10.000000 *
5136 1376.086304 2015.282471 10.000000 *
5137 549.876221 1825.477539 10.000000 *
5138 625.239990 1914.797485 10.000000 *
5139 720.142517 1895.258789 10.000000 *
5140 387.983765 4047.312500 10.000000 *
5141 329.367493 4175.709961 10.000000 *
5142 3461.149902 1554.726196 10.000000 *
5143 1747.322510 3394.159912 10.000000 *
5144 2467.465088 1800.356201 10.000000 *
5145 2403.266357 1588.221191 10.000000 *
5146 2308.363770 1392.833740 10.000000 *
5147 2640.522461 1683.123779 10.000000 *
5148 2598.653809 1563.099976 10.000000 *
5149 2509.333740 1443.076294 10.000000 *
5150 2428.387451 1281.183716 10.000000 *
5151 2333.485107 1247.688721 10.000000 *
5152 3190.398682 893.200012 10.000000 *
5153 3288.092529 1663.584961 10.000000 *
5154 3176.442383 2193.922607 10.000000 *
5155 3240.641357 2286.033691 10.000000 *
5156 3290.883789 2414.431152 10.000000 *
5157 3374.621338 1984.578735 10.000000 *
5158 3528.139893 2241.373779 10.000000 *
5159 3430.446289 2380.936279 10.000000 *
5160 2660.061279 1403.998779 10.000000 *
5161 2595.862549 1311.887451 10.000000 *
5162 2492.586182 1108.126221 10.000000 *
5163 2461.882568 932.277527 10.000000 *
5164 2389.310059 812.253723 10.000000 *
5165 2643.313721 1242.106201 10.000000 *
5166 2618.192383 976.937500 10.000000 *
5167 2531.663818 789.923767 10.000000 *
5168 2849.866211 2177.175049 10.000000 *
5169 3126.199951 2241.373779 10.000000 *
5170 3182.024902 2380.936279 10.000000 *
5171 2101.811279 2947.560059 10.000000 *
5172 2124.141357 3062.001221 10.000000 *
5173 2355.814941 3254.597412 10.000000 *
5174 2442.343750 3092.705078 10.000000 *
5175 2467.465088 3212.728760 10.000000 *
5176 2573.532471 3243.432617 10.000000 *
5177 2729.842529 3212.728760 10.000000 *
5178 2620.983643 3226.685059 10.000000 *
5179 3782.143799 2657.270020 10.000000 *
5180 3673.284912 2528.872559 10.000000 *
5181 4170.127441 2757.754883 10.000000 *
5182 4253.865234 2679.600098 10.000000 *
5183 4332.020020 2584.697510 10.000000 *
5184 4343.185059 2361.397461 10.000000 *
5185 3946.827393 2291.616211 10.000000 *
5186 3840.760010 2355.814941 10.000000 *
5187 4262.238770 2040.403809 10.000000 *
5188 4304.107422 1794.773804 10.000000 *
5189 4365.515137 1632.881226 10.000000 *
5190 4474.373535 1465.406250 10.000000 *
5191 4505.077637 1359.338745 10.000000 *
5192 4457.626465 1320.261230 10.000000 *
5193 3424.863770 3145.738770 10.000000 *
5194 3497.436279 3262.971191 10.000000 *
5195 3648.163818 3318.796143 10.000000 *
5196 3712.362549 3396.951172 10.000000 *
5197 2551.202393 4108.720215 10.000000 *
5198 2632.148682 4223.161133 10.000000 *
5199 2562.367432 4332.020020 10.000000 *
5200 2928.021240 3983.113770 10.000000 *
5201 3276.927490 3684.449951 10.000000 *
5202 3631.416260 4080.807617 10.000000 *
5203 3832.386230 3729.110107 10.000000 *
5204 3709.571289 3595.129883 10.000000 *
5205 3891.002441 3717.945068 10.000000 *
5206 3849.133789 3561.635010 10.000000 *
5207 4080.807617 3447.193848 10.000000 *
5208 4013.817383 3360.665039 10.000000 *
5209 4320.854980 3606.294922 10.000000 *
5210 4312.481445 3469.523682 10.000000 *
5211 4153.379883 3377.412598 10.000000 *
5212 4198.040039 3815.638672 10.000000 *
5213 4267.821289 3983.113770 10.000000 *
5214 4376.680176 4008.235107 10.000000 *
5215 4200.831055 3980.322510 10.000000 *
5216 3204.354980 4206.413574 10.000000 *
5217 3293.675049 4142.214844 10.000000 *
5218 3427.655029 4089.181152 10.000000 *
5219 3466.732422 4231.535156 10.000000 *
5220 2961.516357 4633.475098 10.000000 *
5221 3441.611328 4337.602539 10.000000 *
5222 3271.344971 4828.862305 10.000000 *
5223 3369.038818 4901.435059 10.000000 *
5224 3536.513672 4865.148926 10.000000 *
5225 2553.993652 3706.780029 10.000000 *
5226 2470.256348 3589.547607 10.000000 *
5227 2456.300049 5613.203613 10.000000 *
5228 2439.552490 5769.513672 10.000000 *
5229 2718.677490 4703.256348 10.000000 *
5230 2863.822510 5130.317383 10.000000 *
5231 2997.802490 5010.293945 10.000000 *
5232 3195.981201 5387.112305 10.000000 *
5233 3237.850098 5283.836426 10.000000 *
5234 3098.287598 5099.613770 10.000000 *
5235 3542.096191 5928.615234 10.000000 *
5236 3664.911133 5903.493652 10.000000 *
5237 3726.318848 5766.722656 10.000000 *
5238 3592.338867 5113.569824 10.000000 *
5239 3687.241211 4940.512695 10.000000 *
5240 2146.471191 5038.206055 10.000000 *
5241 1415.163696 2947.560059 10.000000 *
5242 1152.786255 2752.172607 10.000000 *
5243 1029.971191 2690.764893 10.000000 *
5244 1484.944946 3692.823730 10.000000 *
5245 1314.678711 3810.056152 10.000000 *
5246 1976.204956 6149.123535 10.000000 *
5247 2445.135010 6699.000000 10.000000 *
5248 2534.455078 6782.737305 10.000000 *
5249 2707.512451 6838.562500 10.000000 *
5250 2632.148682 6746.451172 10.000000 *
5251 1752.905029 6207.740234 10.000000 *
5252 1663.584961 6199.366211 10.000000 *
5253 1602.177490 6788.319824 10.000000 *
5254 2311.155029 6461.743652 10.000000 *
5255 2442.343750 6551.063965 10.000000 *
5256 2551.202393 6553.854980 10.000000 *
5257 2696.347412 6330.555176 10.000000 *
5258 2333.485107 6260.773926 10.000000 *
5259 1892.467529 5978.857422 10.000000 *
5260 1462.614990 4569.276367 10.000000 *
5261 1644.046265 4898.643555 10.000000 *
5262 1884.093750 5219.637695 10.000000 *
5263 951.816223 4742.333984 10.000000 *
5264 773.176270 4728.377441 10.000000 *
5265 1593.803711 4320.854980 10.000000 *
5266 1403.998779 4066.851318 10.000000 *
5267 1163.951294 6023.517578 10.000000 *
5268 1066.257446 3561.635010 10.000000 *
5269 1041.136230 3438.820068 10.000000 *
5270 1130.456299 3363.456299 10.000000 *
5271 865.287476 3109.452393 10.000000 *
5272 815.044983 3020.132568 10.000000 *
5273 2166.010010 748.054993 10.000000 *
5274 2272.077393 418.687500 10.000000 *
5275 3394.159912 354.488739 10.000000 *
5276 3438.820068 452.182495 10.000000 *
5277 3430.446289 561.041260 10.000000 *
5278 2961.516357 415.896240 10.000000 *
5279 2863.822510 343.323761 10.000000 *
5280 2799.623779 86.528748 10.000000 *
5281 1755.696289 2171.592529 10.000000 *
5282 1805.938721 2473.047607 10.000000 *
5283 1856.181274 2629.357422 10.000000 *
5284 1797.564941 2752.172607 10.000000 *
5285 1697.079956 2746.590088 10.000000 *
5286 1406.790039 1593.803711 10.000000 *
5287 1412.372559 1716.618774 10.000000 *
5288 1359.338745 1819.895020 10.000000 *
5289 1108.126221 2129.723633 10.000000 *
5290 669.900024 1677.541260 10.000000 *
5291 787.132507 1638.463745 10.000000 *
5292 829.001221 1833.851196 10.000000 *
5293 2827.536133 7086.983887 10.000000 *
5294 3561.635010 7098.148926 10.000000 *
5295 3567.217529 6972.542480 10.000000 *
5296 3530.931152 6872.057617 10.000000 *
5297 3327.169922 6983.707520 10.000000 *
5298 533.128723 4119.884766 10.000000 *
5299 566.623779 4225.952637 10.000000 *
5300 125.606247 4306.898926 10.000000 *
5301 3564.426270 1537.978760 10.000000 *
5302 3581.173828 1434.702515 10.000000 *
5303 2302.781250 5423.398926 10.000000 *
5304 979.728760 3824.012451 10.000000 *
5305 3740.274902 6724.121094 10.000000 *
5306 4066.851318 6439.413574 10.000000 *
5307 4091.972412 6280.312500 10.000000 *
5308 3840.760010 700.603760 10.000000 *
5309 3860.298828 854.122498 10.000000 *
5310 3871.463867 1002.058777 10.000000 *
5311 3952.409912 1071.839966 10.000000 *
5312 3692.823730 988.102478 10.000000 *
5313 3567.217529 672.691223 10.000000 *
5314 3070.375000 1510.066284 10.000000 *
5315 3048.044922 1278.392456 10.000000 *
5316 3059.209961 1138.829956 10.000000 *
5317 3408.116211 1328.635010 10.000000 *
5318 3486.271240 2319.528809 10.000000 *
5319 2718.677490 527.546265 10.000000 *
5320 2718.677490 351.697510 10.000000 *
5321 2978.263672 2269.286133 10.000000 *
5322 3078.748779 2364.188721 10.000000 *
5323 4359.932617 2093.437500 10.000000 *
5324 4357.141113 1942.709961 10.000000 *
5325 4354.350098 1825.477539 10.000000 *
5326 4412.966309 1677.541260 10.000000 *
5327 4519.033691 1593.803711 10.000000 *
5328 4161.753906 2054.360107 10.000000 *
5329 4089.181152 1903.632446 10.000000 *
5330 3597.921143 4650.222656 10.000000 *
5331 3148.530029 4960.051270 10.000000 *
5332 2746.590088 3835.177490 10.000000 *
5333 2933.603760 3865.881348 10.000000 *
5334 3078.748779 5995.604980 10.000000 *
5335 3536.513672 5434.563965 10.000000 *
5336 2124.141357 4764.663574 10.000000 *
5337 1300.722534 2671.226318 10.000000 *
5338 1264.436279 2565.158691 10.000000 *
5339 1161.160034 2587.488770 10.000000 *
5340 1105.334961 2503.751221 10.000000 *
5341 2827.536133 7000.455078 10.000000 *
5342 1677.541260 6927.882324 10.000000 *
5343 2699.138672 6165.871094 10.000000 *
5344 2227.417480 6107.254883 10.000000 *
5345 2193.922607 5962.109863 10.000000 *
5346 2272.077393 5995.604980 10.000000 *
5347 1694.288696 5953.736328 10.000000 *
5348 1593.803711 4717.212402 10.000000 *
5349 1270.018799 4879.104980 10.000000 *
5350 1292.348755 5096.822266 10.000000 *
5351 1233.732544 5395.486328 10.000000 *
5352 1295.140015 5507.136230 10.000000 *
5353 1501.692505 4044.521240 10.000000 *
5354 1253.271240 3904.958740 10.000000 *
5355 1138.829956 5875.581055 10.000000 *
5356 591.744995 5107.987305 10.000000 *
5357 728.516235 5180.560059 10.000000 *
5358 806.671265 5348.035156 10.000000 *
5359 935.068726 5395.486328 10.000000 *
5360 954.607483 5498.762695 10.000000 *
5361 1043.927490 5649.490234 10.000000 *
5362 1189.072510 5632.742676 10.000000 *
5363 957.398743 3215.520020 10.000000 *
5364 1041.136230 3128.991211 10.000000 *
5365 3028.506348 413.105011 10.000000 *
5366 2780.084961 337.741241 10.000000 *
5367 2774.502441 460.556244 10.000000 *
5368 1884.093750 2001.326294 10.000000 *
5369 2006.908691 2168.801270 10.000000 *
5370 2104.602539 2135.306152 10.000000 *
5371 2179.966309 2191.131348 10.000000 *
5372 1317.469971 2252.538818 10.000000 *
5373 717.351257 2107.393799 10.000000 *
5374 904.364990 2481.421143 10.000000 *
5375 882.034973 2576.323730 10.000000 *
5376 2975.472412 7059.071289 10.000000 *
5377 2995.011230 6947.421387 10.000000 *
5378 354.488739 4337.602539 10.000000 *
5379 505.216248 4273.403809 10.000000 *
5380 1677.541260 2481.421143 10.000000 *
5381 1713.827515 2651.687500 10.000000 *
5382 2453.508789 5320.122559 10.000000 *
5383 3818.429932 6495.238770 10.000000 *
5384 3664.911133 6618.053711 10.000000 *
5385 1038.344971 3893.793701 10.000000 *
5386 1283.974976 1560.308716 10.000000 *
5387 1429.119995 2093.437500 10.000000 *
5388 1337.008789 1934.336304 10.000000 *
5389 1443.076294 2545.620117 10.000000 *
5390 1872.928711 3006.176270 10.000000 *
5391 1666.376221 3056.418701 10.000000 *
5392 2185.548828 3352.291260 10.000000 *
5393 2090.646240 3187.607422 10.000000 *
5394 2782.876221 3441.611328 10.000000 *
5395 2685.182617 3505.810059 10.000000 *
5396 2562.367432 3472.314941 10.000000 *
5397 3235.058838 3494.645020 10.000000 *
5398 3154.112549 3427.655029 10.000000 *
5399 3045.253662 3369.038818 10.000000 *
5400 3427.655029 3475.106201 10.000000 *
5401 3497.436279 3494.645020 10.000000 *
5402 3662.120117 3863.090088 10.000000 *
5403 3600.712402 3779.352539 10.000000 *
5404 3751.439941 4172.918945 10.000000 *
5405 3751.439941 4538.572266 10.000000 *
5406 3840.760010 5230.802734 10.000000 *
5407 3916.123779 5613.203613 10.000000 *
5408 4041.729980 5889.537598 10.000000 *
5409 3991.487549 5783.470215 10.000000 *
5410 4030.564941 6090.507324 10.000000 *
5411 3949.618652 6520.359863 10.000000 *
5412 3891.002441 6444.996094 10.000000 *
5413 4198.040039 5992.813965 10.000000 *
5414 3757.022461 5987.231445 10.000000 *
5415 3882.628662 5839.294922 10.000000 *
5416 3784.935059 5532.257324 10.000000 *
5417 4105.928711 5568.543945 10.000000 *
5418 3974.739990 5498.762695 10.000000 *
5419 4111.511230 5448.520020 10.000000 *
5420 4005.443848 5428.981445 10.000000 *
5421 4047.312500 5102.404785 10.000000 *
5422 3944.036133 4957.259766 10.000000 *
5423 3924.497559 4011.026367 10.000000 *
5424 3796.100098 3952.409912 10.000000 *
5425 4111.511230 4128.258789 10.000000 *
5426 4298.524902 4153.379883 10.000000 *
5427 3067.583740 3891.002441 10.000000 *
5428 2928.021240 3690.032471 10.000000 *
5429 2858.239990 3578.382568 10.000000 *
5430 2358.606201 4114.302734 10.000000 *
5431 2339.067383 3994.278809 10.000000 *
5432 2389.310059 3868.672607 10.000000 *
5433 2366.979980 3706.780029 10.000000 *
5434 2646.104980 4569.276367 10.000000 *
5435 2570.741211 4429.713867 10.000000 *
5436 3042.462402 4907.017578 10.000000 *
5437 2933.603760 4859.566406 10.000000 *
5438 2891.735107 4739.542480 10.000000 *
5439 2266.495117 4287.359863 10.000000 *
5440 2174.383789 4566.484863 10.000000 *
5441 2121.350098 4362.723633 10.000000 *
5442 1875.719971 4390.636230 10.000000 *
5443 1992.952515 5071.701172 10.000000 *
5444 1903.632446 4974.007324 10.000000 *
5445 1903.632446 4865.148926 10.000000 *
5446 1872.928711 4678.134766 10.000000 *
5447 1780.817505 4558.111328 10.000000 *
5448 2096.228760 5359.200195 10.000000 *
5449 2302.781250 5791.843750 10.000000 *
5450 2129.723633 5747.183594 10.000000 *
5451 2054.360107 5529.466309 10.000000 *
5452 2816.371338 5987.231445 10.000000 *
5453 2718.677490 5945.362305 10.000000 *
5454 2634.939941 5869.998535 10.000000 *
5455 2888.943848 6107.254883 10.000000 *
5456 2886.152588 6263.564941 10.000000 *
5457 2922.438721 6444.996094 10.000000 *
5458 3405.324951 6391.962402 10.000000 *
5459 3329.961182 6319.390137 10.000000 *
5460 3201.563721 6235.652344 10.000000 *
5461 3332.752441 6545.481445 10.000000 *
5462 3207.146240 6450.578613 10.000000 *
5463 3692.823730 7003.246094 10.000000 *
5464 3265.762451 6584.558594 10.000000 *
5465 3182.024902 6503.612305 10.000000 *
5466 3103.870117 6573.393555 10.000000 *
5467 3168.068848 6740.868652 10.000000 *
5468 3031.297607 6757.616211 10.000000 *
5469 2950.351318 6916.717285 10.000000 *
5470 2819.162598 6405.918945 10.000000 *
5471 2696.347412 6417.083984 10.000000 *
5472 2414.431152 5928.615234 10.000000 *
5473 1515.648804 5643.907715 10.000000 *
5474 1649.628784 5568.543945 10.000000 *
5475 1778.026245 5543.422363 10.000000 *
5476 1833.851196 5356.408691 10.000000 *
5477 1962.248779 5359.200195 10.000000 *
5478 1571.473755 5830.921387 10.000000 *
5479 1490.527466 5883.955078 10.000000 *
5480 1309.096191 6400.336426 10.000000 *
5481 1286.766235 6291.477539 10.000000 *
5482 1342.591309 6188.201172 10.000000 *
5483 1378.877441 6860.892578 10.000000 *
5484 1339.800049 6760.407715 10.000000 *
5485 1264.436279 6626.427734 10.000000 *
5486 982.520020 6411.501465 10.000000 *
5487 1102.543701 6425.457520 10.000000 *
5488 1200.237549 6548.272461 10.000000 *
5489 1395.625000 5744.392578 10.000000 *
5490 1032.762451 4337.602539 10.000000 *
5491 1242.106201 4337.602539 10.000000 *
5492 1342.591309 4418.548828 10.000000 *
5493 683.856262 4580.441406 10.000000 *
5494 792.715027 4304.107422 10.000000 *
5495 1942.709961 4195.248535 10.000000 *
5496 1669.167480 4136.632324 10.000000 *
5497 1761.278809 4150.588867 10.000000 *
5498 1618.925049 3871.463867 10.000000 *
5499 1713.827515 3932.871338 10.000000 *
5500 1805.938721 4036.147461 10.000000 *
5501 1920.380005 3159.695068 10.000000 *
5502 3882.628662 3382.995117 10.000000 *
5503 3999.861328 3218.311279 10.000000 *
5504 4278.986328 2950.351318 10.000000 *
5505 4195.248535 3039.671143 10.000000 *
5506 4463.208984 2548.411133 10.000000 *
5507 4415.757324 2648.896240 10.000000 *
5508 4401.801270 2830.327393 10.000000 *
5509 4460.417480 2830.327393 10.000000 *
5510 4192.457520 3254.597412 10.000000 *
5511 4382.262695 3307.631348 10.000000 *
5512 3620.251221 3179.233643 10.000000 *
5513 2487.003662 3343.917480 10.000000 *
5514 2062.733643 2495.377441 10.000000 *
5515 2001.326294 2609.818848 10.000000 *
5516 1992.952515 2763.337402 10.000000 *
5517 1808.729980 2844.283691 10.000000 *
5518 1680.332520 2958.725098 10.000000 *
5519 2506.542480 2436.761230 10.000000 *
5520 2403.266357 2347.441162 10.000000 *
5521 3441.611328 2634.939941 10.000000 *
5522 3343.917480 2721.468750 10.000000 *
5523 3198.772461 2830.327393 10.000000 *
5524 3098.287598 2754.963867 10.000000 *
5525 2975.472412 2788.458740 10.000000 *
5526 2821.953857 2693.556152 10.000000 *
5527 2794.041260 2573.532471 10.000000 *
5528 2690.764893 2459.091309 10.000000 *
5529 3684.449951 2213.461182 10.000000 *
5530 3684.449951 2325.111328 10.000000 *
5531 3695.614990 1965.040039 10.000000 *
5532 3946.827393 1685.915039 10.000000 *
5533 3863.090088 1722.201294 10.000000 *
5534 4396.218750 1487.736206 10.000000 *
5535 4295.733887 1462.614990 10.000000 *
5536 4181.292480 1496.109985 10.000000 *
5537 4546.946289 1381.668701 10.000000 *
5538 4616.727539 1554.726196 10.000000 *
5539 4097.555176 1069.048706 10.000000 *
5540 4083.598633 1211.402466 10.000000 *
5541 4122.676270 1320.261230 10.000000 *
5542 4111.511230 1448.658691 10.000000 *
5543 4016.608643 669.900024 10.000000 *
5544 3904.958740 672.691223 10.000000 *
5545 3745.857422 1415.163696 10.000000 *
5546 3768.187500 1560.308716 10.000000 *
5547 3737.483643 1750.113770 10.000000 *
5548 3662.120117 1183.489990 10.000000 *
5549 3628.625000 1029.971191 10.000000 *
5550 3617.459961 374.027496 10.000000 *
5551 3508.601318 597.327515 10.000000 *
5552 3310.422607 552.667480 10.000000 *
5553 3184.816162 304.246246 10.000000 *
5554 3184.816162 519.172485 10.000000 *
5555 2874.987549 667.108765 10.000000 *
5556 3014.550049 982.520020 10.000000 *
5557 2978.263672 619.657471 10.000000 *
5558 3533.722412 1314.678711 10.000000 *
5559 3617.459961 1817.103760 10.000000 *
5560 3519.766357 1923.171265 10.000000 *
5561 3034.088867 2567.949951 10.000000 *
5562 2922.438721 2512.125000 10.000000 *
5563 2866.613770 2414.431152 10.000000 *
5564 1984.578735 1557.517456 10.000000 *
5565 1995.743774 1697.079956 10.000000 *
5566 2219.043701 2037.612549 10.000000 *
5567 2260.912598 2166.010010 10.000000 *
5568 2417.222412 2191.131348 10.000000 *
5569 2565.158691 2311.155029 10.000000 *
5570 2171.592529 1108.126221 10.000000 *
5571 2316.737549 700.603760 10.000000 *
5572 2503.751221 351.697510 10.000000 *
5573 1557.517456 2668.435059 10.000000 *
5574 1230.941284 3497.436279 10.000000 *
5575 1233.732544 3360.665039 10.000000 *
5576 1219.776245 3095.496338 10.000000 *
5577 979.728760 2874.987549 10.000000 *
5578 572.206238 3011.758789 10.000000 *
5579 784.341248 2760.546143 10.000000 *
5580 1211.402466 2506.542480 10.000000 *
5581 965.772522 1683.123779 10.000000 *
5582 1094.170044 1705.453735 10.000000 *
5583 1230.941284 1800.356201 10.000000 *
5584 1035.553711 2813.580078 10.000000 *
36 Total number of boundary nodes
Node	 Bctype	 Press/Flow	 HD	 PO2
801 2 0.562300 0.199800 40.000000 *
802 2 0.989000 0.550000 40.000000 *
803 2 0.180100 0.244100 40.000000 *
804 2 0.504300 0.151400 40.000000 *
805 2 2.665000 0.298900 40.000000 *
806 2 6.225400 0.550000 40.000000 *
809 2 3.000000 0.500000 40.000000 *
810 2 24.624001 0.371400 40.000000 *
811 2 11.262000 0.500000 40.000000 *
812 2 0.702000 0.163900 40.000000 *
813 2 46.316002 0.500000 40.000000 *
814 2 45.423000 0.550000 40.000000 *
815 2 28.084000 0.550000 40.000000 *
816 2 2.652400 0.550000 40.000000 *
817 2 3.249200 0.500000 40.000000 *
818 2 13.207000 0.326200 40.000000 *
819 2 -5.000000 0.492700 40.000000 *
820 2 146.050003 0.478200 40.000000 *
821 2 2.000000 0.258800 40.000000 *
822 2 1.668000 0.500000 40.000000 *
823 2 3.499100 0.069200 40.000000 *
824 2 20.000000 0.277800 40.000000 *
825 1 13.800000 0.550000 40.000000 *
826 2 3.000000 0.500000 40.000000 *
827 2 7.313400 0.494300 40.000000 *
828 2 15.273000 0.090000 40.000000 *
829 2 -6.253000 0.254200 40.000000 *
830 2 362.559998 0.433800 40.000000 *
831 2 -10.000000 0.439700 40.000000 *
832 2 -32.209999 0.382200 40.000000 *
833 2 15.011000 0.455000 40.000000 *
834 2 2.635700 0.500000 40.000000 *
835 2 3.000000 0.500000 40.000000 *
836 2 1.000000 0.300000 40.000000 *
837 2 2.000000 0.400000 40.000000 *
838 2 1.506500 0.499700 40.000000 *
