# Supplementary material for: Fine-grained simulations of the microenvironment of vascularized tumours
Source: Sci Rep. 2019 Aug 12;9:11698. doi: 10.1038/s41598-019-48252-8 (PMC6690935; doi:10.1038/s41598-019-48252-8)
Supplement: Supplementary file 3 — Tumorcode source files [file 41598_2019_48252_MOESM3_ESM.zip › tumorcode-master/py/krebs/analyzeMurray.py]

#!/usr/bin/env python2
# -*- coding: utf-8 -*-
'''
This file is part of tumorcode project.
(http://www.uni-saarland.de/fak7/rieger/homepage/research/tumor/tumor.html)

Copyright (C) 2016  Michael Welter and Thierry Fredrich

This program is free software: you can redistribute it and/or modify
it under the terms of the GNU General Public License as published by
the Free Software Foundation, either version 3 of the License, or
(at your option) any later version.

This program is distributed in the hope that it will be useful,
but WITHOUT ANY WARRANTY; without even the implied warranty of
MERCHANTABILITY or FITNESS FOR A PARTICULAR PURPOSE.  See the
GNU General Public License for more details.

You should have received a copy of the GNU General Public License
along with this program.  If not, see <http://www.gnu.org/licenses/>.
'''
# -*- coding: utf-8 -*-

import os, sys
from os.path import join, basename, dirname, splitext
sys.path.append(os.path.join(os.path.dirname(os.path.realpath(__file__)),'..'))
sys.path.append(os.path.join(os.path.dirname(os.path.realpath(__file__)),'../..'))

import h5py
import myutils
import numpy as np
import krebsutils as ku
import os
import matplotlib.pyplot as plt
#import adaption
import mpl_utils

def DoGetMurrayForSingleFileGENERAL(fn,pattern, pdfpages):
#  with h5py.File(fn,'r') as afile:
  
#    vesselgrp = afile[pattern]
#    print(vesselgrp)
    result_venous, result_a = ku.get_Murray2(fn,pattern)
    #result = ku.get_Murray(vesselgrp, alpha)
    result_venous = removeZeros(result_venous)
    result_a = removeZeros(result_a)
   
    #x=np.arange(0,max_,0.1)
    #y=x
    #fig1, (ax1, ax2) = plt.subplots(2,1,sharex=True, sharey=True)
    fig1, (ax1, ax2) = plt.subplots(2,1)
    ### plot murrays law with exponent
    alphas = np.arange(2,6,0.5)
    alphas = [3]
    max_ = np.max(result_venous[2,:])
    min_ = np.min(result_venous[0,:])
    x = np.arange(min_,max_, 0.1)
    font = {'family': 'serif',
          'color':  'black',
          'weight': 'normal',
          'size': 4,
          'rotation': 30,
          'verticalalignment': 'bottom',
          'horizontalalignment': 'left',
          }
    for alpha in alphas:
      ax1.text(x[-1], x[-1], r'$\alpha = %0.1f $' % alpha, fontdict=font)
      ax1.plot(x , x, c='k', linewidth=0.1)
    
    ### plot data
    ax1.set_title('%i venous points, %i arterial points' % (result_venous.shape[1], result_a.shape[1]), size=6)
  # ax1.set_title('Murray for file:\n%s\n%i venous points, %i arterial points' % (os.path.basename(afile.filename),result_venous.shape[1], result_a.shape[1]), size=6)
    pointsize = 0.1
    venous = ax1.scatter(np.power(result_venous[0,:]**3+result_venous[1,:]**3,1/float(3)),result_venous[2,:],c='b', s=pointsize, label='bldk')
    arterial = ax1.scatter(np.power(result_a[0,:]**3+result_a[1,:]**3,1/float(3)),result_a[2,:],c='r',s=pointsize)
    ax1.set_xlabel(r'$\sqrt[3]{r_{daughter_1}^3 + r_{daughter_2}^3}$')
    ax1.set_ylabel(r'$r_{mother}$')
    ax1.legend((venous,arterial),('Venous', 'Arterial'),loc='lower right')
    ax1.grid()
    
    
    ### histogramm deviation of daughters
    hist, bin_edges = np.histogram(result_a[1,:]-result_a[0,:], bins=50) #note. they are sorted in on c++ side
    width = 0.7*(bin_edges[1]-bin_edges[0])
    centers = (bin_edges[:-1]+bin_edges[1:])/2
    ax2.bar(centers,hist/float(len(result_a[0,:])), align='center', width=width, color='red')
    ax2.set_xlabel(r'$\|r_{daughter 1}- r_{daughter 2}\|$')
    ax2.set_ylabel(r'$p$')
    fig1.tight_layout()
    pdfpages.savefig(fig1)

def DoGetMurrayForSingleFile(fn,pattern, pdfpages):

  result_venous, result_a = ku.get_Murray2(fn, pattern)
  result_venous = removeZeros(result_venous)
  result_a = removeZeros(result_a)
 
  fig1, ax1 = plt.subplots(1,1)
  ### plot murrays law with exponent
  alphas = np.arange(2,6,0.5)
  alphas = [3]
  max_ = np.max(result_venous[2,:])
  min_ = np.min(result_venous[0,:])
  x = np.arange(min_,max_, 0.1)
  font = {'family': 'serif',
        'color':  'black',
        'weight': 'normal',
        'size': 4,
        'rotation': 30,
        'verticalalignment': 'bottom',
        'horizontalalignment': 'left',
        }
  for alpha in alphas:
    ax1.text(x[-1], x[-1], r'$\alpha = %0.1f $' % alpha, fontdict=font)
    ax1.plot(x , x, c='k', linewidth=0.1)
  
  ### plot data
  ax1.set_title('%i venous points, %i arterial points' % (result_venous.shape[1], result_a.shape[1]), size=6)
# ax1.set_title('Murray for file:\n%s\n%i venous points, %i arterial points' % (os.path.basename(afile.filename),result_venous.shape[1], result_a.shape[1]), size=6)
  pointsize = 0.1
  venous = ax1.scatter(np.power(result_venous[0,:]**3+result_venous[1,:]**3,1/float(3)),result_venous[2,:],c='b', s=pointsize, label='bldk')
  arterial = ax1.scatter(np.power(result_a[0,:]**3+result_a[1,:]**3,1/float(3)),result_a[2,:],c='r',s=pointsize)
  ax1.set_xlabel(r'$\sqrt[3]{r_{daughter_1}^3 + r_{daughter_2}^3}$')
  ax1.set_ylabel(r'$r_{mother}$')
  ax1.legend((venous,arterial),('Venous', 'Arterial'),loc='lower right')
  ax1.grid()
  ### inset
  insetXrange = 30
  indicesX = x<insetXrange
  indicesVenous = result_venous[2,:] < insetXrange
  indicesArterial = result_a[2,:] < insetXrange
  axInset = plt.axes([.2,.6,.2,.2])
  x=x[indicesX]
  for alpha in alphas:
    #axInset.text(x[-1], x[-1], r'$\alpha = %0.1f $' % alpha, fontdict=font)
    axInset.plot(x , x, c='k', linewidth=0.1)
  venous = axInset.scatter(np.power(result_venous[0,indicesVenous]**3+result_venous[1,indicesVenous]**3,1/float(3)),result_venous[2,indicesVenous],c='b', s=pointsize, label='bldk')
  arterial = axInset.scatter(np.power(result_a[0,indicesArterial]**3+result_a[1,indicesArterial]**3,1/float(3)),result_a[2,indicesArterial],c='r',s=pointsize)
  
  fig2, ax2 = plt.subplots(1,1)
  ### histogramm deviation of daughters
  hist, bin_edges = np.histogram(result_a[1,:]-result_a[0,:], bins=50) #note. they are sorted in on c++ side
  width = 0.7*(bin_edges[1]-bin_edges[0])
  centers = (bin_edges[:-1]+bin_edges[1:])/2
  ax2.bar(centers,hist/float(len(result_a[0,:])), align='center', width=width, color='red')
  ax2.set_xlabel(r'$\|r_{daughter 1}- r_{daughter 2}\|$')
  ax2.set_ylabel(r'$p$')
  #fig1.tight_layout()
  pdfpages.savefig(fig1) 
  #fig2.tight_layout()
  #pdfpages.savefig(fig2)
  
def DoSymetryMurrayForSingleFile(fn,pattern, pdfpages):

  result_venous, result_a = ku.get_Murray2(fn, pattern)
  result_venous = removeZeros(result_venous)
  result_a = removeZeros(result_a)
 
#  fig1, ax1 = plt.subplots(1,1)
#  ### plot murrays law with exponent
#  alphas = np.arange(2,6,0.5)
#  alphas = [3]
#  max_ = np.max(result_venous[2,:])
#  min_ = np.min(result_venous[0,:])
#  x = np.arange(min_,max_, 0.1)
#  font = {'family': 'serif',
#        'color':  'black',
#        'weight': 'normal',
#        'size': 4,
#        'rotation': 30,
#        'verticalalignment': 'bottom',
#        'horizontalalignment': 'left',
#        }
#  for alpha in alphas:
#    ax1.text(x[-1], x[-1], r'$\alpha = %0.1f $' % alpha, fontdict=font)
#    ax1.plot(x , x, c='k', linewidth=0.1)
#  
#  ### plot data
#  ax1.set_title('%i venous points, %i arterial points' % (result_venous.shape[1], result_a.shape[1]), size=6)
## ax1.set_title('Murray for file:\n%s\n%i venous points, %i arterial points' % (os.path.basename(afile.filename),result_venous.shape[1], result_a.shape[1]), size=6)
#  pointsize = 0.1
#  venous = ax1.scatter(np.power(result_venous[0,:]**3+result_venous[1,:]**3,1/float(3)),result_venous[2,:],c='b', s=pointsize, label='bldk')
#  arterial = ax1.scatter(np.power(result_a[0,:]**3+result_a[1,:]**3,1/float(3)),result_a[2,:],c='r',s=pointsize)
#  ax1.set_xlabel(r'$\sqrt[3]{r_{daughter_1}^3 + r_{daughter_2}^3}$')
#  ax1.set_ylabel(r'$r_{mother}$')
#  ax1.legend((venous,arterial),('Venous', 'Arterial'),loc='lower right')
#  ax1.grid()
#  ### inset
#  insetXrange = 30
#  indicesX = x<insetXrange
#  indicesVenous = result_venous[2,:] < insetXrange
#  indicesArterial = result_a[2,:] < insetXrange
#  axInset = plt.axes([.2,.6,.2,.2])
#  x=x[indicesX]
#  for alpha in alphas:
#    #axInset.text(x[-1], x[-1], r'$\alpha = %0.1f $' % alpha, fontdict=font)
#    axInset.plot(x , x, c='k', linewidth=0.1)
#  venous = axInset.scatter(np.power(result_venous[0,indicesVenous]**3+result_venous[1,indicesVenous]**3,1/float(3)),result_venous[2,indicesVenous],c='b', s=pointsize, label='bldk')
#  arterial = axInset.scatter(np.power(result_a[0,indicesArterial]**3+result_a[1,indicesArterial]**3,1/float(3)),result_a[2,indicesArterial],c='r',s=pointsize)
  
  fig2, ax2 = plt.subplots(1,1)
  ### histogramm deviation of daughters
  hist, bin_edges = np.histogram(result_a[1,:]-result_a[0,:], bins=50) #note. they are sorted in on c++ side
  width = 0.7*(bin_edges[1]-bin_edges[0])
  centers = (bin_edges[:-1]+bin_edges[1:])/2
  ax2.bar(centers,hist/float(len(result_a[0,:])), align='center', width=width, color='red')
  ax2.set_xlabel(r'$\|r_{daughter 1}- r_{daughter 2}\|$')
  ax2.set_ylabel(r'$p$')
  #fig1.tight_layout()
#  pdfpages.savefig(fig1) 
  fig2.tight_layout()
  pdfpages.savefig(fig2)

#def DoGetMurrayForSingleFile(fn,pattern):
#    vesselgrp_before = fn['adaption/recomputed']
#    result = ku.get_Murray(ku.find_lattice_group_(vesselgrp_before),vesselgrp_before)
#    vesselgrp_after = fn['adaption/vessels_after_adaption']
#    result_after = ku.get_Murray(ku.find_lattice_group_(vesselgrp_after),vesselgrp_after)
#    #print result
#    max_before = np.max(result[0,:])
#    max_after = np.max(result_after[0,:])
#    xmax = np.ceil(np.fmax(max_before,max_after))
#    x=np.arange(0,xmax,0.1)
#    y=x
#    fig1, (ax1, ax2) = plt.subplots(2,1,sharex=True, sharey=True)
#
#    #fig1.suptitle('this is the figure title', fontsize=12)
#    ax1.set_title('Murray for \n%s\n%i points considered' % (os.path.basename(afile.filename),result.shape[1]))
#    #plt.subplot(2,1,1)
#    ax1.scatter(result[0,:],np.sqrt(result[1,:]**2+result[2,:]**2))
#    ax1.set_xlabel('radius mother/ daughter vessel')
#    ax1.set_ylabel(r"$\sqrt{r_a^2+r_b^2}$")
#    #plt.title('Murray for \n%s\n%i points considered' % (os.path.basename(afile.filename),result.shape[1]))
#    ax1.plot(x,y,'k')
#    ax1.grid()
#    ax1.legend(['murray','before_data'], loc=4)
##      plt.subplot(2,1,2)
#    ax2.scatter(result_after[0,:],np.sqrt(result_after[1,:]**2+result_after[2,:]**2))
#    #ax2.set_xlabel('radius mother/ daughter vessel')
#    ax2.set_ylabel(r"$\sqrt{r_a^2+r_b^2}$")
#    #plt.title('Murray for \n%s\n%i points considered' % (os.path.basename(afile.filename),result.shape[1]))
#    ax2.plot(x,y,'k')
#    ax2.legend(['murray','after_data'], loc=4)
#    ax2.grid()
#    plt.savefig('murray_%s.png' % os.path.basename(afile.filename))

def removeZeros(atwoarray):
    first_line = atwoarray[0,:]
    good_indeces_first_line = first_line>0
    second_line = atwoarray[1,:]
    good_indeces_second_line = second_line>0
    all_good_indeces = np.bitwise_and(good_indeces_first_line,good_indeces_second_line)
    return atwoarray[:,all_good_indeces]

def printMurray(dataman, f_measure, filenames, options, pdfpages):
    alpha = 3
    filenames = adaption.get_files_with_successful_adaption(filenames)
    files = [h5files.open(fn, 'r') for fn in filenames]

def DoGetMurray(filenames, pdfpages):
    alpha = 3
    filenames = adaption.get_files_with_successful_adaption(filenames)
    files = [h5files.open(fn, 'r') for fn in filenames]
    for afile in files:
      print("consider file: %s " % afile.filename)
      if('adaption/recomputed' in afile ):
        vesselgrp_before = afile['adaption/recomputed']
      if('vessels/recomputed_flow' in afile ):
        vesselgrp_before = afile['vessels/recomputed_flow']
      if(not 'vesselgrp_before' in locals()):
        print("bad")
      if ('results' in locals()):
        results = np.hstack((results, ku.get_Murray(vesselgrp_before, alpha)))
      else:
        results = ku.get_Murray(vesselgrp_before, alpha)
      vesselgrp_after = afile['adaption/vessels_after_adaption']
      if ('results_after' in locals()):
        results_after = np.hstack((results_after, ku.get_Murray(vesselgrp_after, alpha)))
      else:
        results_after = ku.get_Murray(vesselgrp_after, alpha)
    
    results = removeZeros(results)
    results_after = removeZeros(results_after)
      #print result
    max_before = np.amax(results)
    max_after = np.amax(results_after)
    xmax = np.ceil(np.fmax(max_before,max_after))
    x=np.arange(0,xmax,0.1)
    y=x
    fig1, (ax1, ax2) = plt.subplots(2,1,sharex=True, sharey=True)
    fig2, (ax3, ax4) = plt.subplots(2,1,sharex=True, sharey=True)
    #fig2 = plt.hist(results[0,:]-results[1,:],20)
    #fig1.suptitle('this is the figure title', fontsize=12)
    ax1.set_title('Murray for \n%s\n%i points considered' % (os.path.basename(afile.filename),results.shape[1]))
    #plt.subplot(2,1,1)
    ax1.scatter(results[0,:],results[1,:])
    #ax1.set_xlabel('daughter vessel')
    ax1.set_ylabel('mother')
    #plt.title('Murray for \n%s\n%i points considered' % (os.path.basename(afile.filename),result.shape[1]))
    ax1.plot(x,y,'k')
    ax1.grid()
    ax1.legend(['murray','before_data'], loc=4)
#      plt.subplot(2,1,2)
    ax2.scatter(results_after[0,:],results_after[1,:])
    ax2.set_xlabel(r"daughter $\sqrt{\sum_ir_i^2}$")
    #ax2.set_ylabel(r"$\sqrt{r_a^2+r_b^2}$")
    #plt.title('Murray for \n%s\n%i points considered' % (os.path.basename(afile.filename),result.shape[1]))
    ax2.plot(x,y,'k')
    ax2.legend(['murray','after_data'], loc=4)
    ax2.grid()
    pdfpages.savefig(fig1)
    #fig1.savefig('murray_%s.png' % os.path.basename(afile.filename))
    
    hist, bin_edges = np.histogram(results[0,:]-results[1,:], bins=50)
    width = 0.7*(bin_edges[1]-bin_edges[0])
    centers = (bin_edges[:-1]+bin_edges[1:])/2
    ax3.bar(centers,hist, align='center', width=width)
    
    hist_after, bin_edges = np.histogram(results_after[0,:]-results_after[1,:],bin_edges)
    ax4.bar(centers,hist_after, align='center', width=width)
    #fig2.savefig('dens_murray_%s.png' % os.path.basename(afile.filename))
    pdfpages.savefig(fig2)  
    #n,bins,patches = plt.hist(results[0,:]-results[1,:],20, normed=1)
    
    #ax_inset = fig1.add_axes([0.6,0.7,0.3,0.3])
    #ax3 = plt.axes([])
    #ax4    
    #n,bins,patches = plt.hist(results[0,:]-results[1,:],20, normed=1)
    
    #ax_inset2 = fig1.add_axes([0.0,0.3,0.3,0.3])
    #n2,bins2,patches2 = plt.hist(results_after[0,:]-results_after[1,:],20, normed=1)
    #ax3 = plt.hist(results[0,:]-results[1,:],20)
    #plt.grid()
    #plt.show()

if __name__ == "__main__":
  import argparse
  parser = argparse.ArgumentParser(description='Plot/ Analyze infos about murrays law in the network.')
  parser.add_argument('vesselFileNames', nargs='+', type=argparse.FileType('r'), default=sys.stdin, help='Vessel file to calculate')  
  parser.add_argument('grp_pattern',help='Where to find the vessel group in the file')    
  parser.add_argument("-O","--with_o2", help="look at detailed o2 data", default=False, action="store_true")
  #parser.add_argument("-T","--only_two_root", dest="two", help="flag to change the considered types", default=False, action="store_true")  
  #parser.add_argument("-a","--with_all_types", dest="all_types", help="take all types",default=False, action="store_true")  
  #parser.add_argument("-s","--singel_type", dest="single", help="", default=False, action="store_true")    
  goodArguments, otherArguments = parser.parse_known_args()
  #import optparse
  #parser = optparse.OptionParser()
  #parser.add_option("-O","--with-o2", dest="with_o2", help="look at detailed o2 data", default=False, action="store_true")
  #options, args = parser.parse_args()
  try:
    dirs = set()
    for fn in goodArguments.vesselFileNames:
      if not os.path.isfile(fn.name):
        raise AssertionError('The file %s is not present!'%fn)
      with h5py.File(fn.name, 'r') as f:
        d = myutils.walkh5(f, goodArguments.grp_pattern)
        if not len(d)>0:
          raise AssertionError('pattern "%s" not found in "%s"!' % (grp_pattern, fn))
        else:
          dirs = set.union(dirs,d)
  except Exception, e:
    print e.message
    sys.exit(-1)
  
  print('Resolved groups: %s' % ','.join(dirs))
  #create filename due to former standards
  filenames=[]
  for fn in goodArguments.vesselFileNames:
    filenames.append(fn.name)
#either specify group, like in tumor simuations or take all from the ensemble
  if 0:    
    for afilename in filenames:
        print("got file: %s" % afilename)
    if not filenames:
        print("python2 got no filenames")    
    with mpl_utils.PdfWriter('murray' + '.pdf') as pdfpages:
      DoGetMurray(filenames,pdfpages)
  else:
    pattern =  goodArguments.grp_pattern
    print(pattern)
    print(filenames[0])
    outfilename='murray_both_for_file_%s' % basename(filenames[0])
    with mpl_utils.PdfWriter(outfilename + '.pdf') as pdfpages:
      DoGetMurrayForSingleFileGENERAL(filenames[0],pattern, pdfpages)
      
    outfilename='murray_for_file_%s' % basename(filenames[0])
    with mpl_utils.PdfWriter(outfilename + '.pdf') as pdfpages:  
      DoGetMurrayForSingleFile(filenames[0],pattern, pdfpages)
    
    outfilename='murray_symmetry_for_file_%s' % basename(filenames[0])
    with mpl_utils.PdfWriter(outfilename + '.pdf') as pdfpages:  
      DoSymetryMurrayForSingleFile(filenames[0],pattern, pdfpages)
    
