# Supplementary material for: Fine-grained simulations of the microenvironment of vascularized tumours
Source: Sci Rep. 2019 Aug 12;9:11698. doi: 10.1038/s41598-019-48252-8 (PMC6690935; doi:10.1038/s41598-019-48252-8)
Supplement: Supplementary file 3 — Tumorcode source files [file 41598_2019_48252_MOESM3_ESM.zip › tumorcode-master/py/krebs/analyzeVesselsVsCompartment.py]

#!/usr/bin/env python2
# -*- coding: utf-8 -*-
'''
This file is part of tumorcode project.
(http://www.uni-saarland.de/fak7/rieger/homepage/research/tumor/tumor.html)

Copyright (C) 2016  Michael Welter and Thierry Fredrich

This program is free software: you can redistribute it and/or modify
it under the terms of the GNU General Public License as published by
the Free Software Foundation, either version 3 of the License, or
(at your option) any later version.

This program is distributed in the hope that it will be useful,
but WITHOUT ANY WARRANTY; without even the implied warranty of
MERCHANTABILITY or FITNESS FOR A PARTICULAR PURPOSE.  See the
GNU General Public License for more details.

You should have received a copy of the GNU General Public License
along with this program.  If not, see <http://www.gnu.org/licenses/>.
'''
# -*- coding: utf-8 -*-
"""
Created on Mon Aug 24 11:16:44 2015

@author: thierry
"""

import h5py
import numpy as np
import krebsutils as ku
import os

import myutils
from matplotlib.pylab import * 
import matplotlib.pyplot as plt

from analyzeGeneral   import DataBasicVessel
from analyzeBloodFlowResistance import ComputeVascularTreeBloodFlowResistances

def DoReadIn(filenames, pattern, fn_measure):
    #read in lots of stuff
    files = [h5files.open(fn, 'r') for fn in filenames]
    output_f = h5py.File(fn_measure)
    for afile in files:
        #edges
        index_of_circulated = np.bitwise_and(np.asarray(afile[pattern + '/edges/flags']), ku.CIRCULATED)>0
        index_of_arteries = np.bitwise_and(np.asarray(afile[pattern + '/edges/flags']), ku.ARTERY)>0
        index_of_veins = np.bitwise_and(np.asarray(afile[pattern + '/edges/flags']), ku.VEIN)>0
        index_of_capillaries = np.bitwise_and(np.asarray(afile[pattern + '/edges/flags']), ku.CAPILLARY)>0
        index_of_boundary = np.bitwise_and(np.asarray(afile[pattern + '/edges/flags']), ku.BOUNDARY)>0
        indeces_of_circulated_arteries = np.bitwise_and(index_of_circulated, index_of_arteries)
        indeces_of_circulated_veins = np.bitwise_and(index_of_circulated, index_of_veins)
        indeces_of_circulated_capillaries = np.bitwise_and(index_of_circulated, index_of_capillaries)
        radii_of_capillaries = np.asarray(afile[pattern + '/edges/radius'])[indeces_of_circulated_capillaries]
        #nodes
        index_of_circulated_nodes = np.bitwise_and(np.asarray(afile[pattern + '/nodes/nodeflags']), ku.CIRCULATED)>0
        indeces_of_roots = np.asarray(afile[pattern + '/nodes/roots'])
        artery_roots = []
        artery_roots_radii =[]
        artery_roots_pressure = []
        venous_roots = []
        venous_roots_radii = []
        venous_roots_pressure = []
        
        nodeflags = np.asarray(afile[pattern + '/nodes/nodeflags'])
        for aIndex in indeces_of_roots:
            if index_of_circulated_nodes[aIndex] and np.bitwise_and(nodeflags[aIndex], ku.ARTERY):
                artery_roots.append(aIndex)
                artery_roots_pressure.append(np.asarray(afile[pattern + '/nodes/pressure'])[aIndex])
            if index_of_circulated_nodes[aIndex] and np.bitwise_and(nodeflags[aIndex], ku.VEIN):
                venous_roots.append(aIndex)
                venous_roots_pressure.append(np.asarray(afile[pattern + '/nodes/pressure'])[aIndex])
        NodeAIndex = np.asarray(afile[pattern + '/edges/node_a_index'])[index_of_boundary]
        NodeBIndex = np.asarray(afile[pattern + '/edges/node_b_index'])[index_of_boundary]
        radii_of_boundary = np.asarray(afile[pattern + '/edges/radius'])[index_of_boundary]
        for (i,aNodeAIndex) in enumerate(NodeAIndex):
            if (aNodeAIndex in artery_roots) and not (aNodeAIndex in NodeBIndex):
                artery_roots_radii.append(radii_of_boundary[i])
        for (i,aNodeBIndex) in enumerate(NodeBIndex):
            if aNodeBIndex in artery_roots:
                artery_roots_radii.append(radii_of_boundary[i])
                
        for (i,aNodeAIndex) in enumerate(NodeAIndex):
            if aNodeAIndex in venous_roots and not (aNodeAIndex in NodeBIndex):
                venous_roots_radii.append(radii_of_boundary[i])
        for (i,aNodeBIndex) in enumerate(NodeBIndex):
            if aNodeBIndex in venous_roots:
                venous_roots_radii.append(radii_of_boundary[i])
              
        if 1:
            print("Circulated: %i " % np.sum(index_of_circulated))
            print("Circulated Arteries: %i " % np.sum(indeces_of_circulated_arteries))
            print("Circulated Veins: %i " % np.sum(indeces_of_circulated_veins))
            print("Circulated Capillaries: %i " % np.sum(indeces_of_circulated_capillaries))
        if 1:
            print("# Circulated Nodes: %i " % np.sum(index_of_circulated_nodes))
            print("# Arterious roots: %i " % len(artery_roots))
            print("# Venous roots: %i " % len(venous_roots))
            #print("Circulated Veins: %i " % np.sum(indeces_of_circulated_veins))
            #print("Circulated Capillaries: %i " % np.sum(indeces_of_circulated_capillaries))
        
        #write to file
        if 1:
            print("Working on file: %s"% afile.filename)
            output_grp = output_f.create_group(os.path.basename(afile.filename))
            #output_grp.attrs.create("#circulated")
            output_grp.attrs['#circulated'] = np.sum(index_of_circulated)
            N = np.sum(index_of_circulated)
            output_grp.attrs['#artery'] = np.sum(indeces_of_circulated_arteries)
            output_grp.attrs['#veins'] = np.sum(indeces_of_circulated_veins)
            output_grp.attrs['#capillary'] = np.sum(indeces_of_circulated_capillaries)
            l = afile[pattern + '/lattice'].attrs['SCALE']
            output_grp.attrs['length'] = l
            if(np.var(radii_of_capillaries))>0.0001:
                break
            r_0=np.mean(radii_of_capillaries)
            output_grp.attrs['c_radius'] = r_0
            output_grp.create_dataset('a_roots', data = artery_roots)
            output_grp.create_dataset('a_roots_radius', data = artery_roots_radii)
            output_grp.create_dataset('a_roots_pressure', data = artery_roots_pressure)
            output_grp.create_dataset('v_roots', data = venous_roots)
            output_grp.create_dataset('v_roots_radius', data = venous_roots)
            output_grp.create_dataset('v_roots_pressure', data = venous_roots_pressure)
            
            dataman = myutils.DataManager(100, [DataBasicVessel()])
            vessels = dataman.obtain_data('vessel_graph', afile['/' + pattern + '/'], ['flow', 'pressure', 'flags', 'radius','nodeflags'])
            conductivities, avgVenousPressure, avgArterialPressure, totalFlow = ComputeVascularTreeBloodFlowResistances(vessels)
            output_grp.attrs['avgVenousPressure'] = avgVenousPressure
            output_grp.attrs['avgArterialPressure'] = avgArterialPressure
            output_grp.attrs['totalFlow_from_BloodFlowResistance'] = totalFlow
            
def DoCalculate(fn_measure):
    f_measure = h5files.open(fn_measure,'r+')
    if 'means' in f_measure:
        del f_measure['/means']
        print('Delete!')
    #for graphics
    colors = [
           '#e50000', #red
           '#9a0eea', #violet
           '#0343df', #blue
           '#f97306', #orange
           '#677a04', #olive green
           '#ceb301', #mustard
           '#04d8b2', #aquamarine
           '#06470c', #forest greeen
           '#840000', #dark red
           '#607c8e', #blue grey
        ]
    color_index = 0
    f_measure.create_group('means')
    
    fig1 = matplotlib.pylab.figure(1)
    gs = matplotlib.gridspec.GridSpec(2,2)
    ax1 = fig1.add_subplot(gs[0,:])
    ax1.grid()
    plt.title('normalized rBV')
    plt.xlim([-10,400])
    plt.ylabel('rBV_norm')
    plt.xlabel('mean_number_of_root_nodes')
    
    ax2 = fig1.add_subplot(gs[1,0])
    ax2.grid()
    plt.xlim([-10,400])
    plt.ylabel('rBV_norm (only arterial)')
    plt.xlabel('number_of_a_root_nodes')
    ax3 = fig1.add_subplot(gs[1,1])
    ax3.grid()
    plt.xlim([-10,400])
    plt.ylabel('rBV_norm (only venous)')
    plt.xlabel('number_of_v_root_nodes')
    
    fig2 = matplotlib.pylab.figure(2)
    axtwo1 = fig2.add_subplot(gs[0,:])
    axtwo1.grid()
    #plt.title('normalized rBV')
    plt.ylabel('rBF [ 1/min]')
    plt.xlabel('rBV_norm (only arterial)')
    axtwo2 = fig2.add_subplot(gs[1,0])
    axtwo2.grid()
    #plt.title('normalized rBV')
    plt.ylabel('rBF [ 1/min]')
    plt.xlabel('rBV_norm (only venous)')
    axtwo3 = fig2.add_subplot(gs[1,1])
    axtwo3.grid()
    #plt.title('normalized rBV')
    plt.ylabel('rBF [ 1/min]')
    plt.xlabel('rBV_norm (mean)')
    for t in 'typeA typeB typeC typeD typeE typeF typeG typeH typeI'.split():
    #for t in 'typeE typeG typeH'.split():
    #for t in 'typeA'.split():
        print(t)
        groups_of_that_type = []
        number_of_arteries = []
        number_of_veins = []
        number_of_circulated = []
        number_of_a_roots = []
        number_of_v_roots = []
        cnt_mean_roots = []
        TV_of_type = []
        TV_a_of_type = []
        TV_v_of_type = []
        rBV_of_type = []
        rBV_a_of_type = []
        rBV_v_of_type = []
        rBV_of_type_normalized = []
        rBV_a_of_type_normalized = []
        rBV_v_of_type_normalized = []
        TF_of_type = []
        rBF_of_type = []
        for key in f_measure.keys():
            if t in key:
                groups_of_that_type.append(key)
                number_of_arteries.append(f_measure[key].attrs['#artery'])
                number_of_veins.append(f_measure[key].attrs['#veins'])
                number_of_circulated.append(f_measure[key].attrs['#circulated'])
                
                p_in = np.asarray(f_measure[key+'/a_roots_pressure'])
                p_out = np.asarray(f_measure[key+'/v_roots_pressure'])                
                
                number_of_a_roots.append(len(p_in))
                number_of_v_roots.append(len(p_out))
                mean_R = (len(p_in)+len(p_out))/2
                cnt_mean_roots.append(mean_R)
                
                #according to equation D6 
                alpha = 3.
                
                N = f_measure[key].attrs['#circulated']/mean_R/2
                N_a = f_measure[key].attrs['#artery']/len(p_in)
                N_v = f_measure[key].attrs['#veins']/len(p_out)
                l = f_measure[key].attrs['length']
                r_0 = f_measure[key].attrs['c_radius']
                rho_vessel = f_measure[key].attrs['#circulated']/512e9
                V_single_cap = np.pi*r_0**2*l   
                TV = 2*np.pi*l*r_0**2*(((N+1)-np.power(N+1,2./alpha))/(2-np.power(2,2./alpha)))
                f_measure[key].attrs['TV'] = TV
                rBV = TV /(512e9)
                f_measure[key].attrs['rBV'] = rBV
                rBV_of_type.append(rBV)
                rBV_normalized = rBV/(rho_vessel*V_single_cap)
                rBV_of_type_normalized.append(rBV_normalized)
                
                TV_a = 2*np.pi*l*r_0**2*(((N_a+1)-np.power(N_a+1,2./alpha))/(2-np.power(2,2./alpha)))
                TV_a_of_type.append(TV_a)
                rBV_a = TV_a /(512e9)
                f_measure[key].attrs['rBV_a'] = rBV_a
                rBV_a_of_type.append(rBV_a)
                rBV_a_normalized = rBV_a/(rho_vessel*V_single_cap)
                rBV_a_of_type_normalized.append(rBV_a_normalized)
                
                TV_v = 2*np.pi*l*r_0**2*(((N_v+1)-np.power(N_v+1,2./alpha))/(2-np.power(2,2./alpha)))
                TV_v_of_type.append(TV_v)
                rBV_v = TV_v /(512e9)
                f_measure[key].attrs['rBV_v'] = rBV_v
                rBV_v_of_type.append(rBV_v)
                rBV_v_normalized = rBV_v/(rho_vessel*V_single_cap)
                rBV_v_of_type_normalized.append(rBV_v_normalized)
                
                #now flow
                #using flow weighted average pressure
                
                if (len(p_in)!=len(p_out)):
                    print("Warning: not equal roots")
                TF = 1/2.
                TF = TF*(np.power(2,4/alpha)-2)/(2*np.power(2,4/alpha))
                TF = TF*((N+1)*np.power(N+1,4/alpha))/(np.power(N+1,4/alpha)-(N+1))

                avgVenousPressure = f_measure[key].attrs['avgVenousPressure']
                avgArterialPressure = f_measure[key].attrs['avgArterialPressure']
                
                TF = TF*np.pi*r_0**4/(8*8*4e-6*l)*( avgArterialPressure-avgVenousPressure)*60. #from sec to min
                #TF = 1/2.*(np.power(2,4/alpha)-2)/(2*np.power(2,4/alpha))*((N+1)*np.power(N+1,4/alpha))/(np.power(N+1,4/alpha)-(N+1))*np.pi*r_0**4/(8*4e-6*l)*(artery_roots_pressure[0]-venous_roots_pressure[0])
                f_measure[key].attrs['TF'] = TF
                f_measure[key].attrs['rBF'] = TF/(512e9)
                TV_of_type.append(TV)
                
                TF_of_type.append(TF)
                rBF_of_type.append(TF/(512e9))
        #groups_of_that_type = [value for key, value in f_measure.items() if t in key]
        f_measure['/means'].create_group(t)
        f_measure['/means/' + t].attrs['artery'] = np.mean(number_of_arteries)
        f_measure['/means/' + t].attrs['artery_std'] = np.std(number_of_arteries)
        f_measure['/means/' + t].attrs['veins'] = np.mean(number_of_veins)
        f_measure['/means/' + t].attrs['veins_std'] = np.std(number_of_veins)
        f_measure['/means/' + t].attrs['circulated'] = np.mean(number_of_circulated)
        f_measure['/means/' + t].attrs['circulated_std'] = np.std(number_of_circulated)
        f_measure['/means/' + t].attrs['TV'] = np.mean(TV_of_type)
        f_measure['/means/' + t].attrs['TV_std'] = np.std(TV_of_type)
        f_measure['/means/' + t].attrs['rBV'] = np.mean(rBV_of_type)
        f_measure['/means/' + t].attrs['rBV_std'] = np.std(rBV_of_type)
        f_measure['/means/' + t].attrs['TF'] = np.mean(TF_of_type)
        f_measure['/means/' + t].attrs['TF_std'] = np.std(TF_of_type)
        f_measure['/means/' + t].attrs['rBF'] = np.mean(rBF_of_type)
        f_measure['/means/' + t].attrs['rBF_std'] = np.std(rBF_of_type)
        f_measure['/means/' + t].attrs['number_of_a_roots'] = np.mean(number_of_a_roots)
        f_measure['/means/' + t].attrs['number_of_v_roots'] = np.mean(number_of_v_roots)
        f_measure['/means/' + t].attrs['cnt_mean_roots'] = np.mean(cnt_mean_roots)
        
        matplotlib.pylab.figure(1)
        ax1.scatter(cnt_mean_roots,rBV_of_type_normalized,marker = '<>*osd^+x'[color_index], c = colors[color_index], facecolor='none', edgecolor = colors[color_index], linewidth=1., s = 50)
        ax1.set_yscale('log')
        #ax1.set_xscale('log')        
        ax2.scatter(number_of_a_roots,rBV_a_of_type_normalized,marker = '<>*osd^+x'[color_index], c = colors[color_index], facecolor='none', edgecolor = colors[color_index], linewidth=1., s = 50)
        ax2.set_yscale('log')
        #ax2.set_xscale('log')         
        ax3.scatter(number_of_v_roots,rBV_v_of_type_normalized,marker = '<>*osd^+x'[color_index], c = colors[color_index], facecolor='none', edgecolor = colors[color_index], linewidth=1., s = 50)
        ax3.set_yscale('log')
        #ax3.set_xscale('log')         
        matplotlib.pylab.figure(2)    
        axtwo1.scatter(rBV_of_type_normalized,rBF_of_type,marker = '<>*osd^+x'[color_index], c = colors[color_index], facecolor='none', edgecolor = colors[color_index], linewidth=1., s = 50)        
        axtwo1.set_yscale('log')
        axtwo1.set_xscale('log')
        axtwo2.scatter(rBV_a_of_type_normalized,rBF_of_type,marker = '<>*osd^+x'[color_index], c = colors[color_index], facecolor='none', edgecolor = colors[color_index], linewidth=1., s = 50)        
        axtwo2.set_yscale('log')
        axtwo2.set_xscale('log')        
        axtwo3.scatter(rBV_v_of_type_normalized,rBF_of_type,marker = '<>*osd^+x'[color_index], c = colors[color_index], facecolor='none', edgecolor = colors[color_index], linewidth=1., s = 50)                
        axtwo3.set_yscale('log')
        axtwo3.set_xscale('log')        
        color_index = color_index + 1
    
    matplotlib.pylab.figure(1)
    fig1.tight_layout()
    #ax1.legend('RC1 RC2 RC3 RC4 RC5 RC6 RC7 RC8 RC9'.split(), loc="center right")
    ax1.legend('RC1 RC2 RC3 RC4 RC5 RC6 RC7 RC8 RC9'.split(), bbox_to_anchor=(0.75, 1), loc=2, borderaxespad=0.)
    plt.savefig("rBV_vs_roots.png")
    
    matplotlib.pylab.figure(2)
    fig2.tight_layout()
    axtwo1.legend('RC1 RC2 RC3 RC4 RC5 RC6 RC7 RC8 RC9'.split(), bbox_to_anchor=(0.9, 0.9), loc=2, borderaxespad=0.)
    plt.savefig("rBF_vs_rBV.png")

#    matplotlib.pylab.figure(2)
#    plt.legend('RC1 RC2 RC3 RC4 RC5 RC6 RC7 RC8 RC9'.split())
#    plt.grid()
#    plt.xlim([-10,400])
#    plt.title('normalized rBV')
#    plt.ylabel('rBV_norm (only arterial)')
#    plt.xlabel('number_of_a_root_nodes')
#    plt.savefig("rBV_arterial_vs_a_roots.png")
#
#    matplotlib.pylab.figure(3)
#    plt.legend('RC1 RC2 RC3 RC4 RC5 RC6 RC7 RC8 RC9'.split())
#    plt.grid()
#    plt.xlim([-10,400])
#    plt.title('normalized rBV')
#    plt.ylabel('rBV_norm (only venous)')
#    plt.xlabel('number_of_v_root_nodes')
#    plt.savefig("rBV_venous_vs_v_roots.png")    
    
#    for key in groups_of_that_type:
#        print(key)
#        print(f_measure[key].attrs['#artery'])
    
        
            
        
if __name__ == "__main__":
  import optparse
  parser = optparse.OptionParser()
  parser.add_option("-O","--with-o2", dest="with_o2", help="look at detailed o2 data", default=False, action="store_true")
  options, args = parser.parse_args()

  filenames, pattern = args[:-1], args[-1]
  fn_measure = "vs_compartment.h5"
  #DoReadIn(filenames, pattern,  fn_measure)
  DoCalculate(fn_measure)
