# Supplementary material for: Fine-grained simulations of the microenvironment of vascularized tumours
Source: Sci Rep. 2019 Aug 12;9:11698. doi: 10.1038/s41598-019-48252-8 (PMC6690935; doi:10.1038/s41598-019-48252-8)
Supplement: Supplementary file 3 — Tumorcode source files [file 41598_2019_48252_MOESM3_ESM.zip › tumorcode-master/py/krebs/hdf2nifti.py]

#!/usr/bin/env python2
# -*- coding: utf-8 -*-
'''
This file is part of tumorcode project.
(http://www.uni-saarland.de/fak7/rieger/homepage/research/tumor/tumor.html)

Copyright (C) 2016  Michael Welter and Thierry Fredrich

This program is free software: you can redistribute it and/or modify
it under the terms of the GNU General Public License as published by
the Free Software Foundation, either version 3 of the License, or
(at your option) any later version.

This program is distributed in the hope that it will be useful,
but WITHOUT ANY WARRANTY; without even the implied warranty of
MERCHANTABILITY or FITNESS FOR A PARTICULAR PURPOSE.  See the
GNU General Public License for more details.

You should have received a copy of the GNU General Public License
along with this program.  If not, see <http://www.gnu.org/licenses/>.
'''
from os.path import basename, dirname, join, splitext
import sys
import os
import posixpath
sys.path.append(os.path.join(os.path.dirname(os.path.realpath(__file__)),'..'))

import numpy as np
import scipy
import scipy.spatial
import scipy.fftpack
import scipy.io
from PIL import Image
import matplotlib.pyplot as plt
import matplotlib
from third_party.utilities import *
from third_party.paircorrelation import pairCorrelationFunction_3D

import krebsutils as ku
import qsub
import h5py
import myutils
import krebs.analyzeGeneral
import krebs.plotIff
import krebs.detailedo2Analysis as o2analysis
import pydicom

def std_example():
  # Particle setup
  domain_size = 20.0
  num_particles = 1000
  
  # Calculation setup
  dr = 0.1
  
  ### Random arrangement of particles ###
  particle_radius = 0.1
  rMax = domain_size / 4
  x = np.random.uniform(low=0, high=domain_size, size=num_particles)
  y = np.random.uniform(low=0, high=domain_size, size=num_particles)
  z = np.random.uniform(low=0, high=domain_size, size=num_particles)
  
  # Compute pair correlation
  g_r, r, reference_indices = pairCorrelationFunction_3D(x, y, z, domain_size, rMax, dr)
  
  # Visualize
  plt.figure()
  plt.plot(r, g_r, color='black')
  plt.xlabel('r')
  plt.ylabel('g(r)')
  plt.xlim( (0, rMax) )
  plt.ylim( (0, 1.05 * g_r.max()) )
  plt.show()
def from_vessel_file(filenames,grp_pattern):
  dirs = set()
  dataman = myutils.DataManager(20, [krebs.plotIff.DataTissue(), krebs.plotIff.DataGlobalIff(), krebs.plotIff.DataRadialIff(), krebs.analyzeGeneral.DataDistanceFromCenter(), krebs.analyzeGeneral.DataVesselSamples(),krebs.analyzeGeneral.DataBasicVessel(), o2analysis.DataDetailedPO2()])
  with h5py.File('chache.h5', 'a') as f_measure:
  #f_measure = h5files.open('chache.h5', 'a', search = False)  
    def cachelocation(g):
      path = posixpath.join('FileCS_'+myutils.checksum(basename(g.file.filename)), g.name.strip(posixpath.sep))
      return (f_measure, path)
    #run with grp_pattern: iff/vessels
    for fn in filenames:
      with h5py.File(fn, 'r') as f:
        d = myutils.walkh5(f, grp_pattern)
        assert len(d), 'your refered pattern "%s" not found in "%s"!' % (grp_pattern, fn)
        dirs =set.union(dirs, d)
        for group_path in dirs:
          if 'vessel' in grp_pattern and not 'o2' in grp_pattern:
            vesselgroup = f[group_path]
            print("try to read vessel lattice data")
            ldvessels = ku.read_lattice_data_from_hdf_by_filename(str(vesselgroup.file.filename), str(vesselgroup.name)+'/lattice') #['lattice']
            print('worldbox:')
            print(ldvessels.worldBox)
            fieldld = ku.SetupFieldLattice(ldvessels.worldBox, 3, 10, 0.)
            print("extract vessel fraction")
            phi_vessels = krebs.analyzeGeneral.CalcPhiVessels(dataman, vesselgroup, fieldld, scaling = 1., samples_per_cell = 5)
            import nibabel as nib
            new_image=nib.Nifti1Image(phi_vessels,affine=np.eye(4))
            common_filename = os.path.splitext(os.path.basename(fn))[0]
            new_image.to_filename(common_filename + '_vessels'+ '.nii')
          if 'o2' in grp_pattern:
            po2group = f[group_path]
            #sample_length = 500.
            #data = dataman.obtain_data('detailedPO2_global', 'po2_tissue', po2group, sample_length, cachelocation(po2group))        
            data = np.asarray(po2group['po2field'])
            print('bla')
            import nibabel as nib
            new_image=nib.Nifti1Image(data,affine=np.eye(4))
            common_filename = os.path.splitext(os.path.basename(fn))[0]
            new_image.to_filename(common_filename + '_po2'+ '.nii')
        

  
if __name__=='__main__':
  import argparse
  parser = argparse.ArgumentParser(description='Compute nifti for file')  
  parser.add_argument('vesselFileNames', nargs='*', type=argparse.FileType('r'), default=sys.stdin, help='Vessel file to calculate')   
  parser.add_argument('grp_pattern',help='Where to find the vessel group in the file')  
  goodArguments, otherArguments = parser.parse_known_args()
  qsub.parse_args(otherArguments)
  
  #create filename due to former standards
  filenames=[]
  for fn in goodArguments.vesselFileNames:
    filenames.append(fn.name)
  

  from_vessel_file(filenames, goodArguments.grp_pattern)
