# Supplementary material for: Fine-grained simulations of the microenvironment of vascularized tumours
Source: Sci Rep. 2019 Aug 12;9:11698. doi: 10.1038/s41598-019-48252-8 (PMC6690935; doi:10.1038/s41598-019-48252-8)
Supplement: Supplementary file 3 — Tumorcode source files [file 41598_2019_48252_MOESM3_ESM.zip › tumorcode-master/py/krebs/plotVessels.py]

#!/usr/bin/env python2
# -*- coding: utf-8 -*-
'''
This file is part of tumorcode project.
(http://www.uni-saarland.de/fak7/rieger/homepage/research/tumor/tumor.html)

Copyright (C) 2016  Michael Welter and Thierry Fredrich

This program is free software: you can redistribute it and/or modify
it under the terms of the GNU General Public License as published by
the Free Software Foundation, either version 3 of the License, or
(at your option) any later version.

This program is distributed in the hope that it will be useful,
but WITHOUT ANY WARRANTY; without even the implied warranty of
MERCHANTABILITY or FITNESS FOR A PARTICULAR PURPOSE.  See the
GNU General Public License for more details.

You should have received a copy of the GNU General Public License
along with this program.  If not, see <http://www.gnu.org/licenses/>.
'''

if __name__ == '__main__':
  import os.path, sys
  sys.path.append(os.path.join(os.path.dirname(os.path.realpath(__file__)),'..'))
  sys.path.append(os.path.join(os.path.dirname(os.path.realpath(__file__)),'.'))

import os,sys
from os.path import basename, commonprefix
import time
import krebsutils
import h5py
import numpy as np
import itertools
import extensions
import collections
import posixpath
import math

import mpl_utils
from mystruct import Struct
import myutils
from myutils import f2l

import matplotlib

from quantities import Prettyfier
import analyzeGeneral
import analyzeBloodFlow

import krebsjobs.submitVesseltreeCalibration

##----------------------------------------------------------------------
## to plot the measuremnt data within the original vessel tree files
##----------------------------------------------------------------------
class VesselData(object):
  def __init__(self):
    self.data = Struct(
      rBV_by_iter = [],
      radii_prob = [],
      lengths_by_rad = [],
      lengths_prob = [],
      num_branches_by_rad = []
    )
  def add(self, group):
    for name, datas in self.data.iteritems():
      ds = group[name]
      datas.append(np.asarray(ds))
  def getAvgCurve(self, name):
    return np.average(self.data[name], axis=0)
  def __getitem__(self, name):
    return self.data[name]


def plot_topological_stats_avg(data, output_writer):
  fig = matplotlib.figure.Figure()
  axes = [fig.add_subplot(x) for x in range(321,327)]
  #fig, axes = pyplot.subplots(3, 2)
  #axes = axes.ravel()

  def plot_curve(ax, name, kwargs_subplot):
    ax.set(**kwargs_subplot)
    d = data.getAvgCurve(name)
    ax.plot(d[0,:,0], d[1,:,0])

  def plot_many(ax, name, kwargs_subplot):
    ax.set(**kwargs_subplot)
    dd = data[name]
    for d in dd:
      ax.plot(d[0,:,0], d[1,:,0])

  plot_many(axes[0],'rBV_by_iter', dict(ylabel='rBV', xlabel='iteration', title='rBV evolution over time'))
  plot_curve(axes[1],'radii_prob', dict(ylabel='prob', xlabel='rad', yscale='log', title='radii distribution'))
  plot_curve(axes[2],'lengths_by_rad', dict(ylabel='length', xlabel='rad', title='branch length vs radius'))
  plot_curve(axes[3],'lengths_prob', dict(ylabel='prob', xlabel='length', yscale='log', title='branch length distribution'))
  plot_curve(axes[4],'num_branches_by_rad', dict(ylabel='count', xlabel='rad', title='#branches vs radius'))
  del plot_many
  del plot_curve
  output_writer.savefig(fig)


##----------------------------------------------------------------------
## plot flow and other data of any vessel network
##----------------------------------------------------------------------


def negated_arterial_radii(radii, flags):
  indices = np.nonzero(np.bitwise_and(flags, krebsutils.ARTERY))
  radii = radii.copy()
  radii[indices] *= -1
  indices = np.nonzero(np.bitwise_and(flags, krebsutils.CAPILLARY))
  radii[indices] *= np.sign(np.random.random_sample(indices[0].shape)-0.5)
  return radii


def plot_flow_data(data, pdfpages):
  radii = negated_arterial_radii(data.edges['radius'], data.edges['flags'])
  weights = data.edges['length']
  weights /= np.sum(weights)
  radii_bins = np.linspace(np.amin(radii)-1, np.amax(radii)+1, 50)

  def plot_vs_r(name, kwargs_subplot):
    val_avg, val_std = scatter_histogram(radii, data.edges[name], radii_bins, weights)
    fig = pyplot.figure()
    p = fig.add_subplot(111, **kwargs_subplot)
    p.errorbar(np.average((radii_bins[:-1],radii_bins[1:]),axis=0), val_avg, yerr=val_std, fmt='x', elinewidth=1., capsize=1.)
    #p.bar(radii_bins[:-1], val_avg, width=radii_bins[1:]-radii_bins[:-1] )
    pdfpages.savefig(fig)

  plot_vs_r('pressure', dict(ylabel='p', xlabel='r', title='pressure vs radius'))
  plot_vs_r('flow', dict(ylabel='q', xlabel='r', title='flow rate vs radius'))
  plot_vs_r('shearforce', dict(ylabel='f', xlabel='r', title='shear force vs radius'))
  del plot_vs_r

  press = data.edges['pressure']
  press_bins = np.linspace(np.amin(press)-0.1, np.amax(press)+0.1, 50)
  val_avg, val_std = scatter_histogram(press, data.edges['shearforce'], press_bins, weights)

  fig = matplotlib.figure()
  p = fig.add_subplot(111, ylabel='f', xlabel='p', title='shear force vs pressure')
  p.errorbar(np.average((press_bins[:-1],press_bins[1:]),axis=0), val_avg, yerr=val_std, fmt='x', elinewidth=1., capsize=1.)
  #p.bar(radii_bins[:-1], val_avg, width=radii_bins[1:]-radii_bins[:-1] )
  pdfpages.savefig(fig, postfix='_vesselflowdata')


def generate_samples(graph, name, association, scale):
  DATA_LINEAR = krebsutils.VesselSamplingFlags.DATA_LINEAR
  DATA_CONST = krebsutils.VesselSamplingFlags.DATA_CONST
  DATA_PER_NODE = krebsutils.VesselSamplingFlags.DATA_PER_NODE
  if not len(graph.edgelist):
    return np.asarray([], dtype=float)
  if association == 'edges':
    data = krebsutils.edge_to_node_property(int(np.amax(graph.edgelist)+1), graph.edgelist, graph.edges[name], 'avg')
  else:
    data = graph.nodes[name]
#  return data
  return krebsutils.sample_edges(graph.nodes['position'], graph.edgelist, data, scale, DATA_LINEAR | DATA_PER_NODE)


def getMultiScatter(scale, vesselgroups):
  from collections import defaultdict as ddict
  import math
  datas = ddict(list)
  for f in vesselgroups:
    #ld = krebsutils.read_lattice_data_from_hdf(krebsutils.find_lattice_group_(f['vessels']))

    graph = analyzeGeneral.read_vessels_data(f, ['position', 'flags', 'radius', 'pressure', 'flow', 'shearforce'])

#    dd = krebsutils.calc_vessel_hydrodynamics(f['vessels'])
#    graph.nodes['pressure'] = dd[0]
#    graph.edges['flow'] = dd[1]
#    graph.edges['shearforce'] = dd[2]

    graph = graph.get_filtered(
      edge_indices = np.nonzero(graph.edges['flags'] & krebsutils.CIRCULATED)[0]
    )
    flags = graph.edges['flags']
    indices = {}
    for n, f in zip(['art','vein','capi'], [krebsutils.ARTERY,krebsutils.VEIN,krebsutils.CAPILLARY]):
      indices[n] = np.where(np.logical_and(flags & f, 0==(flags & krebsutils.WITHIN_TUMOR)))[0]
    indices['tum'] = np.where(flags & krebsutils.WITHIN_TUMOR)[0]

    print '%i edges, sample length %f' % (len(graph.edgelist), scale)

    #print graph.nodes['position']

    mydata = {}
    for subgroup in ['art', 'vein', 'capi']:
      subgraph = graph.get_filtered(edge_indices=indices[subgroup])
      mydata[('pressure', subgroup)] = generate_samples(subgraph, 'pressure', 'nodes', scale)
      mydata[('flow', subgroup)] = q = generate_samples(subgraph, 'flow', 'edges', scale)
      mydata[('shearforce', subgroup)] = generate_samples(subgraph, 'shearforce', 'edges', scale)
      mydata[('radius', subgroup)] = r = generate_samples(subgraph, 'radius', 'edges', scale)
      mydata[('velocity', subgroup)] = q/(r*r*math.pi)
    r = mydata[('radius', 'capi')]
    r *= np.sign(np.random.random_sample(r.shape)-0.5)
#    r = mydata[('radius', 'tum')]
#    r *= np.sign(np.random.random_sample(r.shape)-0.5)
    r = mydata[('radius', 'art')]
    r *= -1.
    for k, v in mydata.iteritems():
      datas[k].append(v)
  res = dict( (k,np.hstack(v)) for k,v in datas.iteritems() )
  return res


def plotMultiScatterBeauty(measures, pdfpages, withRadiusPressureRelation=False):
    # data is stored in dict as measureres[(dataname,side)]=dataarray
    avtypes = ['art','capi','vein','tum']
    if not any( side=='tum' for name,side in measures.iterkeys() ):
        avtypes.remove('tum')
    getindx = lambda dat: np.where(np.logical_and(dat>-80.0,dat<120.0))[0]
    r = dict((t, getindx(measures[('radius',t)])) for t in avtypes)

    n2title = {
        'flow':(r'flow rate [$\mu$m$^3$/s]'),
        'pressure':(r'pressure [kPa]'),
        'radius':(r'vessel radius [$\mu$m]'),
        'logradius':(r'$log_{10}$(vessel radius) [$\mu$m]'),
        'shearforce':(r'shear force [kPa]'),
        'velocity':(r'blood velocity [$\mu$m/s]'),
    }

    def plot(ax, xid, yid,lx=False,ly=False):
        ax.set(xlabel=(n2title['log'+xid] if lx else n2title[xid]), ylabel=n2title[yid])
        ax.set(yscale = 'log' if ly else 'linear') #xscale = 'log' if lx else 'linear',
        ax.grid(linestyle=':', linewidth=0.5)
        for side in avtypes:
            valx = measures[(xid,side)][r[side]]
            valy = measures[(yid,side)][r[side]]
            if lx:
              valx = np.sign(valx) * np.log10(np.abs(valx))
            q = ax.scatter(valx, valy, s=0.5, alpha=0.2, label=side, color='k', edgecolors='k', rasterized=True)
    fig = matplotlib.figure.Figure(figsize = (mpl_utils.a4size[0]*0.8, mpl_utils.a4size[0]*0.8))
    axes = [fig.add_subplot(x) for x in range(221,225)]
    #fig, axes = pyplot.subplots(2,2,figsize = (mpl_utils.a4size[0]*0.8, mpl_utils.a4size[0]*0.8))
    #axes = axes.ravel()
    fig.subplots_adjust(wspace=0.3, hspace=0.25)
    plot(axes[0],'radius','shearforce',ly=True)
    plot(axes[1],'radius','pressure')
    plot(axes[2],'radius','velocity', ly=True)
    plot(axes[3], 'radius', 'flow', ly=True, lx=True)
    r = np.linspace(-100., 100., 200)
    pressure = map(lambda r: krebsutils.PressureRadiusRelation(abs(r), bool(r<0)), r)
    if(withRadiusPressureRelation):
      axes[1].plot(r, pressure, label = 'Pressure Radius Relation')
    pdfpages.savefig(fig, dpi=320, postfix='_flowsccatter')
  

@myutils.UsesDataManager
def generateRadiusHistogram(dataman, vesselgroups, destination_group,destination_name, filterflags=None):
  def process(vesselgroups):
    bins = np.logspace(-1., 1.1, 50, base=10.)
    result = []
    for g in vesselgroups:
      r = dataman.obtain_data('basic_vessel_samples', 'radius', g, 30.)
      w = dataman.obtain_data('basic_vessel_samples', 'weight', g, 30.)
      f = dataman.obtain_data('basic_vessel_samples', 'flags', g, 30.)
      i = myutils.bbitwise_and(f, krebsutils.CIRCULATED)
      if filterflags is not None:
        i &= myutils.bbitwise_and(f, filterflags)
      h    = myutils.MeanValueArray.fromHistogram1d(bins, r[i], w[i])
      result.append(h)
    result = myutils.MeanValueArray.fromSummation(result)
    #ax.bar(bins[:-1], result.sum, width=(bins[1]-bins[0]))
    y = result.sum
    y /= np.sum(y)
    y /= (bins[1:]-bins[:-1])
    return bins[:-1],y
  def write(gmeasure, groupname):
    gmeasure = gmeasure.create_group(groupname)
    h,bin_edges = process(vesselgroups)
    gmeasure.create_dataset('h', data=h)
    gmeasure.create_dataset('bin_edges', data=bin_edges)
    
  def read(gmeasure,groupname):
    gmeasure=gmeasure[groupname]
    return gmeasure['h'],gmeasure['bin_edges']
  ret = myutils.hdf_data_caching(read,write,destination_group, (destination_name,),(1,))
  return ret


def PlotRadiusHistogram(ax, dataman, vesselgroups, filterflags=None):
  #bins = np.linspace(0., 200., 20)
  #bins = np.asarray([ 0., 4, 8, 16, 32, 64, 128, 256])
  bins = np.logspace(-1., 2., 50, base=10.)
  result = []
  for g in vesselgroups:
    r = dataman.obtain_data('basic_vessel_samples', 'radius', g, 30.)
    w = dataman.obtain_data('basic_vessel_samples', 'weight', g, 30.)
    f = dataman.obtain_data('basic_vessel_samples', 'flags', g, 30.)
    i = myutils.bbitwise_and(f, krebsutils.CIRCULATED)
    if filterflags is not None:
      i &= myutils.bbitwise_and(f, filterflags)
    h    = myutils.MeanValueArray.fromHistogram1d(bins, r[i], w[i])
    result.append(h)
  result = myutils.MeanValueArray.fromSummation(result)
  #ax.bar(bins[:-1], result.sum, width=(bins[1]-bins[0]))
  y = result.sum
  y /= np.sum(y)
  y /= (bins[1:]-bins[:-1])
  ax.step(bins[:-1], y, where='post')


def PlotRadiusHistogram2(dataman, vesselgroups, pdfpages):
  fig = matplotlib.figure.Figure(figsize = (mpl_utils.a4size[0]*0.8, mpl_utils.a4size[0]*0.4))
  ax = fig.add_subplot(111)
  PlotRadiusHistogram(ax, dataman, vesselgroups)
  ax.set(xlabel='r [$\mu m$]', ylabel='p', title = 'Radius Histogram')
  fig.subplots_adjust(bottom=0.2)
  pdfpages.savefig(fig, postfix='_radiushisto')


def FormatGeometricAndPerfusionData(geometric_data, perfusion_data):
  def printstuff_(sym, a, mult, unit=''):
     text.append('$%s$ = $%s \pm %s$ %s' % (sym, f2l(np.average(a)*mult, exponential=False), f2l(np.std(a)*mult, exponential=False), unit))
  text = []
  rbv, a, v, c = geometric_data[:4]
  printstuff_('\phi_{vessels}'  , rbv, 1.)
  printstuff_('rBV_a', a, 1.)
  printstuff_('rBV_v', v, 1.)
  printstuff_('rBV_c', c, 1.)
  fv = v/(a+v)
  printstuff_('f_v', fv, 1.)
  printstuff_('simple mvd'  , geometric_data[4], 1e6, '$1/mm^2$')
  printstuff_('simple mvd_a', geometric_data[5], 1e6, '$1/mm^2$')
  printstuff_('simple mvd_v', geometric_data[6], 1e6, '$1/mm^2$')
  printstuff_('simple mvd_c', geometric_data[7], 1e6, '$1/mm^2$')
  printstuff_('cap_{distance}', geometric_data[8], 1, '$\mu m$')
  #printstuff_('<r>', geometric_data[9], 1, '$\mu m$')
  printstuff_('fBF', perfusion_data, 60., '$ml\,Blood\,ml^{-1} min^{-1}$')
  return text


class Format_(object):
  exponents = collections.defaultdict(lambda : None)
  exponents.update({
    #'chb' : -6,  'chb_oxy' : -6, 'chb_deoxy' : -6,
    'jtv' : -3, 'mro2' : -3
  })
  multi = collections.defaultdict(lambda : 1)
  multi.update({
    'shearforce' : 1e3
  })
  
  def __call__(self, name, v):
    avg, std = np.average(v, axis=0), np.std(v, axis=0)
    #if exponent is not None:
    exponent = Format.exponents[name]
    multi    = Format.multi[name]
    if exponent:
      exponent_str = ('\,10^{%i}' % exponent) if exponent<>0 else ''
      f = math.pow(10., exponent)
      s = r'%s \pm %s%s' % (f2l(avg/f*multi, exponential=False), f2l(std/f*multi, exponential=False), exponent_str)
    else:
      s = r'%s \pm %s\,' % (f2l(avg*multi), f2l(std*multi))
    return s

Format = Format_()

def fmt_(b):
    for i,c in enumerate('xyz'):
      yield '%s = %s .. %s mm' % (c, f2l(b[0][i]*1.e-3, exponential=False), f2l(b[1][i]*1.e-3, exponential=False))

def PrintGlobalDataWithOxygen(pdfpages, po2groups, vesselgroups, f_measure, dataman):
  from analyzeBloodVolumeSimple import cylinderCollectionVolumeDensity
  import detailedo2Analysis.plotsForPaper
  import detailedo2
  
  sample_length = detailedo2Analysis.plotsForPaper.sample_length
  def cachelocation(g):
    path = posixpath.join('FileCS_'+myutils.checksum(basename(g.file.filename)), g.name.strip(posixpath.sep))
    return (f_measure, path)

  f2l = myutils.f2l

  bbox_vessels = list()
  bbox_field   = list()
  data_by_name = collections.defaultdict(list)
  O2_prop_list = ['po2','sat', 'sat_via_hb_ratio','gtv', 'jtv','mro2', 'po2_tissue', 'chb', 'chb_oxy', 'chb_deoxy', 'oef', 'e1', 'e3', 'Jin_root', 'Jout_root', 'Jout_tv', 'Jout_cons', 'sat_vein', 'sat_art', 'sat_capi']
  prop_list = ['mvd', 'mvd_a', 'mvd_v', 'mvd_c', 'rBV', 'rBV_a', 'rBV_v', 'rBV_c', 'venous_rBV_fraction', 'rBF', 'meanCapillaryDistance', 'mean_r']  
  #prop_list2 = ['shearforce', 'velocity']
  #prop_list2 = ['velocity']

  for po2group in po2groups:
    for prop in O2_prop_list:
      data = dataman.obtain_data('detailedPO2_global', prop, po2group, sample_length, cachelocation(po2group))
      data_by_name[prop].append(data)
    ld = krebsutils.read_lattice_data_from_hdf(po2group['field_ld'])
    bbox_field.append(ld.worldBox)
    gvessels, _ = detailedo2.OpenVesselAndTumorGroups(po2group)
#    for prop in prop_list2:
#      data = dataman.obtain_data('basic_vessel_global', prop, gvessels, cachelocation(gvessels))
#      data_by_name[prop].append(data)
    ld = krebsutils.read_lattice_data_from_hdf(gvessels['lattice'])
    bbox_vessels.append(ld.worldBox)
    rbv, a, v, c = cylinderCollectionVolumeDensity(gvessels)
    sa, sv, sc = data_by_name['sat_art'][-1], data_by_name['sat_vein'][-1], data_by_name['sat_capi'][-1]
    data_by_name['sat_estimated_by_acv'].append((sa*a+sv*v+sc*c)/rbv)
  O2_prop_list.append('sat_estimated_by_acv')  
 
  try:
    os.remove('initialvesseldata.h5')
  except OSError:
    pass
  with h5py.File('initialvesseldata.h5', 'w-') as f:
    for k, v in data_by_name.iteritems():
      f.create_dataset(k, data = v)

  

#  def fmt_(v, exponent=None, multi=1.):
#    avg, std = np.average(v, axis=0), np.std(v, axis=0)
#    if exponent is not None:
#      exponent_str = ('\,10^{%i}' % exponent) if exponent<>0 else ''
#      f = math.pow(10., exponent)
#      s = r'%s \pm %s%s' % (f2l(avg/f*multi, exponential=False), f2l(std/f*multi, exponential=False), exponent_str)
#    else:
#      s = r'%s \pm %s\,' % (f2l(avg*multi), f2l(std*multi))
#    return s
  
  result_string = []
  for name,v in myutils.iterate_items(data_by_name, O2_prop_list):
    result_string.append(r'$<%s>$ = $%s$%s' %
      (Prettyfier.get_sym(name), Format(name, v), Prettyfier.get_munit(name)))

#  text = FormatGeometricAndPerfusionData()

  prop_list2 = ['avg_cap_dist','mvd_linedensity']
  #bbox_vessels = list()
  #bbox_field   = list()
  
  for name in prop_list2:
    data = []
    for gvessels in vesselgroups:
      data.append(dataman.obtain_data('basic_vessel_global', name, gvessels, cachelocation(gvessels)))
      #ld = krebsutils.read_lattice_data_from_hdf(vesselgroups[0]['lattice'])
      #bbox_vessels.append(ld.worldBox)
    result_string.append(r'$<%s>$ = $%s$%s' %
      (Prettyfier.get_sym(name), Format(name, data), Prettyfier.get_munit(name)))

#""" some problems still exists here
#need field_ld which in not consistently stored"""
#  mvd_exp=[]
#  for (gvessels,po2group) in zip(vesselgroups,po2groups):
#    ld = krebsutils.read_lattice_data_from_hdf(po2group['field_ld'])
#    mvd_sampling_results, mvd_bins = dataman.obtain_data('sphere_vessel_density',  gvessels, None, suggest_bins_from_world(ld), 'radial', ld, cachelocation(gvessels))
#    mvd_exp.append(np.mean(np.asarray(mvd_sampling_results)*1e6))
#  
#  result_string.append(r'$<%s>$ = $%s$%s' %
#    (Prettyfier.get_sym('mvd_exp'), Format('mvd_exp', mvd_exp), Prettyfier.get_munit('mvd_exp')))
        
  

  bbox_vessels = np.average(bbox_vessels, axis=0).reshape(3,2).transpose()
  bbox_field = np.average(bbox_field, axis=0).reshape(3,2).transpose()
  result_string += ['Vessel System Bounding Box'] + list(fmt_(bbox_vessels)) + ['FD-Grid Bounding Box'] + list(fmt_(bbox_field))

  fig, _ = mpl_utils.MakeTextPage(result_string, figsize = (mpl_utils.a4size[0], mpl_utils.a4size[0]))
  pdfpages.savefig(fig, postfix='_vesselsglobal')

  fig = matplotlib.figure.Figure(figsize = (mpl_utils.a4size[0]*0.5, mpl_utils.a4size[0]*0.5))
  ax = fig.add_axes([0.1, 0.2, 0.8, 0.75])
  for po2group in po2groups:
    iterations = detailedo2Analysis.plotsForPaper.GetConvergenceData(po2group)
    x = iterations['iteration']
    y = iterations['delta_vessM'] + iterations['delta_fieldM']
    ax.plot(x, y)
  ax.set(yscale = 'log', xlabel = 'iterations', ylabel = r'$|p(new) - p(old)|_\infty$')
  pdfpages.savefig(fig, postfix='_convergence')
  
#def GenerateHistogramData(dataman, vesselgroups, po2groups, f_measure):
#  sample_length = 30.
#  def cachelocation(g):
#    path = posixpath.join('FileCS_'+myutils.checksum(basename(g.file.filename)), g.name.strip(posixpath.sep))
#    return (f_measure, path)
#
#  result = {}
#  for name in ['phi_vessels', 'mvd']:
#    result[name] = map(lambda gvessels: dataman.obtain_data('basic_vessel_global', name, gvessels, cachelocation),
#                       vesselgroups)
#  result['rBF'] = map(getTotalPerfusion, vesselgroups)
#
#  for k, l in result.items():
#    result[k] = myutils.MeanValueArray.fromHistogram1d(binspecs[k], l)
#
#  for name in ['radius', 'shearforce', 'velocity']:
#    def make_(gvessels):
#      smpl = dataman.obtain_data('basic_vessel_samples', name, gvessels, sample_length)
#      mask = analyzeGeneral.GetMaskUncirculated(dataman, gvessels)
#      return analyzeGeneral.ComputeSampleHistogram(
#        dataman,
#        gvessels,
#        binspecs[name],
#        smpl,
#        mask,
#        sample_length)
#    result[name] = myutils.MeanValueArray.fromSummation(
#      map(make_, vesselgroups))
#  return result
def PrintGlobalData(pdfpages, vesselgroups, f_measure, dataman):
  from analyzeBloodVolumeSimple import cylinderCollectionVolumeDensity
  import detailedo2Analysis.plotsForPaper
  import detailedo2
  
  sample_length = detailedo2Analysis.plotsForPaper.sample_length
  def cachelocation(g):
    path = posixpath.join('FileCS_'+myutils.checksum(basename(g.file.filename)), g.name.strip(posixpath.sep))
    return (f_measure, path)

  f2l = myutils.f2l

  bbox_vessels = list()
  data_by_name = collections.defaultdict(list)
  #prop_list = ['mvd', 'mvd_a', 'mvd_v', 'mvd_c', 'rBV', 'rBV_a', 'rBV_v', 'rBV_c', 'venous_rBV_fraction', 'rBF', 'meanCapillaryDistance', 'mean_r']  
  #prop_list = ['rBV',  'rBF', ]  
  #prop_list = 'phi_a phi_v phi_c mvd_a mvd_v mvd_c mean_r'.split()
 
  prop_list2 = ['radius',
                'shearforce',
                'velocity',
                'flow',
                'avg_cap_dist',
                'mvd_linedensity',
                'mvd_sphere_sampling',
                'mvd','mvd_a','mvd_v','mvd_c',
                'phi_vessels', 'phi_a','phi_v','phi_c', 
                'total_perfusion']
  #prop_list2 = ['radius','shearforce','velocity','flow','avg_cap_dist','mvd_linedensity','phi_vessels']
  prop_data_vessel_global = ['mvd']
  try:
    os.remove('initialvesseldata.h5')
  except OSError:
    pass
    with h5py.File('initialvesseldata.h5', 'w-') as f:
      for k, v in data_by_name.iteritems():
        f.create_dataset(k, data = v)
  
  result_string = []

  
  for name in prop_list2:
    data = []
    for gvessels in vesselgroups:
      data.append(dataman.obtain_data('basic_vessel_global', name, gvessels, cachelocation(gvessels)))
      ld_vessels = krebsutils.read_lattice_data_from_hdf(gvessels['lattice'])
      bbox_vessels.append(ld_vessels.worldBox)
    result_string.append(r'$<%s>$ = $%s$%s' %
      (Prettyfier.get_sym(name), Format(name, data), Prettyfier.get_munit(name)))
      
  ld = krebsutils.read_lattice_data_from_hdf(vesselgroups[0]['lattice'])
  bbox_vessels.append(ld.worldBox)

  bbox_vessels = np.average(bbox_vessels, axis=0).reshape(3,2).transpose()
  result_string += ['Vessel System Bounding Box'] + list(fmt_(bbox_vessels))


  fig, _ = mpl_utils.MakeTextPage(result_string, figsize = (mpl_utils.a4size[0], mpl_utils.a4size[0]))
  pdfpages.savefig(fig, postfix='_vesselsglobal')

#  fig = matplotlib.figure.Figure(figsize = (mpl_utils.a4size[0]*0.5, mpl_utils.a4size[0]*0.5))
#  ax = fig.add_axes([0.1, 0.2, 0.8, 0.75])
#  for po2group in po2groups:
#    iterations = detailedo2Analysis.plotsForPaper.GetConvergenceData(po2group)
#    x = iterations['iteration']
#    y = iterations['delta_vessM'] + iterations['delta_fieldM']
#    ax.plot(x, y)
#  ax.set(yscale = 'log', xlabel = 'iterations', ylabel = r'$|p(new) - p(old)|_\infty$')
#  pdfpages.savefig(fig, postfix='_convergence')

def plot_geometric_stuff_on_RC(dataman, f_measure, filenames, options, pdfpages):

  destination_group = f_measure.require_group('adaption/geometry/rBV')  
  
  counter = 0

  if(options.two):
    typelist = 'typeD- typeE- typeG- typeH-'
  else:
    typelist = 'typeA- typeB- typeC- typeF- typeI-'
  if(options.all_types):
    typelist = 'typeA- typeB- typeC- typeD- typeE- typeF- typeG- typeH- typeI-'
  
    
  if(options.single):
    typelist = 'typeF- '
  if 0:#for developing
    typelist = 'typeA- typeB-'
    
  ### make it right, filter
  typelist = 'typeA- typeB- typeC- typeD- typeE- typeF- typeG- typeH- typeI-'
  #filteredFiles = filter( lambda fn: t in fn,filenames)
  reduceTypeList = []
  for fn in filenames:
    for t in typelist.split():
      if t in fn and not t in reduceTypeList:
        reduceTypeList.append(t)
  rBVs_by_type = dict()
  avg_cap_dists_by_type = dict()
  mean_r_by_type = dict()
  perfusions_by_type = dict()
  big_dict = {}
  def find_enlargement_factors(filenames):
    factors = []
    files = [h5files.open(fn, 'r+') for fn in filenames]
    for f in files:
      if 'enlargeFactor' in f.attrs.keys():
        if not f.attrs.get('enlargeFactor') in factors:
          factors.append(f.attrs.get('enlargeFactor'))
    return factors
  theFactors = find_enlargement_factors(filenames)
  theFactors[:0]=[0]
  endities = 'rBVs avg_cap_dist mean_rs perfusion_s'
  if len(theFactors)>0:
    for fac in theFactors: #,reduceTypeList, endities.split()):
      #big_dict[str(fac)][t]=dict('rBVs'=[],'avg_cap_dist'=[],'mean_rs'=[],'perfusion_s'=[])
      big_dict[str(fac)]= {}
      for t in reduceTypeList:      
        big_dict[str(fac)][t]={}
        for endity in endities.split():
          big_dict[str(fac)][t][endity] = {}
          big_dict[str(fac)][t][endity]=[]#,'avg_cap_dist'=[],'mean_rs'=[],'perfusion_s'=[])
      
  for t in reduceTypeList:
    print('data for type: %s' % t)
    filteredFiles = filter( lambda fn: t in fn,filenames) 
    files = [h5files.open(fn, 'r+') for fn in filteredFiles]

    if(len(files)>0):#that means no file of dedicated type is left after filter
      if len(theFactors)==0:
        rBVs = []
        avg_cap_dists = []
        mean_rs = []
        perfusion_s = []
        for f in files:
          #rBV_of_file = analyzeGeneral.generate_rBV_of_group(dataman, destination_group, f)
          g_vessels = f['vessels']
          aCache = cachelocation(g_vessels,f_measure)
          rBV_of_file = dataman.obtain_data('basic_vessel_global','phi_vessels',g_vessels,aCache)        
          avg_cap_dist_of_file= dataman.obtain_data('basic_vessel_global','avg_cap_dist',g_vessels,aCache)         
          mean_r_of_file= dataman.obtain_data('geometric_data','geometric_detailed',g_vessels,aCache) 
          perfusion_of_file = dataman.obtain_data('basic_vessel_global','total_perfusion',g_vessels,aCache)
          perfusion_of_file =  np.asarray(perfusion_of_file)*60 #to minutes       
          perfusion_of_file = perfusion_of_file *100 #to per 100cm^3        
          rBVs.append(rBV_of_file)
          avg_cap_dists.append(avg_cap_dist_of_file)
          mean_rs.append(mean_r_of_file[6])
          perfusion_s.append(perfusion_of_file)
        rBVs_by_type[t] = rBVs
        avg_cap_dists_by_type[t] = avg_cap_dists
        mean_r_by_type[t] = mean_rs
        perfusions_by_type[t] = perfusion_s
        #data = generate_murray_data_plot3(dataman, files, destination_group, t[:-1])      
      else:
#        rBVs = []
#        avg_cap_dists = []
#        mean_rs = []
#        perfusion_s = []
        for f in files:
          #rBV_of_file = analyzeGeneral.generate_rBV_of_group(dataman, destination_group, f)
          g_vessels = f['vessels']
          if 'enlargeFactor' in f.attrs.keys():
            current_fac = f.attrs.get('enlargeFactor')
          else:
            current_fac = 0
          aCache = cachelocation(g_vessels,f_measure)
          rBV_of_file = dataman.obtain_data('basic_vessel_global','phi_vessels',g_vessels,aCache)        
          avg_cap_dist_of_file= dataman.obtain_data('basic_vessel_global','avg_cap_dist',g_vessels,aCache)         
          mean_r_of_file= dataman.obtain_data('geometric_data','geometric_detailed',g_vessels,aCache) 
          perfusion_of_file = dataman.obtain_data('basic_vessel_global','total_perfusion',g_vessels,aCache)
          perfusion_of_file =  np.asarray(perfusion_of_file)*60 #to minutes       
          perfusion_of_file = perfusion_of_file *100 #to per 100cm^3
          datas=[rBV_of_file,avg_cap_dist_of_file,mean_r_of_file[6],perfusion_of_file]
#          rBVs.append(rBV_of_file)
#          avg_cap_dists.append(avg_cap_dist_of_file)
#          mean_rs.append(mean_r_of_file[6])
#          perfusion_s.append(perfusion_of_file)
          for (endity,data) in zip(endities.split(),datas):
            a=big_dict[str(current_fac)][t][endity]
            a=list(a)
            a.append(data)
            big_dict[str(current_fac)][t][endity]=a
        #rBVs_by_type[t] = rBVs
        #avg_cap_dists_by_type[t] = avg_cap_dists
        #mean_r_by_type[t] = mean_rs
        #perfusions_by_type[t] = perfusion_s
    else:
      continue
    
    counter= counter +1    

  print("coutner: %i"%counter)

  def type_to_label(typelist):
    type_to_label_dict={"typeA-": "RC1","typeB-": "RC2","typeC-": "RC3","typeD-": "RC4","typeE-": "RC5","typeF-": "RC6","typeG-": "RC7","typeH-": "RC8","typeI-": "RC9"}
    label = []
    for t in typelist.split():
      label.append(type_to_label_dict[t])
    return label
  
  '''matplotlib rBV'''
  for endity in endities.split():
    fig = matplotlib.figure.Figure()
    ax = fig.add_subplot(111)
    
    for (k,current_fac) in enumerate(theFactors):
      data_vector_rBV = []
      for t in reduceTypeList:
        data_vector_rBV.append(np.asarray(big_dict[str(current_fac)][t][endity]))
  #print(data_vector_rBV)
  #    'rBVs avg_cap_dist mean_rs perfusion_s'
      #ax.boxplot(data_vector_rBV,positions=np.array(xrange(len(data_vector_rBV)))*2.0-0.4+k, sym='', widths=0.6)
      ax.boxplot(data_vector_rBV,positions=np.array(xrange(len(data_vector_rBV)))+k*0.25, sym='', widths=0.2)
      ax.set_xlim([-2,9])
    #ax.axhspan(0,.10,facecolor='b',alpha=0.5)
    ax.set_xticklabels(type_to_label(typelist))
    ax.set_xticks(np.array(xrange(len(data_vector_rBV)))+0.35)
    ax.set_xlabel('Configuration')
    ax.set_ylabel(endity)
    #ax.set_title('Vessel Volume Fractions by RC')
  
    #fig.tight_layout()
    #pdfpages.savefig(fig, bbox_extra_artists=(lgd,), bbox_inches='tight')
    #pdfpages.savefig(fig, bbox_inches='tight')
    pdfpages.savefig(fig)
  
  if 0:
    '''matplotlib avg cap dist'''
    fig2 = matplotlib.figure.Figure()
    ax2 = fig2.add_subplot(111)
    data_vector_cap = []
    for t in typelist.split():
      data_vector_cap.append(np.asarray(avg_cap_dists_by_type[t]))
    #print(data_vector_cap)
    ax2.boxplot(data_vector_cap)
    
    ax2.set_xticklabels(type_to_label(typelist))
    ax2.set_xlabel('Configuration')
    ax2.set_ylabel('avg cap dist (by MVD)')
    ax2.set_title('Average capillary distance by RC')
  
    fig2.tight_layout()
    pdfpages.savefig(fig2, bbox_inches='tight')
    
    '''matplotlib mean r '''
    fig3 = matplotlib.figure.Figure()
    ax3 = fig3.add_subplot(111)
    data_vector_meanr = []
    for t in typelist.split():
      data_vector_meanr.append(np.asarray(mean_r_by_type[t]))
    #print(data_vector_meanr)
    ax3.boxplot(data_vector_meanr)
    
    ax3.set_xticklabels(type_to_label(typelist))
    ax3.set_xlabel('Configuration')
    ax3.set_ylabel('<r>')
    ax3.set_title('Mean radius by RC')
  
    fig3.tight_layout()
    pdfpages.savefig(fig3, bbox_inches='tight')
    
    '''matplotlib perfusion '''
    fig4 = matplotlib.figure.Figure()
    ax4 = fig4.add_subplot(111)
    data_perfusion = []
    for t in typelist.split():
      data_perfusion.append(np.asarray(perfusions_by_type[t]))
    #print(data_vector_meanr)
    ax4.boxplot(data_perfusion)
    
    ax4.set_xticklabels(type_to_label(typelist))
    ax4.set_xlabel('Configuration')
    ax4.set_ylabel(r'rBF in $\frac{ml}{min 100cm^3}$')
    ax4.set_title('Perfusion by RC')
  
    fig4.tight_layout()
    pdfpages.savefig(fig4, bbox_inches='tight')
def FormatParameters(root):
  from quantities import Prettyfier
  parametergroup = root['parameters']
  parameters = dict(parametergroup.attrs)
  parameters = sorted(parameters.items(), key = lambda (k, v): k)
  result = ['++++ Vessel Network Creation Parameters ++++']
  for k, v in parameters:
    k = 'vgp_'+k
    try:
      name, sym, unit = Prettyfier.get_label(k), Prettyfier.get_msym(k), Prettyfier.get_munit(k)
    except KeyError:
      continue
    if isinstance(v, float):
      v = f2l(v)
    else:
      v = str(v)
    #name = name.ljust(60)
    #print len(name)
    result.append(
      '%s:\n%s = $%s$ %s' % (name, sym, v, unit))
  return result

''' create a cache '''
def cachelocation(g,f_measure):
  path = posixpath.join('FileCS_'+myutils.checksum(basename(g.file.filename)), g.name.strip(posixpath.sep))
  return (f_measure, path)
def DoIt(filenames, pattern, with_o2):
  fn_measure = basename(commonprefix(filenames))
  fn_measure = myutils.strip_from_end(fn_measure, '.h5')
  fn_measure = myutils.strip_from_end(fn_measure, '-type')
  def cachelocation(g):
    path = posixpath.join('FileCS_'+myutils.checksum(basename(g.file.filename)), g.name.strip(posixpath.sep))
    return (f_measure, path)
  if with_o2:
    fn_measure = myutils.strip_from_end(fn_measure, '_detailedpo2')

  
  files = [h5files.open(fn, 'a') for fn in filenames]
  f_measure = h5files.open('plotVessels_chache.h5', 'a', search = False)
  groups = list(itertools.chain.from_iterable(myutils.walkh5(f, pattern, return_h5objects=True) for f in files))
  if len(groups)<=0:
    print 'no matching groups in hdf file(s)'
    sys.exit(0)

  if with_o2:
    name = posixpath.commonprefix(map(lambda g: g.name, groups))
    name = myutils.strip_from_start(name, '/po2/vessels').replace('/', '-')
    fn_measure += name

  with mpl_utils.PdfWriter(fn_measure+'.pdf') as pdfpages:
    rc = matplotlib.rc
    rc('font', size = 8.)
    rc('axes', titlesize = 10., labelsize = 8.)

    if with_o2:
      import detailedo2Analysis as o2analysis
      import detailedo2Analysis.plotsForPaper
      import detailedo2
      dataman = myutils.DataManager(20, [o2analysis.DataDetailedPO2(),
                                         analyzeGeneral.DataTumorTissueSingle(), 
                                         analyzeGeneral.DataDistanceFromCenter(),
                                         analyzeGeneral.DataBasicVessel(),
                                         analyzeGeneral.DataVesselSamples(),
                                         analyzeBloodFlow.DataTumorBloodFlow(),
                                         analyzeGeneral.DataVesselRadial(),
                                         analyzeGeneral.DataVesselGlobal()])

      vesselgroups = list(detailedo2.OpenVesselAndTumorGroups(g)[0] for g in groups)
      #original_vesselgroups = list(h5files.openLink(g, 'SOURCE') for g in vesselgroups)
      if 1:
        PrintGlobalDataWithOxygen(pdfpages, groups, vesselgroups, f_measure, dataman)

        '''FormatParameters makes the network creation parameters
            that does not work, if we have an o2 file'''
        #text = FormatParameters(original_vesselgroups[0].file)
        text = [' ']
        text += detailedo2Analysis.plotsForPaper.FormatParameters(groups[0])
        fig, _ = mpl_utils.MakeTextPage(text,figsize = (mpl_utils.a4size[0], mpl_utils.a4size[0]))
        pdfpages.savefig(fig, postfix='_vesselsparams')
      if 1:
        res = getMultiScatter(300. * len(filenames), vesselgroups)
        plotMultiScatterBeauty(res, pdfpages)

    else:
      dataman = myutils.DataManager(20, [analyzeGeneral.DataTumorTissueSingle(), 
                                          analyzeGeneral.DataVesselRadial(), 
                                          analyzeGeneral.DataDistanceFromCenter(),
                                          analyzeBloodFlow.DataTumorBloodFlow(),
                                          analyzeGeneral.DataBasicVessel(),
                                          analyzeGeneral.DataVesselSamples(),
                                          analyzeGeneral.DataVesselGlobal()
                                          ])
      #dataman = myutils.DataManager(20, [ analyzeGeneral.DataBasicVessel(), analyzeGeneral.DataVesselSamples(), analyzeGeneral.DataVesselGlobal()])
      vesselgroups = groups
    
      if 0:
        res = getMultiScatter(300. * len(filenames), vesselgroups)
        plotMultiScatterBeauty(res, pdfpages)
      if 0:
        PlotRadiusHistogram2(dataman, vesselgroups, pdfpages)
            
      if 0 and all(map(lambda g: 'data' in g.parent, vesselgroups)):
        data = VesselData()
        for g in vesselgroups:
          data.add(g.parent['data'])
        plot_topological_stats_avg(data, pdfpages)
      if 0: #reproduce swine
        plot_geometric_stuff_on_RC(dataman, f_measure, filenames, options, pdfpages)
      if 1:
        PrintGlobalData(pdfpages, vesselgroups, f_measure, dataman)


if __name__ == "__main__":
  import argparse
  parser = argparse.ArgumentParser(description='Plot/ Analyze infos about vessel network.')
  parser.add_argument('vesselFileNames', nargs='+', type=argparse.FileType('r'), default=sys.stdin, help='Vessel file to calculate')  
  parser.add_argument('grp_pattern',help='Where to find the vessel group in the file')    
  parser.add_argument("-O","--with_o2", help="look at detailed o2 data", default=False, action="store_true")
  parser.add_argument("-T","--only_two_root", dest="two", help="flag to change the considered types", default=False, action="store_true")  
  parser.add_argument("-a","--with_all_types", dest="all_types", help="take all types",default=False, action="store_true")  
  parser.add_argument("-s","--singel_type", dest="single", help="", default=False, action="store_true")    
  goodArguments, otherArguments = parser.parse_known_args()

  try:
    dirs = set()
    for fn in goodArguments.vesselFileNames:
      if not os.path.isfile(fn.name):
        raise AssertionError('The file %s is not present!'%fn)
      with h5py.File(fn.name, 'r') as f:
        d = myutils.walkh5(f, goodArguments.grp_pattern)
        if not len(d)>0:
          raise AssertionError('pattern "%s" not found in "%s"!' % (grp_pattern, fn))
        else:
          dirs = set.union(dirs,d)
  except Exception, e:
    print e.message
    sys.exit(-1)
  
  print('Resolved groups: %s' % ','.join(dirs))
  #create filename due to former standards
  filenames=[]
  for fn in goodArguments.vesselFileNames:
    filenames.append(fn.name)
    ''' hack to center'''
    with h5py.File(fn.name, 'r+') as f:
      # centering is needed because quantities are analyzed in dependence on the distance from the system origin!!
      if not goodArguments.with_o2:
        if 'field_ld' in f:
          krebsjobs.submitVesseltreeCalibration.CenterTheLattice(f, 'field_ld')
          krebsjobs.submitVesseltreeCalibration.CenterTheLattice(f, 'vessels/lattice')
          f.flush()
          """ data is not used anywhere?"""
          #krebsjobs.submitVesseltreeCalibration.ObtainDataOfVesselFile(f)
      else:
        print('bla')
        krebsjobs.submitVesseltreeCalibration.CenterTheLattice(f, goodArguments.grp_pattern + '/field_ld')
        #krebsjobs.submitVesseltreeCalibration.CenterTheLattice(f, goodArguments.grp_pattern + '/SOURCE_VESSELS/lattice')
        f.flush()
        #krebsjobs.submitVesseltreeCalibration.ObtainDataOfVesselFile(f)
  DoIt(filenames, goodArguments.grp_pattern, goodArguments.with_o2)
